# Supplementary material for: ﻿Discoveries of Dothideomycetes (Fungi) associated with pteridophytes in China
Source: IMA Fungus. 2025 Dec 17;16:e167717. doi: 10.3897/imafungus.16.167717 (PMC12739469; doi:10.3897/imafungus.16.167717)
Supplement: XML Treatment for Cyatheomyces [file imafungus.16.167717-treatment2.xml]

<!DOCTYPE tp:taxon-treatment
  PUBLIC "-//TaxonX//DTD Taxonomic Treatment Publishing DTD v0 20100105//EN" "tax-treatment-NSO.dtd">
<tp:taxon-treatment xmlns:tp="http://www.plazi.org/taxpub"><tp:treatment-meta><kwd-group><label>Taxon classification</label><kwd>
                <named-content content-type="kingdom">Fungi</named-content>
              </kwd><kwd>
                <named-content content-type="order">Muyocopronales</named-content>
              </kwd><kwd>
                <named-content content-type="family">Muyocopronaceae</named-content>
              </kwd></kwd-group><mixed-citation publication-type="journal"><person-group><name><surname>Zhang</surname><given-names>Jing-Yi</given-names></name><name><surname>Hyde</surname><given-names>Kevin D.</given-names></name><name><surname>Yang</surname><given-names>Ming-Fei</given-names></name><name><surname>Sun</surname><given-names>Ya-Ru</given-names></name><name><surname>Xiao</surname><given-names>Xing-Juan</given-names></name><name><surname>Meng</surname><given-names>Ze-Bin</given-names></name><name><surname>Bao</surname><given-names>Dan-Feng</given-names></name><name><surname>Lu</surname><given-names>Yong-Zhong</given-names></name></person-group><article-title>﻿Discoveries of <italic><tp:taxon-name><tp:taxon-name-part taxon-name-part-type="class">Dothideomycetes</tp:taxon-name-part></tp:taxon-name> (<tp:taxon-name><tp:taxon-name-part taxon-name-part-type="kingdom">Fungi</tp:taxon-name-part></tp:taxon-name>)</italic> associated with pteridophytes in China</article-title><source>IMA Fungus</source><day>17</day><month>12</month><year>2025</year><volume>16</volume><pub-id pub-id-type="doi">10.3897/imafungus.16.167717</pub-id></mixed-citation></tp:treatment-meta><tp:nomenclature><label>﻿</label><tp:taxon-name><object-id xmlns:xlink="http://www.w3.org/1999/xlink" content-type="arpha" xlink:type="simple">2B96A388-9265-5EF1-9607-22237699B130</object-id>
              <tp:taxon-name-part taxon-name-part-type="genus" reg="Cyatheomyces">Cyatheomyces</tp:taxon-name-part>
              <object-id xmlns:xlink="http://www.w3.org/1999/xlink" xlink:type="simple">Index Fungorum: IF904131</object-id>
            </tp:taxon-name><tp:taxon-authority>J.Y. Zhang, Y.Z. Lu &amp; K.D. Hyde</tp:taxon-authority><tp:taxon-status xmlns:xlink="http://www.w3.org/1999/xlink" xlink:type="simple">gen. nov.</tp:taxon-status></tp:nomenclature><tp:treatment-sec sec-type="etymology" id="SECID0EW5GK"><title>Etymology.</title><p>The genus name refers to the host genus <italic><tp:taxon-name><tp:taxon-name-part taxon-name-part-type="genus" reg="Cyathea">Cyathea</tp:taxon-name-part></tp:taxon-name></italic>, combined with “myces” for fungi.</p></tp:treatment-sec><tp:treatment-sec sec-type="type species" id="SECID0ED6GK"><title>Type species.</title><p><italic><tp:taxon-name><tp:taxon-name-part taxon-name-part-type="genus" reg="Cyatheomyces">Cyatheomyces</tp:taxon-name-part> <tp:taxon-name-part taxon-name-part-type="species" reg="synnematosus">synnematosus</tp:taxon-name-part></tp:taxon-name></italic> J.Y. Zhang, Y.Z. Lu &amp; K.D. Hyde.</p></tp:treatment-sec><tp:treatment-sec sec-type="description" id="SECID0EU6GK"><title>Description.</title><p>Sexual morph: Undetermined. Asexual morph: Hyphomycetous. <bold><italic>Colonies</italic></bold> on natural substrate effuse, scattered or aggregated, brown, with masses of conidia at the apex. <bold><italic>Mycelium</italic></bold> partly immersed, partly superficial, composed of branched, septate, hyaline to pale brown hyphae. <bold><italic>Conidiophores</italic></bold> macronematous, synnematous, erect, cylindrical, thick-walled, aseptate, brown to hyaline towards the apex. <bold><italic>Conidiogenous cells</italic></bold> monoblastic to polyblastic, integrated, terminal, hyaline or pale brown, sympodial, often with denticles. <bold><italic>Conidia</italic></bold> oblong to obovoid to clavate, septate, hyaline, rarely pale brown.</p></tp:treatment-sec></tp:taxon-treatment>
