# Supplementary material for: ﻿Discoveries of Dothideomycetes (Fungi) associated with pteridophytes in China
Source: IMA Fungus. 2025 Dec 17;16:e167717. doi: 10.3897/imafungus.16.167717 (PMC12739469; doi:10.3897/imafungus.16.167717)
Supplement: XML Treatment for Cyatheomyces synnematosus [file imafungus.16.167717-treatment3.xml]

<!DOCTYPE tp:taxon-treatment
  PUBLIC "-//TaxonX//DTD Taxonomic Treatment Publishing DTD v0 20100105//EN" "tax-treatment-NSO.dtd">
<tp:taxon-treatment xmlns:tp="http://www.plazi.org/taxpub"><tp:treatment-meta><kwd-group><label>Taxon classification</label><kwd>
                <named-content content-type="kingdom">Fungi</named-content>
              </kwd><kwd>
                <named-content content-type="order">Muyocopronales</named-content>
              </kwd><kwd>
                <named-content content-type="family">Muyocopronaceae</named-content>
              </kwd></kwd-group><mixed-citation publication-type="journal"><person-group><name><surname>Zhang</surname><given-names>Jing-Yi</given-names></name><name><surname>Hyde</surname><given-names>Kevin D.</given-names></name><name><surname>Yang</surname><given-names>Ming-Fei</given-names></name><name><surname>Sun</surname><given-names>Ya-Ru</given-names></name><name><surname>Xiao</surname><given-names>Xing-Juan</given-names></name><name><surname>Meng</surname><given-names>Ze-Bin</given-names></name><name><surname>Bao</surname><given-names>Dan-Feng</given-names></name><name><surname>Lu</surname><given-names>Yong-Zhong</given-names></name></person-group><article-title>﻿Discoveries of <italic><tp:taxon-name><tp:taxon-name-part taxon-name-part-type="class">Dothideomycetes</tp:taxon-name-part></tp:taxon-name> (<tp:taxon-name><tp:taxon-name-part taxon-name-part-type="kingdom">Fungi</tp:taxon-name-part></tp:taxon-name>)</italic> associated with pteridophytes in China</article-title><source>IMA Fungus</source><day>17</day><month>12</month><year>2025</year><volume>16</volume><pub-id pub-id-type="doi">10.3897/imafungus.16.167717</pub-id></mixed-citation></tp:treatment-meta><tp:nomenclature><label>﻿</label><tp:taxon-name><object-id xmlns:xlink="http://www.w3.org/1999/xlink" content-type="arpha" xlink:type="simple">568E1450-BB66-5B85-9D3E-9C78F7AEF7FC</object-id>
              <tp:taxon-name-part taxon-name-part-type="genus" reg="Cyatheomyces">Cyatheomyces</tp:taxon-name-part>
              <tp:taxon-name-part taxon-name-part-type="species" reg="synnematosus">synnematosus</tp:taxon-name-part>
              <object-id xmlns:xlink="http://www.w3.org/1999/xlink" xlink:type="simple">Index Fungorum: IF904132</object-id>
            </tp:taxon-name><tp:taxon-authority>J.Y. Zhang, Y.Z. Lu &amp; K.D. Hyde</tp:taxon-authority><tp:taxon-status xmlns:xlink="http://www.w3.org/1999/xlink" xlink:type="simple">sp. nov.</tp:taxon-status><xref ref-type="fig" rid="F1">Figs 2</xref><xref ref-type="fig" rid="F2">, 3</xref></tp:nomenclature><tp:treatment-sec sec-type="etymology" id="SECID0E1BHK"><title>Etymology.</title><p>The species epithet refers to the synnematous conidiomata.</p></tp:treatment-sec><tp:treatment-sec sec-type="diagnosis" id="SECID0E6BHK"><title>Diagnosis.</title><p>Similar to <italic><tp:taxon-name><tp:taxon-name-part taxon-name-part-type="genus" reg="Phaeoisaria">Phaeoisaria</tp:taxon-name-part></tp:taxon-name></italic> and <italic><tp:taxon-name><tp:taxon-name-part taxon-name-part-type="genus" reg="Rhamphoriopsis">Rhamphoriopsis</tp:taxon-name-part></tp:taxon-name></italic>, but <italic><tp:taxon-name><tp:taxon-name-part taxon-name-part-type="genus" reg="Cyatheomyces">C.</tp:taxon-name-part> <tp:taxon-name-part taxon-name-part-type="species" reg="synnematosus">synnematosus</tp:taxon-name-part></tp:taxon-name></italic> differs from them by its various conidia.</p></tp:treatment-sec><tp:treatment-sec sec-type="Holotype" id="SECID0E5CHK"><title>Holotype.</title><p><named-content xmlns:xlink="http://www.w3.org/1999/xlink" content-type="dwc:institutional_code" xlink:title="Herbarium of Kunming Institute of Botany, Academia Sinica" xlink:href="http://grbio.org/institution/cryptogamic-herbarium-kunming-institute-botany" xlink:type="simple">HKAS</named-content> 129699.</p></tp:treatment-sec><tp:treatment-sec sec-type="description" id="SECID0EIDHK"><title>Description.</title><p>Sexual morph: Undetermined. Asexual morph: Hyphomycetous. <bold><italic>Colonies</italic></bold> on natural substrate effuse, scattered or aggregated, brown, with white conidial masses at the apex. <bold><italic>Mycelium</italic></bold> partly immersed, partly superficial, composed of branched, thick-walled, septate, hyaline to pale brown hyphae. <bold><italic>Synnemata</italic></bold> up to 78 μm wide near the base, dark brown to hyaline towards the apex, with upper parts of conidiophores slightly splaying out as a flared head. <bold><italic>Conidiophores</italic></bold> macronematous, synnematous, erect, cylindrical, often flexuous at the conidiogenous region, thick-walled, aseptate, brown to hyaline towards the apex, 158–362 μm × 1.3–2.5 μm (<italic>x</italic>̄ = 281 × 1.8, n = 20). Two modes of development during conidiogenesis; <bold><italic>Conidiogenous cells</italic></bold><italic>type 1</italic> (Figs <xref ref-type="fig" rid="F1">2F–M</xref>, <xref ref-type="fig" rid="F2">3F</xref>) monoblastic, integrated, terminal, hyaline or subhyaline, 1.3–2.5 μm wide; <bold><italic>Conidiogenous cells</italic></bold><italic>type 2</italic> (Figs <xref ref-type="fig" rid="F1">2N</xref>, <xref ref-type="fig" rid="F2">3D–F</xref>) polyblastic, integrated, terminal, sympodia, with inconspicuous denticles, hyaline or subhyaline, 1.5–2.8 μm wide near the conidiogenous loci. <bold><italic>Conidia</italic></bold> various, oblong to obovoid to clavate, aseptate when young, 1(–2)-septate when mature, sometime indistinct, not constricted at the septum, guttulate, hyaline, rarely pale brown, 11–15 × (2.5–)3.7–5 µm (<italic>x</italic>̄ = 13 × 4.4 µm, n = 25).</p><fig id="F1" position="float" orientation="portrait"><object-id xmlns:xlink="http://www.w3.org/1999/xlink" content-type="doi" xlink:type="simple">10.3897/imafungus.16.167717.figure2</object-id><object-id xmlns:xlink="http://www.w3.org/1999/xlink" content-type="arpha" xlink:type="simple">C743A579-BC05-5D36-976F-74AEED93A320</object-id><label>Figure 2.</label><caption><p><italic><tp:taxon-name><tp:taxon-name-part taxon-name-part-type="genus" reg="Cyatheomyces">Cyatheomyces</tp:taxon-name-part> <tp:taxon-name-part taxon-name-part-type="species" reg="synnematosus">synnematosus</tp:taxon-name-part></tp:taxon-name></italic> (<named-content xmlns:xlink="http://www.w3.org/1999/xlink" content-type="dwc:institutional_code" xlink:title="Herbarium of Kunming Institute of Botany, Academia Sinica" xlink:href="http://grbio.org/institution/cryptogamic-herbarium-kunming-institute-botany" xlink:type="simple">HKAS</named-content> 129699, holotype). <bold>A–C</bold> Colonies on host substrate; <bold>D, E</bold> Conidiophores; <bold>F–M</bold> Conidiogenous cells; <bold>N</bold> Conidiogenous loci; <bold>O–W</bold> Conidia; <bold>X</bold> Pure culture from above and below. Scale bars: 100 µm (<bold>D, E</bold>); 10 µm (<bold>F–M</bold>); 5 µm (<bold>N–W</bold>).</p></caption><graphic xmlns:xlink="http://www.w3.org/1999/xlink" xlink:href="imafungus-16-e167717-g002.jpg" position="float" orientation="portrait" xlink:type="simple" id="oo_1494382.jpg"><uri content-type="original_file" xlink:type="simple">https://binary.pensoft.net/fig/1494382</uri></graphic></fig><fig id="F2" position="float" orientation="portrait"><object-id xmlns:xlink="http://www.w3.org/1999/xlink" content-type="doi" xlink:type="simple">10.3897/imafungus.16.167717.figure3</object-id><object-id xmlns:xlink="http://www.w3.org/1999/xlink" content-type="arpha" xlink:type="simple">C7E115EC-7DD5-5D24-9FF9-C36582FF81F4</object-id><label>Figure 3.</label><caption><p><italic><tp:taxon-name><tp:taxon-name-part taxon-name-part-type="genus" reg="Cyatheomyces">Cyatheomyces</tp:taxon-name-part> <tp:taxon-name-part taxon-name-part-type="species" reg="synnematosus">synnematosus</tp:taxon-name-part></tp:taxon-name></italic> (<named-content xmlns:xlink="http://www.w3.org/1999/xlink" content-type="dwc:institutional_code" xlink:title="Herbarium of Kunming Institute of Botany, Academia Sinica" xlink:href="http://grbio.org/institution/cryptogamic-herbarium-kunming-institute-botany" xlink:type="simple">HKAS</named-content> 129695, paratype). <bold>A</bold> Colonies on host substrate; <bold>B, C</bold> Conidiophores with conidia; <bold>D–F</bold> Conidiogenous cells with conidia; <bold>G, H</bold> Conidia. Scale bars: 50 µm (<bold>B, C</bold>); 10 µm (<bold>D–H</bold>).</p></caption><graphic xmlns:xlink="http://www.w3.org/1999/xlink" xlink:href="imafungus-16-e167717-g003.jpg" position="float" orientation="portrait" xlink:type="simple" id="oo_1494383.jpg"><uri content-type="original_file" xlink:type="simple">https://binary.pensoft.net/fig/1494383</uri></graphic></fig></tp:treatment-sec><tp:treatment-sec sec-type="description" id="SECID0EWHHK"><title>Culture characteristics.</title><p>Conidia germinating on <abbrev xmlns:xlink="http://www.w3.org/1999/xlink" xlink:title="water agar" id="ABBRID0E3HHK" xlink:type="simple">WA</abbrev> within 15 h and germ tube produced from conidia. Colonies growing on <abbrev xmlns:xlink="http://www.w3.org/1999/xlink" xlink:title="potato dextrose agar" id="ABBRID0EAIHK" xlink:type="simple">PDA</abbrev>, grown slowly, reaching 11–13 mm diameter after one month at room temperature (ca. 26 °C), circular with entire margin, flat with a protuberance in the center, veined, from which several indentations extend outwards, and cut into fan shapes at the surface, white form above; brown form below, and not producing pigmentation in cultures.</p></tp:treatment-sec><tp:treatment-sec sec-type="material" id="SECID0EEIHK"><title>Material examined.</title><p>CHINA • Guizhou Province, Zunyi City, Chishui County, Hushi Town, Chishui Alsophila Natural Reserve, on dead frond stalks of <italic><tp:taxon-name><tp:taxon-name-part taxon-name-part-type="genus" reg="Cyathea">Cyathea</tp:taxon-name-part></tp:taxon-name></italic> sp. (<italic><tp:taxon-name><tp:taxon-name-part taxon-name-part-type="family">Cyatheaceae</tp:taxon-name-part></tp:taxon-name></italic>), 27 July 2022, J.Y. Zhang, CX4 (<named-content xmlns:xlink="http://www.w3.org/1999/xlink" content-type="dwc:institutional_code" xlink:title="Herbarium of Kunming Institute of Botany, Academia Sinica" xlink:href="http://grbio.org/institution/cryptogamic-herbarium-kunming-institute-botany" xlink:type="simple">HKAS</named-content> 129699, holotype; <abbrev xmlns:xlink="http://www.w3.org/1999/xlink" xlink:title="Herbarium of Guizhou Academy of Agricultural Sciences" id="ABBRID0E2IHK" xlink:type="simple">GZAAS</abbrev> 23-0669, isotype), ex-type living culture, <abbrev xmlns:xlink="http://www.w3.org/1999/xlink" xlink:title="Kunming Institute of Botany Culture Collection" id="ABBRID0E6IHK" xlink:type="simple">KUNCC</abbrev> 23-13865; • ibid., 22 September 2019, J.Y. Zhang, C4 (<named-content xmlns:xlink="http://www.w3.org/1999/xlink" content-type="dwc:institutional_code" xlink:title="Herbarium of Kunming Institute of Botany, Academia Sinica" xlink:href="http://grbio.org/institution/cryptogamic-herbarium-kunming-institute-botany" xlink:type="simple">HKAS</named-content> 129695 = <abbrev xmlns:xlink="http://www.w3.org/1999/xlink" xlink:title="Herbarium of Guizhou Academy of Agricultural Sciences" id="ABBRID0EHJHK" xlink:type="simple">GZAAS</abbrev> 23-0776, paratype), living culture, <abbrev xmlns:xlink="http://www.w3.org/1999/xlink" xlink:title="Guizhou Culture Collection" id="ABBRID0ELJHK" xlink:type="simple">GZCC</abbrev> 23-0670; • ibid., 14 April 2023, J.Y. Zhang, ZY16 (<named-content xmlns:xlink="http://www.w3.org/1999/xlink" content-type="dwc:institutional_code" xlink:title="Herbarium of Kunming Institute of Botany, Academia Sinica" xlink:href="http://grbio.org/institution/cryptogamic-herbarium-kunming-institute-botany" xlink:type="simple">HKAS</named-content> 129859, paratype), living culture, <abbrev xmlns:xlink="http://www.w3.org/1999/xlink" xlink:title="Kunming Institute of Botany Culture Collection" id="ABBRID0ETJHK" xlink:type="simple">KUNCC</abbrev> 23-14156; • ibid., ZY18 (<named-content xmlns:xlink="http://www.w3.org/1999/xlink" content-type="dwc:institutional_code" xlink:title="Herbarium of Kunming Institute of Botany, Academia Sinica" xlink:href="http://grbio.org/institution/cryptogamic-herbarium-kunming-institute-botany" xlink:type="simple">HKAS</named-content> 147019, paratype), living culture, <abbrev xmlns:xlink="http://www.w3.org/1999/xlink" xlink:title="Kunming Institute of Botany Culture Collection" id="ABBRID0E2JHK" xlink:type="simple">KUNCC</abbrev> 23-14159.</p></tp:treatment-sec><tp:treatment-sec sec-type="Additional sequence" id="SECID0E6JHK"><title>Additional sequence.</title><p><abbrev xmlns:xlink="http://www.w3.org/1999/xlink" xlink:title="Kunming Institute of Botany Culture Collection" id="ABBRID0EFKHK" xlink:type="simple">KUNCC</abbrev> 23-13865: <abbrev xmlns:xlink="http://www.w3.org/1999/xlink" xlink:title="internal transcribed spacer" id="ABBRID0EJKHK" xlink:type="simple">ITS</abbrev> (<ext-link xmlns:xlink="http://www.w3.org/1999/xlink" xlink:href="PV862363" ext-link-type="gen" xlink:type="simple">PV862363</ext-link>); <abbrev xmlns:xlink="http://www.w3.org/1999/xlink" xlink:title="Guizhou Culture Collection" id="ABBRID0ESKHK" xlink:type="simple">GZCC</abbrev> 23-0670: <abbrev xmlns:xlink="http://www.w3.org/1999/xlink" xlink:title="internal transcribed spacer" id="ABBRID0EWKHK" xlink:type="simple">ITS</abbrev> (<ext-link xmlns:xlink="http://www.w3.org/1999/xlink" xlink:href="PV862364" ext-link-type="gen" xlink:type="simple">PV862364</ext-link>); <abbrev xmlns:xlink="http://www.w3.org/1999/xlink" xlink:title="Kunming Institute of Botany Culture Collection" id="ABBRID0E6KHK" xlink:type="simple">KUNCC</abbrev> 23-14156: <abbrev xmlns:xlink="http://www.w3.org/1999/xlink" xlink:title="internal transcribed spacer" id="ABBRID0EDLHK" xlink:type="simple">ITS</abbrev> (<ext-link xmlns:xlink="http://www.w3.org/1999/xlink" xlink:href="PV862365" ext-link-type="gen" xlink:type="simple">PV862365</ext-link>); <abbrev xmlns:xlink="http://www.w3.org/1999/xlink" xlink:title="Kunming Institute of Botany Culture Collection" id="ABBRID0EMLHK" xlink:type="simple">KUNCC</abbrev> 23-14159: <abbrev xmlns:xlink="http://www.w3.org/1999/xlink" xlink:title="internal transcribed spacer" id="ABBRID0EQLHK" xlink:type="simple">ITS</abbrev> (<ext-link xmlns:xlink="http://www.w3.org/1999/xlink" xlink:href="PV862366" ext-link-type="gen" xlink:type="simple">PV862366</ext-link>).</p></tp:treatment-sec><tp:treatment-sec sec-type="notes" id="SECID0EZLHK"><title>Notes.</title><p>Four new strains formed a phylogenetically distinct lineage within <italic><tp:taxon-name><tp:taxon-name-part taxon-name-part-type="family">Muyocopronaceae</tp:taxon-name-part></tp:taxon-name></italic> and are described as a new genus, <italic><tp:taxon-name><tp:taxon-name-part taxon-name-part-type="genus" reg="Cyatheomyces">Cyatheomyces</tp:taxon-name-part></tp:taxon-name></italic>. <italic><tp:taxon-name><tp:taxon-name-part taxon-name-part-type="genus" reg="Cyatheomyces">Cyatheomyces</tp:taxon-name-part> <tp:taxon-name-part taxon-name-part-type="species" reg="synnematosus">synnematosus</tp:taxon-name-part></tp:taxon-name></italic> has a unique morphology, characterized by macronematous, synnematous conidiophores, which notably distinguishes it from other genera in this family, which typically have solitary, micro- or macronematous, mononematous conidiophores (<xref ref-type="bibr" rid="B20">Crous et al. 2018a</xref>; <xref ref-type="bibr" rid="B43">Hernández-Restrepo et al. 2019</xref>; <xref ref-type="bibr" rid="B161">Xu et al. 2024</xref>). The morphological characteristics are similar to species in <italic><tp:taxon-name><tp:taxon-name-part taxon-name-part-type="genus" reg="Phaeoisaria">Phaeoisaria</tp:taxon-name-part></tp:taxon-name></italic> and <italic><tp:taxon-name><tp:taxon-name-part taxon-name-part-type="genus" reg="Rhamphoriopsis">Rhamphoriopsis</tp:taxon-name-part></tp:taxon-name></italic> (<xref ref-type="bibr" rid="B51">Hyde et al. 2018</xref>, <xref ref-type="bibr" rid="B57">2019</xref>; <xref ref-type="bibr" rid="B164">Yang et al. 2023</xref>). However, phylogenetic analysis showed that <italic><tp:taxon-name><tp:taxon-name-part taxon-name-part-type="genus" reg="Phaeoisaria">Phaeoisaria</tp:taxon-name-part></tp:taxon-name></italic> was placed in <italic><tp:taxon-name><tp:taxon-name-part taxon-name-part-type="family">Pleurotheciaceae</tp:taxon-name-part></tp:taxon-name></italic>, <italic><tp:taxon-name><tp:taxon-name-part taxon-name-part-type="order">Pleurotheciales</tp:taxon-name-part></tp:taxon-name></italic>, <italic><tp:taxon-name><tp:taxon-name-part taxon-name-part-type="class">Sordariomycetes</tp:taxon-name-part></tp:taxon-name></italic>, and <italic><tp:taxon-name><tp:taxon-name-part taxon-name-part-type="genus" reg="Rhamphoriopsis">Rhamphoriopsis</tp:taxon-name-part></tp:taxon-name></italic> in <italic><tp:taxon-name><tp:taxon-name-part taxon-name-part-type="family">Rhamphoriaceae</tp:taxon-name-part></tp:taxon-name></italic>, <italic><tp:taxon-name><tp:taxon-name-part taxon-name-part-type="order">Rhamphoriales</tp:taxon-name-part></tp:taxon-name></italic>, <italic><tp:taxon-name><tp:taxon-name-part taxon-name-part-type="class">Sordariomycetes</tp:taxon-name-part></tp:taxon-name></italic> (<xref ref-type="bibr" rid="B56">Hyde et al. 2024</xref>). Comparatively, <italic><tp:taxon-name><tp:taxon-name-part taxon-name-part-type="genus" reg="Cyatheomyces">Cyatheomyces</tp:taxon-name-part></tp:taxon-name></italic> is assigned to <italic><tp:taxon-name><tp:taxon-name-part taxon-name-part-type="family">Muyocopronaceae</tp:taxon-name-part></tp:taxon-name></italic> (<italic><tp:taxon-name><tp:taxon-name-part taxon-name-part-type="order">Muyocopronales</tp:taxon-name-part></tp:taxon-name></italic>, <italic><tp:taxon-name><tp:taxon-name-part taxon-name-part-type="class">Dothideomycetes</tp:taxon-name-part></tp:taxon-name></italic>) based on evidence from morphology and phylogeny.</p></tp:treatment-sec><ref-list><ref id="B20"><mixed-citation xmlns:xlink="http://www.w3.org/1999/xlink" xlink:type="simple"><person-group><name name-style="western"><surname>Crous</surname><given-names>PW</given-names></name><name name-style="western"><surname>Luangsa-Ard</surname><given-names>JJ</given-names></name><name name-style="western"><surname>Wingfield</surname><given-names>MJ</given-names></name><etal/></person-group> (<year>2018a</year>) <article-title>Fungal Planet description sheets: 785–867.</article-title><source>Persoonia</source><volume>41</volume>: <fpage>238</fpage>–<lpage>417</lpage>. <ext-link xlink:href="10.3767/persoonia.2018.41.12" ext-link-type="doi" xlink:type="simple">https://doi.org/10.3767/persoonia.2018.41.12</ext-link></mixed-citation></ref><ref id="B43"><mixed-citation xmlns:xlink="http://www.w3.org/1999/xlink" xlink:type="simple"><person-group><name name-style="western"><surname>Hernández-Restrepo</surname><given-names>M</given-names></name><name name-style="western"><surname>Bezerra</surname><given-names>J</given-names></name><name name-style="western"><surname>Tan</surname><given-names>Y</given-names></name><etal/></person-group> (<year>2019</year>) <article-title>Re-evaluation of <italic><tp:taxon-name><tp:taxon-name-part taxon-name-part-type="genus">Mycoleptodiscus</tp:taxon-name-part></tp:taxon-name></italic> species and morphologically similar fungi.</article-title><source>Persoonia</source><volume>42</volume>: <fpage>205</fpage>–<lpage>227</lpage>. <ext-link xlink:href="10.3767/persoonia.2019.42.08" ext-link-type="doi" xlink:type="simple">https://doi.org/10.3767/persoonia.2019.42.08</ext-link></mixed-citation></ref><ref id="B161"><mixed-citation xmlns:xlink="http://www.w3.org/1999/xlink" xlink:type="simple"><person-group><name name-style="western"><surname>Xu</surname><given-names>RJ</given-names></name><name name-style="western"><surname>Calabon</surname><given-names>MS</given-names></name><name name-style="western"><surname>Mapook</surname><given-names>A</given-names></name><etal/></person-group> (<year>2024</year>) <article-title>Redefining phylogenetic placements of <italic><tp:taxon-name><tp:taxon-name-part taxon-name-part-type="genus">Hyphodiscosia</tp:taxon-name-part></tp:taxon-name></italic>: integrative taxonomic insights based on morphological and phylogenetic analyses.</article-title><source>Phytotaxa</source><volume>670</volume>(<issue>1</issue>): <fpage>18</fpage>–<lpage>30</lpage>. <ext-link xlink:href="10.11646/phytotaxa.670.1.2" ext-link-type="doi" xlink:type="simple">https://doi.org/10.11646/phytotaxa.670.1.2</ext-link></mixed-citation></ref><ref id="B51"><mixed-citation xmlns:xlink="http://www.w3.org/1999/xlink" xlink:type="simple"><person-group><name name-style="western"><surname>Hyde</surname><given-names>KD</given-names></name><name name-style="western"><surname>Chaiwan</surname><given-names>N</given-names></name><name name-style="western"><surname>Norphanphoun</surname><given-names>C</given-names></name><etal/></person-group> (<year>2018</year>) <article-title>Mycosphere notes 169–224.</article-title><source>Mycosphere</source><volume>9</volume>(<issue>2</issue>): <fpage>271</fpage>–<lpage>430</lpage>. <ext-link xlink:href="10.5943/mycosphere/9/2/8" ext-link-type="doi" xlink:type="simple">https://doi.org/10.5943/mycosphere/9/2/8</ext-link></mixed-citation></ref><ref id="B57"><mixed-citation xmlns:xlink="http://www.w3.org/1999/xlink" xlink:type="simple"><person-group><name name-style="western"><surname>Hyde</surname><given-names>KD</given-names></name><name name-style="western"><surname>Tennakoon</surname><given-names>DS</given-names></name><name name-style="western"><surname>Jeewon</surname><given-names>R</given-names></name><etal/></person-group> (<year>2019</year>) <article-title>Fungal diversity notes 1036–1150: taxonomic and phylogenetic contributions on genera and species of fungal taxa.</article-title><source>Fungal diversity</source><volume>96</volume>(<issue>1</issue>): <fpage>1</fpage>–<lpage>242</lpage>. <ext-link xlink:href="10.1007/s13225-019-00429-2" ext-link-type="doi" xlink:type="simple">https://doi.org/10.1007/s13225-019-00429-2</ext-link></mixed-citation></ref><ref id="B164"><mixed-citation xmlns:xlink="http://www.w3.org/1999/xlink" xlink:type="simple"><person-group><name name-style="western"><surname>Yang</surname><given-names>J</given-names></name><name name-style="western"><surname>Liu</surname><given-names>LL</given-names></name><name name-style="western"><surname>Jones</surname><given-names>EBG</given-names></name><etal/></person-group> (<year>2023</year>) <article-title>Freshwater fungi from karst landscapes in China and Thailand.</article-title><source>Fungal Diversity</source><volume>119</volume>(<issue>1</issue>): <fpage>1</fpage>–<lpage>212</lpage>. <ext-link xlink:href="10.1007/s13225-023-00514-7" ext-link-type="doi" xlink:type="simple">https://doi.org/10.1007/s13225-023-00514-7</ext-link></mixed-citation></ref><ref id="B56"><mixed-citation xmlns:xlink="http://www.w3.org/1999/xlink" xlink:type="simple"><person-group><name name-style="western"><surname>Hyde</surname><given-names>KD</given-names></name><name name-style="western"><surname>Noorabadi</surname><given-names>MT</given-names></name><name name-style="western"><surname>Thiyagaraja</surname><given-names>V</given-names></name><etal/></person-group> (<year>2024</year>) <article-title>The 2024 Outline of <tp:taxon-name><tp:taxon-name-part taxon-name-part-type="kingdom">Fungi</tp:taxon-name-part></tp:taxon-name> and fungus-like taxa.</article-title><source>Mycosphere</source><volume>15</volume>(<issue>1</issue>): <fpage>5146</fpage>–<lpage>6239</lpage>. <ext-link xlink:href="10.5943/mycosphere/15/1/25" ext-link-type="doi" xlink:type="simple">https://doi.org/10.5943/mycosphere/15/1/25</ext-link></mixed-citation></ref></ref-list></tp:taxon-treatment>
