# Supplementary material for: ﻿Discoveries of Dothideomycetes (Fungi) associated with pteridophytes in China
Source: IMA Fungus. 2025 Dec 17;16:e167717. doi: 10.3897/imafungus.16.167717 (PMC12739469; doi:10.3897/imafungus.16.167717)
Supplement: XML Treatment for Pseudopalawaniella [file imafungus.16.167717-treatment4.xml]

<!DOCTYPE tp:taxon-treatment
  PUBLIC "-//TaxonX//DTD Taxonomic Treatment Publishing DTD v0 20100105//EN" "tax-treatment-NSO.dtd">
<tp:taxon-treatment xmlns:tp="http://www.plazi.org/taxpub"><tp:treatment-meta><kwd-group><label>Taxon classification</label><kwd>
                <named-content content-type="kingdom">Fungi</named-content>
              </kwd><kwd>
                <named-content content-type="order">Muyocopronales</named-content>
              </kwd><kwd>
                <named-content content-type="family">Muyocopronaceae</named-content>
              </kwd></kwd-group><mixed-citation publication-type="journal"><person-group><name><surname>Zhang</surname><given-names>Jing-Yi</given-names></name><name><surname>Hyde</surname><given-names>Kevin D.</given-names></name><name><surname>Yang</surname><given-names>Ming-Fei</given-names></name><name><surname>Sun</surname><given-names>Ya-Ru</given-names></name><name><surname>Xiao</surname><given-names>Xing-Juan</given-names></name><name><surname>Meng</surname><given-names>Ze-Bin</given-names></name><name><surname>Bao</surname><given-names>Dan-Feng</given-names></name><name><surname>Lu</surname><given-names>Yong-Zhong</given-names></name></person-group><article-title>﻿Discoveries of <italic><tp:taxon-name><tp:taxon-name-part taxon-name-part-type="class">Dothideomycetes</tp:taxon-name-part></tp:taxon-name> (<tp:taxon-name><tp:taxon-name-part taxon-name-part-type="kingdom">Fungi</tp:taxon-name-part></tp:taxon-name>)</italic> associated with pteridophytes in China</article-title><source>IMA Fungus</source><day>17</day><month>12</month><year>2025</year><volume>16</volume><pub-id pub-id-type="doi">10.3897/imafungus.16.167717</pub-id></mixed-citation></tp:treatment-meta><tp:nomenclature><label>﻿</label><tp:taxon-name><object-id xmlns:xlink="http://www.w3.org/1999/xlink" content-type="arpha" xlink:type="simple">7CEB74DD-5B42-5B8B-B0CE-1BE32C3C8CA3</object-id>
              <tp:taxon-name-part taxon-name-part-type="genus" reg="Pseudopalawaniella">Pseudopalawaniella</tp:taxon-name-part>
              <object-id xmlns:xlink="http://www.w3.org/1999/xlink" xlink:type="simple">Index Fungorum: IF904133</object-id>
            </tp:taxon-name><tp:taxon-authority>J.Y. Zhang, K.D. Hyde &amp; Y.Z. Lu</tp:taxon-authority><tp:taxon-status xmlns:xlink="http://www.w3.org/1999/xlink" xlink:type="simple">gen. nov.</tp:taxon-status></tp:nomenclature><tp:treatment-sec sec-type="etymology" id="SECID0EQRHK"><title>Etymology.</title><p>The genus name refers to the similarity to <italic><tp:taxon-name><tp:taxon-name-part taxon-name-part-type="genus" reg="Pseudopalawania">Pseudopalawania</tp:taxon-name-part></tp:taxon-name></italic>.</p></tp:treatment-sec><tp:treatment-sec sec-type="type species" id="SECID0E4RHK"><title>Type species.</title><p><italic><tp:taxon-name><tp:taxon-name-part taxon-name-part-type="genus" reg="Pseudopalawaniella">Pseudopalawaniella</tp:taxon-name-part> <tp:taxon-name-part taxon-name-part-type="species" reg="woodwardiae">woodwardiae</tp:taxon-name-part></tp:taxon-name></italic> J.Y. Zhang, K.D. Hyde &amp; Y.Z. Lu.</p></tp:treatment-sec><tp:treatment-sec sec-type="description" id="SECID0EOSHK"><title>Description.</title><p>Sexual morph: <bold><italic>Ascomata</italic></bold> superficial, solitary or scattered, sub-carbonaceous to carbonaceous, flattened or raised, with a poorly developed basal layer and an irregular margin, dark brown to black. <bold><italic>Peridium</italic></bold> composed of dark brown or black cells of <italic>textura angularis</italic>. <bold><italic>Hamathecium</italic></bold> cylindrical to filiform, branched, septate, pseudoparaphyses, hyaline. <bold><italic>Asci</italic></bold> 8-spored, bitunicate, fissitunicate, cylindric-clavate, apically rounded, straight or slightly curved, sessile or short pedicellate. <bold><italic>Ascospores</italic></bold> overlapping, irregularly arranged, ellipsoid to broadly fusiform, with rounded ends, straight or slightly curved, 1-septate, constricted at the septum, guttulate, hyaline. Asexual morph: Undetermined.</p></tp:treatment-sec></tp:taxon-treatment>
