# Supplementary material for: ﻿Discoveries of Dothideomycetes (Fungi) associated with pteridophytes in China
Source: IMA Fungus. 2025 Dec 17;16:e167717. doi: 10.3897/imafungus.16.167717 (PMC12739469; doi:10.3897/imafungus.16.167717)
Supplement: XML Treatment for Pseudopalawaniella woodwardiae [file imafungus.16.167717-treatment5.xml]

<!DOCTYPE tp:taxon-treatment
  PUBLIC "-//TaxonX//DTD Taxonomic Treatment Publishing DTD v0 20100105//EN" "tax-treatment-NSO.dtd">
<tp:taxon-treatment xmlns:tp="http://www.plazi.org/taxpub"><tp:treatment-meta><kwd-group><label>Taxon classification</label><kwd>
                <named-content content-type="kingdom">Fungi</named-content>
              </kwd><kwd>
                <named-content content-type="order">Muyocopronales</named-content>
              </kwd><kwd>
                <named-content content-type="family">Muyocopronaceae</named-content>
              </kwd></kwd-group><mixed-citation publication-type="journal"><person-group><name><surname>Zhang</surname><given-names>Jing-Yi</given-names></name><name><surname>Hyde</surname><given-names>Kevin D.</given-names></name><name><surname>Yang</surname><given-names>Ming-Fei</given-names></name><name><surname>Sun</surname><given-names>Ya-Ru</given-names></name><name><surname>Xiao</surname><given-names>Xing-Juan</given-names></name><name><surname>Meng</surname><given-names>Ze-Bin</given-names></name><name><surname>Bao</surname><given-names>Dan-Feng</given-names></name><name><surname>Lu</surname><given-names>Yong-Zhong</given-names></name></person-group><article-title>﻿Discoveries of <italic><tp:taxon-name><tp:taxon-name-part taxon-name-part-type="class">Dothideomycetes</tp:taxon-name-part></tp:taxon-name> (<tp:taxon-name><tp:taxon-name-part taxon-name-part-type="kingdom">Fungi</tp:taxon-name-part></tp:taxon-name>)</italic> associated with pteridophytes in China</article-title><source>IMA Fungus</source><day>17</day><month>12</month><year>2025</year><volume>16</volume><pub-id pub-id-type="doi">10.3897/imafungus.16.167717</pub-id></mixed-citation></tp:treatment-meta><tp:nomenclature><label>﻿</label><tp:taxon-name><object-id xmlns:xlink="http://www.w3.org/1999/xlink" content-type="arpha" xlink:type="simple">9AFA7F93-6024-55D0-9DA9-CF58584976AF</object-id>
              <tp:taxon-name-part taxon-name-part-type="genus" reg="Pseudopalawaniella">Pseudopalawaniella</tp:taxon-name-part>
              <tp:taxon-name-part taxon-name-part-type="species" reg="woodwardiae">woodwardiae</tp:taxon-name-part>
              <object-id xmlns:xlink="http://www.w3.org/1999/xlink" xlink:type="simple">Index Fungorum: IF904134</object-id>
            </tp:taxon-name><tp:taxon-authority>J.Y. Zhang, Y.Z. Lu &amp; K.D. Hyde</tp:taxon-authority><tp:taxon-status xmlns:xlink="http://www.w3.org/1999/xlink" xlink:type="simple">sp. nov.</tp:taxon-status><xref ref-type="fig" rid="F3">Fig. 4</xref></tp:nomenclature><tp:treatment-sec sec-type="etymology" id="SECID0ESUHK"><title>Etymology.</title><p>The species epithet refers to this fungal host, “<italic><tp:taxon-name><tp:taxon-name-part taxon-name-part-type="genus" reg="Woodwardia">Woodwardia</tp:taxon-name-part> <tp:taxon-name-part taxon-name-part-type="species" reg="japonica">japonica</tp:taxon-name-part></tp:taxon-name></italic>”.</p><fig id="F3" position="float" orientation="portrait"><object-id xmlns:xlink="http://www.w3.org/1999/xlink" content-type="doi" xlink:type="simple">10.3897/imafungus.16.167717.figure4</object-id><object-id xmlns:xlink="http://www.w3.org/1999/xlink" content-type="arpha" xlink:type="simple">39A5BEE7-90F2-53EE-8A3E-21C16757B8AC</object-id><label>Figure 4.</label><caption><p><italic><tp:taxon-name><tp:taxon-name-part taxon-name-part-type="genus" reg="Pseudopalawaniella">Pseudopalawaniella</tp:taxon-name-part> <tp:taxon-name-part taxon-name-part-type="species" reg="woodwardiae">woodwardiae</tp:taxon-name-part></tp:taxon-name></italic> (<named-content xmlns:xlink="http://www.w3.org/1999/xlink" content-type="dwc:institutional_code" xlink:title="Herbarium of Kunming Institute of Botany, Academia Sinica" xlink:href="http://grbio.org/institution/cryptogamic-herbarium-kunming-institute-botany" xlink:type="simple">HKAS</named-content> 129705, holotype). <bold>A</bold> The host; <bold>B, C</bold> Colonies; <bold>D, E</bold> Sections through ascomata; <bold>F</bold> Peridium mixed with host substrate at the base of an ascoma; <bold>G, H</bold> Asci and pseudoparaphyses; <bold>I–L</bold> Ascospores; <bold>M</bold> Germinated ascospores; <bold>N</bold> Pure culture from above and below. Scale bars: 50 μm (<bold>D, E</bold>); 20 μm (<bold>F–H</bold>); 10 μm (<bold>I–M</bold>).</p></caption><graphic xmlns:xlink="http://www.w3.org/1999/xlink" xlink:href="imafungus-16-e167717-g004.jpg" position="float" orientation="portrait" xlink:type="simple" id="oo_1494384.jpg"><uri content-type="original_file" xlink:type="simple">https://binary.pensoft.net/fig/1494384</uri></graphic></fig></tp:treatment-sec><tp:treatment-sec sec-type="diagnosis" id="SECID0EVWHK"><title>Diagnosis.</title><p>Differs from <italic><tp:taxon-name><tp:taxon-name-part taxon-name-part-type="genus" reg="Pseudopalawania">Pseudopalawania</tp:taxon-name-part></tp:taxon-name></italic> species in its shapes of ascomata (Raised <italic>vs.</italic> Flattened), asci (asci without distinct ocular chambers <italic>vs.</italic> asci with distinct ocular chambers) and ascospores (ellipsoid to broadly fusiform ascospores with obtuse ends <italic>vs.</italic> fusiform to inequilateral ascospores with pointed ends).</p></tp:treatment-sec><tp:treatment-sec sec-type="Holotype" id="SECID0EIXHK"><title>Holotype.</title><p><named-content xmlns:xlink="http://www.w3.org/1999/xlink" content-type="dwc:institutional_code" xlink:title="Herbarium of Kunming Institute of Botany, Academia Sinica" xlink:href="http://grbio.org/institution/cryptogamic-herbarium-kunming-institute-botany" xlink:type="simple">HKAS</named-content> 129705</p></tp:treatment-sec><tp:treatment-sec sec-type="description" id="SECID0ESXHK"><title>Description.</title><p>Sexual morph: <bold><italic>Ascomata</italic></bold> superficial, solitary or scattered, raised, rarely flattened, sub-carbonaceous to carbonaceous, appearing as circular, flattened, covering the host, with a poorly developed basal layer and an irregular margin, dark brown to black spots, 139–189 µm × (73–)85–111.5 µm high (<italic>x</italic>̄ = 163 × 97 µm, n = 15). <bold><italic>Ostioles</italic></bold> central. <bold><italic>Peridium</italic></bold> comprising dark brown or black cells of <italic>textura angularis</italic>, 13–22.5 µm wide. <bold><italic>Hamathecium</italic></bold> cylindrical to filiform, septate, pseudoparaphyses, hyaline, 1–2(–2.6) µm wide. <bold><italic>Asci</italic></bold> 8-spored, bitunicate, fissitunicate, cylindric-clavate, straight or slightly curved, sessile or inconspicuous pedicellate, apically rounded, with an inconspicuous ocular chamber, hyaline, 46–53 × 9.5–12 µm (<italic>x</italic>̄ = 47.5 × 10.5 µm, n = 20). <bold><italic>Ascospores</italic></bold> overlapping, 2–3-seriate, ellipsoid to broadly fusiform, inequilateral, with obtuse ends, straight or slightly curved, 1-septate, 3.5–6.5 wide at septum, constricted at the septum, with a slightly small lower cell, hyaline or subhyaline, 14.6–19.7 × 4.7–6.5 µm (<italic>x</italic>̄ = 17 × 5 µm, n = 20). Asexual morph: Undetermined.</p></tp:treatment-sec><tp:treatment-sec sec-type="description" id="SECID0EXYHK"><title>Culture characteristics.</title><p>Ascospores germinating on <abbrev xmlns:xlink="http://www.w3.org/1999/xlink" xlink:title="water agar" id="ABBRID0E4YHK" xlink:type="simple">WA</abbrev> within 15 h at 26 °C. Colonies on <abbrev xmlns:xlink="http://www.w3.org/1999/xlink" xlink:title="potato dextrose agar" id="ABBRID0EBZHK" xlink:type="simple">PDA</abbrev>, circular with slight wavy margin, flat with protuberance and wrinkle in the center, veined, yellowish white with ashen in the center from above; beige with dark brown in the middle from below, and not producing pigmentation in cultures.</p></tp:treatment-sec><tp:treatment-sec sec-type="material" id="SECID0EFZHK"><title>Material examined.</title><p>CHINA • Guizhou Province, Tongren City, Jiangkou County, (<named-content xmlns:xlink="http://www.w3.org/1999/xlink" content-type="dwc:verbatimCoordinates" xlink:type="simple"><named-content content-type="geo-json" specific-use="{&#34;type&#34;:&#34;Point&#34;,&#34;coordinates&#34;:[108.756111,27.777222]}" id="NCID0EOZHK" xlink:type="simple">27°46'38"N, 108°45'22"E</named-content></named-content>), on dead leaf axis of <italic><tp:taxon-name><tp:taxon-name-part taxon-name-part-type="genus" reg="Woodwardia">Woodwardia</tp:taxon-name-part> <tp:taxon-name-part taxon-name-part-type="species" reg="japonica">japonica</tp:taxon-name-part></tp:taxon-name></italic> (<italic><tp:taxon-name><tp:taxon-name-part taxon-name-part-type="family">Blechnaceae</tp:taxon-name-part></tp:taxon-name></italic>) in a forest near the roadside, 21 May 2022, J.Y. Zhang, F31-3 (<named-content xmlns:xlink="http://www.w3.org/1999/xlink" content-type="dwc:institutional_code" xlink:title="Herbarium of Kunming Institute of Botany, Academia Sinica" xlink:href="http://grbio.org/institution/cryptogamic-herbarium-kunming-institute-botany" xlink:type="simple">HKAS</named-content> 129705, holotype; <abbrev xmlns:xlink="http://www.w3.org/1999/xlink" xlink:title="Herbarium of Guizhou Academy of Agricultural Sciences" id="ABBRID0EI1HK" xlink:type="simple">GZAAS</abbrev> 23-0673, isotype), ex-type living culture <abbrev xmlns:xlink="http://www.w3.org/1999/xlink" xlink:title="Kunming Institute of Botany Culture Collection" id="ABBRID0EM1HK" xlink:type="simple">KUNCC</abbrev> 23-13877.</p></tp:treatment-sec><tp:treatment-sec sec-type="Additional sequence" id="SECID0EQ1HK"><title>Additional sequence.</title><p><abbrev xmlns:xlink="http://www.w3.org/1999/xlink" xlink:title="internal transcribed spacer" id="ABBRID0EW1HK" xlink:type="simple">ITS</abbrev> (<ext-link xmlns:xlink="http://www.w3.org/1999/xlink" xlink:href="PV862367" ext-link-type="gen" xlink:type="simple">PV862367</ext-link>).</p></tp:treatment-sec><tp:treatment-sec sec-type="notes" id="SECID0E61HK"><title>Notes.</title><p><italic><tp:taxon-name><tp:taxon-name-part taxon-name-part-type="genus" reg="Pseudopalawaniella">Pseudopalawaniella</tp:taxon-name-part></tp:taxon-name></italic> resembles <italic><tp:taxon-name><tp:taxon-name-part taxon-name-part-type="genus" reg="Pseudopalawania">Pseudopalawania</tp:taxon-name-part></tp:taxon-name></italic> in superficial, sub-carbonaceous to carbonaceous ascomata covering the host, cylindric-clavate asci with an ocular chamber, and hyaline, 1-septate ascospores (<xref ref-type="bibr" rid="B96">Mapook et al. 2020b</xref>). However, they are phylogenetically distinct and also differ in the shapes of their ascomata (raised vs. flattened), asci (asci without distinct ocular chambers vs. asci with distinct ocular chambers), and ascospores (ellipsoid to broadly fusiform ascospores with obtuse ends vs. fusiform to inequilateral ascospores with pointed ends). Multigene phylogenetic analysis shows that <italic><tp:taxon-name><tp:taxon-name-part taxon-name-part-type="genus" reg="Pseudopalawaniella">Pseudopalawaniella</tp:taxon-name-part> <tp:taxon-name-part taxon-name-part-type="species" reg="woodwardiae">woodwardiae</tp:taxon-name-part></tp:taxon-name></italic> forms an independent clade within <italic><tp:taxon-name><tp:taxon-name-part taxon-name-part-type="family">Muyocopronaceae</tp:taxon-name-part></tp:taxon-name></italic>, sister to <italic><tp:taxon-name><tp:taxon-name-part taxon-name-part-type="genus" reg="Cyatheomyces">Cyatheomyces</tp:taxon-name-part> <tp:taxon-name-part taxon-name-part-type="species" reg="synnematosus">synnematosus</tp:taxon-name-part></tp:taxon-name></italic>, with good bootstrap support (100% <abbrev xmlns:xlink="http://www.w3.org/1999/xlink" xlink:title="maximum likelihood" id="ABBRID0ET3HK" xlink:type="simple">ML</abbrev>/1.00 PP, Fig. <xref ref-type="fig" rid="F9">1</xref>). However, we were unable to compare the morphological characteristics of these two species, as <italic><tp:taxon-name><tp:taxon-name-part taxon-name-part-type="genus" reg="Pseudopalawaniella">Pseudopalawaniella</tp:taxon-name-part> <tp:taxon-name-part taxon-name-part-type="species" reg="woodwardiae">woodwardiae</tp:taxon-name-part></tp:taxon-name></italic> presents a sexual morph in nature, whereas <italic><tp:taxon-name><tp:taxon-name-part taxon-name-part-type="genus" reg="Cyatheomyces">Cyatheomyces</tp:taxon-name-part> <tp:taxon-name-part taxon-name-part-type="species" reg="synnematosus">synnematosus</tp:taxon-name-part></tp:taxon-name></italic> exhibits an asexual morph. Attempts were made to culture the asexual morph in <italic><tp:taxon-name><tp:taxon-name-part taxon-name-part-type="genus" reg="Pseudopalawaniella">Pseudopalawaniella</tp:taxon-name-part> <tp:taxon-name-part taxon-name-part-type="species" reg="woodwardiae">woodwardiae</tp:taxon-name-part></tp:taxon-name></italic> and the sexual morph in <italic><tp:taxon-name><tp:taxon-name-part taxon-name-part-type="genus" reg="Cyatheomyces">Cyatheomyces</tp:taxon-name-part> <tp:taxon-name-part taxon-name-part-type="species" reg="synnematosus">synnematosus</tp:taxon-name-part></tp:taxon-name></italic>, but these attempts failed. Therefore, there is no morphological evidence to prove that the two species belong to the same genus. Furthermore, a comparison of nucleotide base pairs of <abbrev xmlns:xlink="http://www.w3.org/1999/xlink" xlink:title="large subunit of ribosomal DNA" id="ABBRID0EH5HK" xlink:type="simple">LSU</abbrev>, <abbrev xmlns:xlink="http://www.w3.org/1999/xlink" xlink:title="internal transcribed spacer" id="ABBRID0EL5HK" xlink:type="simple">ITS</abbrev>, <italic><abbrev xmlns:xlink="http://www.w3.org/1999/xlink" xlink:title="RNA polymerase II subunit 2" id="ABBRID0EQ5HK" xlink:type="simple">RPB2</abbrev></italic>, and <italic><abbrev xmlns:xlink="http://www.w3.org/1999/xlink" xlink:title="translation elongation factor 1" id="ABBRID0EV5HK" xlink:type="simple">tef1-α</abbrev></italic> between <italic><tp:taxon-name><tp:taxon-name-part taxon-name-part-type="genus" reg="Pseudopalawaniella">Pseudopalawaniella</tp:taxon-name-part> <tp:taxon-name-part taxon-name-part-type="species" reg="woodwardiae">woodwardiae</tp:taxon-name-part></tp:taxon-name></italic> (<named-content xmlns:xlink="http://www.w3.org/1999/xlink" content-type="dwc:institutional_code" xlink:title="Herbarium of Kunming Institute of Botany, Academia Sinica" xlink:href="http://grbio.org/institution/cryptogamic-herbarium-kunming-institute-botany" xlink:type="simple">HKAS</named-content> 129705) and <italic><tp:taxon-name><tp:taxon-name-part taxon-name-part-type="genus" reg="Cyatheomyces">Cyatheomyces</tp:taxon-name-part> <tp:taxon-name-part taxon-name-part-type="species" reg="synnematosus">synnematosus</tp:taxon-name-part></tp:taxon-name></italic> (<named-content xmlns:xlink="http://www.w3.org/1999/xlink" content-type="dwc:institutional_code" xlink:title="Herbarium of Kunming Institute of Botany, Academia Sinica" xlink:href="http://grbio.org/institution/cryptogamic-herbarium-kunming-institute-botany" xlink:type="simple">HKAS</named-content> 129699) showed 27/833 bp (3.2%, including 3 gaps), 97/839 bp (11.6%, including 42 gaps), 95/1079 bp (8.8%, without gaps), and 45/991 bp (4.5%, without gaps) differences. Hence, to avoid taxonomic confusion, we introduce <italic><tp:taxon-name><tp:taxon-name-part taxon-name-part-type="genus" reg="Pseudopalawaniella">Pseudopalawaniella</tp:taxon-name-part></tp:taxon-name></italic> as a new genus in <italic><tp:taxon-name><tp:taxon-name-part taxon-name-part-type="family">Muyocopronaceae</tp:taxon-name-part></tp:taxon-name> (<tp:taxon-name><tp:taxon-name-part taxon-name-part-type="order">Muyocopronales</tp:taxon-name-part></tp:taxon-name>)</italic>. Further morphological investigations, together with more collections and molecular data, are needed to clarify the status of these two genera.</p></tp:treatment-sec><tp:treatment-sec><!--Section generated to contain objects referenced in tp:taxon-treatment.--><fig id="F9" position="float" orientation="portrait"><object-id xmlns:xlink="http://www.w3.org/1999/xlink" content-type="doi" xlink:type="simple">10.3897/imafungus.16.167717.figure1</object-id><object-id xmlns:xlink="http://www.w3.org/1999/xlink" content-type="arpha" xlink:type="simple">7DF0644C-7D13-5A5E-9289-E12D28DE2C37</object-id><label>Figure 1.</label><caption><p>Phylogram generated from maximum likelihood analysis based on combined <abbrev xmlns:xlink="http://www.w3.org/1999/xlink" xlink:title="large subunit of ribosomal DNA" id="ABBRID0EZMGK" xlink:type="simple">LSU</abbrev>, <italic><abbrev xmlns:xlink="http://www.w3.org/1999/xlink" xlink:title="RNA polymerase II subunit 2" id="ABBRID0E5MGK" xlink:type="simple">RPB2</abbrev></italic>, <abbrev xmlns:xlink="http://www.w3.org/1999/xlink" xlink:title="18S subunit rDNA" id="ABBRID0ECNGK" xlink:type="simple">SSU</abbrev>, and <italic><abbrev xmlns:xlink="http://www.w3.org/1999/xlink" xlink:title="translation elongation factor 1" id="ABBRID0EHNGK" xlink:type="simple">tef1-α</abbrev></italic> sequence data in <italic><tp:taxon-name><tp:taxon-name-part taxon-name-part-type="class">Dothideomycetes</tp:taxon-name-part></tp:taxon-name></italic>. Bootstrap support values for maximum likelihood (<abbrev xmlns:xlink="http://www.w3.org/1999/xlink" xlink:title="maximum likelihood" id="ABBRID0ERNGK" xlink:type="simple">ML</abbrev>) greater than 60% and Bayesian posterior probabilities (<abbrev xmlns:xlink="http://www.w3.org/1999/xlink" xlink:title="posterior probabilities" id="ABBRID0EVNGK" xlink:type="simple">PPs</abbrev>) greater than 0.90 are indicated near the nodes as <abbrev xmlns:xlink="http://www.w3.org/1999/xlink" xlink:title="maximum likelihood" id="ABBRID0EZNGK" xlink:type="simple">ML</abbrev>/PP. The tree is rooted with three species of <italic><tp:taxon-name><tp:taxon-name-part taxon-name-part-type="class">Arthoniomycetes</tp:taxon-name-part></tp:taxon-name></italic>, including <italic><tp:taxon-name><tp:taxon-name-part taxon-name-part-type="genus" reg="Dendrographa">Dendrographa</tp:taxon-name-part> <tp:taxon-name-part taxon-name-part-type="species" reg="decolorans">decolorans</tp:taxon-name-part></tp:taxon-name></italic> (Ertz 5003), <italic><tp:taxon-name><tp:taxon-name-part taxon-name-part-type="genus" reg="Lecanactis">Lecanactis</tp:taxon-name-part> <tp:taxon-name-part taxon-name-part-type="species" reg="abietina">abietina</tp:taxon-name-part></tp:taxon-name></italic> (Ertz 5068), and <italic><tp:taxon-name><tp:taxon-name-part taxon-name-part-type="genus" reg="Roccella">Roccella</tp:taxon-name-part> <tp:taxon-name-part taxon-name-part-type="species" reg="fuciformis">fuciformis</tp:taxon-name-part></tp:taxon-name></italic> (Tehler 8171). The new taxa and new combinations are shown in blue.</p></caption><graphic xmlns:xlink="http://www.w3.org/1999/xlink" xlink:href="imafungus-16-e167717-g001.jpg" position="float" orientation="portrait" xlink:type="simple" id="oo_1494381.jpg"><uri content-type="original_file" xlink:type="simple">https://binary.pensoft.net/fig/1494381</uri></graphic></fig></tp:treatment-sec><ref-list><ref id="B96"><mixed-citation xmlns:xlink="http://www.w3.org/1999/xlink" xlink:type="simple"><person-group><name name-style="western"><surname>Mapook</surname><given-names>A</given-names></name><name name-style="western"><surname>Macabeo</surname><given-names>APG</given-names></name><name name-style="western"><surname>Thongbai</surname><given-names>B</given-names></name><etal/></person-group> (<year>2020b</year>) <article-title>Polyketide-derived secondary metabolites from a <italic><tp:taxon-name><tp:taxon-name-part taxon-name-part-type="class">Dothideomycetes</tp:taxon-name-part></tp:taxon-name></italic> fungus, <italic><tp:taxon-name><tp:taxon-name-part taxon-name-part-type="genus">Pseudopalawania</tp:taxon-name-part> <tp:taxon-name-part taxon-name-part-type="species">siamensis</tp:taxon-name-part></tp:taxon-name></italic> gen. et sp. nov., (<italic><tp:taxon-name><tp:taxon-name-part taxon-name-part-type="order">Muyocopronales</tp:taxon-name-part></tp:taxon-name></italic>) with antimicrobial and cytotoxic activities.</article-title><source>Biomolecules</source><volume>10</volume>(<issue>4</issue>): <fpage>569</fpage>. <ext-link xlink:href="10.3390/biom10040569" ext-link-type="doi" xlink:type="simple">https://doi.org/10.3390/biom10040569</ext-link></mixed-citation></ref></ref-list></tp:taxon-treatment>
