# Supplementary material for: ﻿Discoveries of Dothideomycetes (Fungi) associated with pteridophytes in China
Source: IMA Fungus. 2025 Dec 17;16:e167717. doi: 10.3897/imafungus.16.167717 (PMC12739469; doi:10.3897/imafungus.16.167717)
Supplement: XML Treatment for Pleosporales [file imafungus.16.167717-treatment6.xml]

<!DOCTYPE tp:taxon-treatment
  PUBLIC "-//TaxonX//DTD Taxonomic Treatment Publishing DTD v0 20100105//EN" "tax-treatment-NSO.dtd">
<tp:taxon-treatment xmlns:tp="http://www.plazi.org/taxpub"><tp:treatment-meta><kwd-group><label>Taxon classification</label><kwd>
                <named-content content-type="kingdom">Fungi</named-content>
              </kwd><kwd>
                <named-content content-type="class">Dothideomycetes</named-content>
              </kwd><kwd>
                <named-content content-type="order">Pleosporales</named-content>
              </kwd></kwd-group><mixed-citation publication-type="journal"><person-group><name><surname>Zhang</surname><given-names>Jing-Yi</given-names></name><name><surname>Hyde</surname><given-names>Kevin D.</given-names></name><name><surname>Yang</surname><given-names>Ming-Fei</given-names></name><name><surname>Sun</surname><given-names>Ya-Ru</given-names></name><name><surname>Xiao</surname><given-names>Xing-Juan</given-names></name><name><surname>Meng</surname><given-names>Ze-Bin</given-names></name><name><surname>Bao</surname><given-names>Dan-Feng</given-names></name><name><surname>Lu</surname><given-names>Yong-Zhong</given-names></name></person-group><article-title>﻿Discoveries of <italic><tp:taxon-name><tp:taxon-name-part taxon-name-part-type="class">Dothideomycetes</tp:taxon-name-part></tp:taxon-name> (<tp:taxon-name><tp:taxon-name-part taxon-name-part-type="kingdom">Fungi</tp:taxon-name-part></tp:taxon-name>)</italic> associated with pteridophytes in China</article-title><source>IMA Fungus</source><day>17</day><month>12</month><year>2025</year><volume>16</volume><pub-id pub-id-type="doi">10.3897/imafungus.16.167717</pub-id></mixed-citation></tp:treatment-meta><tp:nomenclature><label>﻿</label><tp:taxon-name><object-id xmlns:xlink="http://www.w3.org/1999/xlink" content-type="arpha" xlink:type="simple">821416EF-E08F-5529-8648-911ECFCC5B12</object-id>
              <tp:taxon-name-part taxon-name-part-type="order">Pleosporales</tp:taxon-name-part>
            </tp:taxon-name><tp:taxon-authority>Luttr. ex M.E. Barr, Prodr. Cl. Loculoasc. (Amherst): 67 (1987).</tp:taxon-authority><tp:nomenclature-citation-list><tp:nomenclature-citation><tp:taxon-name>
                  <tp:taxon-name-part taxon-name-part-type="family">Lentimurisporaceae</tp:taxon-name-part>
                </tp:taxon-name><comment>N.G. Liu, Jian K. Liu &amp; K.D. Hyde, Cryptog. Mycol. 39(2): 270 (2018).</comment></tp:nomenclature-citation></tp:nomenclature-citation-list></tp:nomenclature><tp:treatment-sec sec-type="notes" id="SECID0ETBAM"><title>Notes.</title><p><italic><tp:taxon-name><tp:taxon-name-part taxon-name-part-type="family">Lentimurisporaceae</tp:taxon-name-part></tp:taxon-name></italic> was introduced as a new pleosporalean family by Liu et al. (2018) to accommodate <italic><tp:taxon-name><tp:taxon-name-part taxon-name-part-type="genus" reg="Bahusandhika">Bahusandhika</tp:taxon-name-part></tp:taxon-name></italic>, <italic><tp:taxon-name><tp:taxon-name-part taxon-name-part-type="genus" reg="Lentimurispora">Lentimurispora</tp:taxon-name-part></tp:taxon-name></italic>, and two <italic><tp:taxon-name><tp:taxon-name-part taxon-name-part-type="genus" reg="Berkleasmium">Berkleasmium</tp:taxon-name-part></tp:taxon-name></italic> species based on morphology, phylogeny, and divergence time estimates. Members of <italic><tp:taxon-name><tp:taxon-name-part taxon-name-part-type="family">Lentimurisporaceae</tp:taxon-name-part></tp:taxon-name></italic> are dematiaceous hyphomycetes, which are characterized by punctiform colonies, sporodochial conidiophores, blastic conidiogenous cells, muriform or fusiform, cylindrical or rhomboidal conidia (<xref ref-type="bibr" rid="B80">Liu et al. 2018a</xref>; <xref ref-type="bibr" rid="B47">Hongsanan et al. 2020a</xref>). In this study, we introduce two new genera (<italic><tp:taxon-name><tp:taxon-name-part taxon-name-part-type="genus" reg="Neoberkleasmium">Neoberkleasmium</tp:taxon-name-part></tp:taxon-name></italic> and <italic><tp:taxon-name><tp:taxon-name-part taxon-name-part-type="genus" reg="Synnematospora">Synnematospora</tp:taxon-name-part></tp:taxon-name></italic>) and emend the concept of <italic><tp:taxon-name><tp:taxon-name-part taxon-name-part-type="family">Lentimurisporaceae</tp:taxon-name-part></tp:taxon-name></italic> to include synnematous conidiophores.</p></tp:treatment-sec><ref-list><ref id="B80"><mixed-citation xmlns:xlink="http://www.w3.org/1999/xlink" xlink:type="simple"><person-group><name name-style="western"><surname>Liu</surname><given-names>NG</given-names></name><name name-style="western"><surname>Lin</surname><given-names>CG</given-names></name><name name-style="western"><surname>Liu</surname><given-names>JK</given-names></name><etal/></person-group> (<year>2018a</year>) <article-title><italic><tp:taxon-name><tp:taxon-name-part taxon-name-part-type="family">Lentimurisporaceae</tp:taxon-name-part></tp:taxon-name></italic>, a new Pleosporalean family with divergence times estimates.</article-title><source>Cryptogamie Mycologie</source><volume>39</volume>(<issue>2</issue>): <fpage>259</fpage>–<lpage>283</lpage>. <ext-link xlink:href="10.7872/crym/v39.iss2.2018.259" ext-link-type="doi" xlink:type="simple">https://doi.org/10.7872/crym/v39.iss2.2018.259</ext-link></mixed-citation></ref><ref id="B47"><mixed-citation xmlns:xlink="http://www.w3.org/1999/xlink" xlink:type="simple"><person-group><name name-style="western"><surname>Hongsanan</surname><given-names>S</given-names></name><name name-style="western"><surname>Hyde</surname><given-names>KD</given-names></name><name name-style="western"><surname>Phookamsak</surname><given-names>R</given-names></name><etal/></person-group> (<year>2020a</year>) <article-title>Refined families of <italic><tp:taxon-name><tp:taxon-name-part taxon-name-part-type="class">Dothideomycetes</tp:taxon-name-part></tp:taxon-name></italic>: <italic><tp:taxon-name><tp:taxon-name-part taxon-name-part-type="subclass">Dothideomycetidae</tp:taxon-name-part></tp:taxon-name></italic> and <italic><tp:taxon-name><tp:taxon-name-part taxon-name-part-type="family">Pleosporomycetidae</tp:taxon-name-part></tp:taxon-name></italic>.</article-title><source>Mycosphere</source><volume>11</volume>(<issue>1</issue>): <fpage>1553</fpage>–<lpage>2107</lpage>. <ext-link xlink:href="10.5943/mycosphere/11/1/13" ext-link-type="doi" xlink:type="simple">https://doi.org/10.5943/mycosphere/11/1/13</ext-link></mixed-citation></ref></ref-list></tp:taxon-treatment>
