# Supplementary material for: ﻿Discoveries of Dothideomycetes (Fungi) associated with pteridophytes in China
Source: IMA Fungus. 2025 Dec 17;16:e167717. doi: 10.3897/imafungus.16.167717 (PMC12739469; doi:10.3897/imafungus.16.167717)
Supplement: XML Treatment for Neoberkleasmium [file imafungus.16.167717-treatment7.xml]

<!DOCTYPE tp:taxon-treatment
  PUBLIC "-//TaxonX//DTD Taxonomic Treatment Publishing DTD v0 20100105//EN" "tax-treatment-NSO.dtd">
<tp:taxon-treatment xmlns:tp="http://www.plazi.org/taxpub"><tp:treatment-meta><kwd-group><label>Taxon classification</label><kwd>
                <named-content content-type="kingdom">Fungi</named-content>
              </kwd><kwd>
                <named-content content-type="order">Pleosporales</named-content>
              </kwd><kwd>
                <named-content content-type="family">Lentimurisporaceae</named-content>
              </kwd></kwd-group><mixed-citation publication-type="journal"><person-group><name><surname>Zhang</surname><given-names>Jing-Yi</given-names></name><name><surname>Hyde</surname><given-names>Kevin D.</given-names></name><name><surname>Yang</surname><given-names>Ming-Fei</given-names></name><name><surname>Sun</surname><given-names>Ya-Ru</given-names></name><name><surname>Xiao</surname><given-names>Xing-Juan</given-names></name><name><surname>Meng</surname><given-names>Ze-Bin</given-names></name><name><surname>Bao</surname><given-names>Dan-Feng</given-names></name><name><surname>Lu</surname><given-names>Yong-Zhong</given-names></name></person-group><article-title>﻿Discoveries of <italic><tp:taxon-name><tp:taxon-name-part taxon-name-part-type="class">Dothideomycetes</tp:taxon-name-part></tp:taxon-name> (<tp:taxon-name><tp:taxon-name-part taxon-name-part-type="kingdom">Fungi</tp:taxon-name-part></tp:taxon-name>)</italic> associated with pteridophytes in China</article-title><source>IMA Fungus</source><day>17</day><month>12</month><year>2025</year><volume>16</volume><pub-id pub-id-type="doi">10.3897/imafungus.16.167717</pub-id></mixed-citation></tp:treatment-meta><tp:nomenclature><label>﻿</label><tp:taxon-name><object-id xmlns:xlink="http://www.w3.org/1999/xlink" content-type="arpha" xlink:type="simple">A94EF615-FD32-5DC8-806F-24FD2FDBD7C9</object-id>
              <tp:taxon-name-part taxon-name-part-type="genus" reg="Neoberkleasmium">Neoberkleasmium</tp:taxon-name-part>
              <object-id xmlns:xlink="http://www.w3.org/1999/xlink" xlink:type="simple">Index Fungorum: IF904137</object-id>
            </tp:taxon-name><tp:taxon-authority>J.Y. Zhang, Y.Z. Lu &amp; K.D. Hyde</tp:taxon-authority><tp:taxon-status xmlns:xlink="http://www.w3.org/1999/xlink" xlink:type="simple">gen. nov.</tp:taxon-status></tp:nomenclature><tp:treatment-sec sec-type="etymology" id="SECID0E6EAM"><title>Etymology.</title><p>The genus name refers to the similar genus <italic><tp:taxon-name><tp:taxon-name-part taxon-name-part-type="genus" reg="Berkleasmium">Berkleasmium</tp:taxon-name-part></tp:taxon-name></italic>.</p></tp:treatment-sec><tp:treatment-sec sec-type="type species" id="SECID0EMFAM"><title>Type species.</title><p><italic><tp:taxon-name><tp:taxon-name-part taxon-name-part-type="genus" reg="Neoberkleasmium">Neoberkleasmium</tp:taxon-name-part> <tp:taxon-name-part taxon-name-part-type="species" reg="nigroapicale">nigroapicale</tp:taxon-name-part></tp:taxon-name></italic> (Bussaban, Lumyong, P. Lumyong, McKenzie &amp; K.D. Hyde) J.Y. Zhang, K.D. Hyde &amp; Y.Z. Lu.</p></tp:treatment-sec><tp:treatment-sec sec-type="description" id="SECID0E4FAM"><title>Description.</title><p>Sexual morph: Undetermined. Asexual morph: hyphomycetous. <bold><italic>Colonies</italic></bold> on natural substrate superficial, effuse, scattered or aggregated, sporodochial, pulvinata, punctiform, black. <bold><italic>Mycelium</italic></bold> partly immersed, partly superficial, composed of branched, septate, subhyaline to brown hyphae. <bold><italic>Conidiophores</italic></bold> macronematous, septate, hyaline to pale brown. <bold><italic>Conidiogenous cells</italic></bold> blastic, integrated, terminal, hyaline. <bold><italic>Conidia</italic></bold> acrogenous, solitary, cylindrical to broadly clavate, thick-walled, muriform, constricted at septa, brown.</p></tp:treatment-sec><tp:treatment-sec sec-type="notes" id="SECID0ESGAM"><title>Notes.</title><p><italic><tp:taxon-name><tp:taxon-name-part taxon-name-part-type="genus" reg="Neoberkleasmium">Neoberkleasmium</tp:taxon-name-part></tp:taxon-name></italic> is introduced as a segregated genus from <italic><tp:taxon-name><tp:taxon-name-part taxon-name-part-type="genus" reg="Berkleasmium">Berkleasmium</tp:taxon-name-part></tp:taxon-name></italic> to accommodate <italic><tp:taxon-name><tp:taxon-name-part taxon-name-part-type="genus" reg="Berkleasmium">Berkleasmium</tp:taxon-name-part> <tp:taxon-name-part taxon-name-part-type="species" reg="micronesiacum">micronesiacum</tp:taxon-name-part></tp:taxon-name></italic> and <italic><tp:taxon-name><tp:taxon-name-part taxon-name-part-type="genus" reg="Berkleasmium">B.</tp:taxon-name-part> <tp:taxon-name-part taxon-name-part-type="species" reg="nigroapicale">nigroapicale</tp:taxon-name-part></tp:taxon-name></italic>. <italic><tp:taxon-name><tp:taxon-name-part taxon-name-part-type="genus" reg="Berkleasmium">Berkleasmium</tp:taxon-name-part></tp:taxon-name></italic> species have been associated with helicosporous fungi and were placed in <italic><tp:taxon-name><tp:taxon-name-part taxon-name-part-type="family">Tubeufiaceae</tp:taxon-name-part></tp:taxon-name></italic>, <italic><tp:taxon-name><tp:taxon-name-part taxon-name-part-type="order">Tubeufiales</tp:taxon-name-part></tp:taxon-name></italic> (<xref ref-type="bibr" rid="B84">Lu et al. 2017</xref>; <xref ref-type="bibr" rid="B145">Tibpromma et al. 2017</xref>). In comparison, <italic><tp:taxon-name><tp:taxon-name-part taxon-name-part-type="genus" reg="Neoberkleasmium">Neoberkleasmium</tp:taxon-name-part></tp:taxon-name></italic> is a member of <italic><tp:taxon-name><tp:taxon-name-part taxon-name-part-type="family">Lentimurisporaceae</tp:taxon-name-part></tp:taxon-name></italic>, <italic><tp:taxon-name><tp:taxon-name-part taxon-name-part-type="order">Pleosporales</tp:taxon-name-part></tp:taxon-name></italic>. Morphologically, <italic><tp:taxon-name><tp:taxon-name-part taxon-name-part-type="genus" reg="Neoberkleasmium">Neoberkleasmium</tp:taxon-name-part></tp:taxon-name></italic> fits well with the concept of <italic><tp:taxon-name><tp:taxon-name-part taxon-name-part-type="family">Lentimurisporaceae</tp:taxon-name-part></tp:taxon-name></italic> and resembles <italic><tp:taxon-name><tp:taxon-name-part taxon-name-part-type="genus" reg="Lentimurispora">Lentimurispora</tp:taxon-name-part></tp:taxon-name></italic> in having sporodochial, brown to black conidiomata, monoblastic conidiogenous cells, and muriform, dematiaceous conidia (Table <xref ref-type="table" rid="T2">2</xref>). However, <italic><tp:taxon-name><tp:taxon-name-part taxon-name-part-type="genus" reg="Neoberkleasmium">Neoberkleasmium</tp:taxon-name-part></tp:taxon-name></italic> is distinguished from <italic><tp:taxon-name><tp:taxon-name-part taxon-name-part-type="genus" reg="Lentimurispora">Lentimurispora</tp:taxon-name-part></tp:taxon-name></italic> by its cylindrical to broadly clavate conidia, often darkened at the upper part, whereas <italic><tp:taxon-name><tp:taxon-name-part taxon-name-part-type="genus" reg="Lentimurispora">Lentimurispora</tp:taxon-name-part></tp:taxon-name></italic> produces conidia that are lenticular with dark brown central cells and pale-colored peripheral cells.</p><table-wrap id="T2" position="float" orientation="portrait"><label>Table 2.</label><caption><p>Morphological comparison of four accepted genera in <italic><tp:taxon-name><tp:taxon-name-part taxon-name-part-type="family">Lentimurisporaceae</tp:taxon-name-part></tp:taxon-name></italic>.</p></caption><table id="TID0ESJHM" rules="all"><tbody><tr><th rowspan="1" colspan="1">Genera</th><th rowspan="1" colspan="1">Conidiophores</th><th rowspan="1" colspan="1">Conidiogenous cells</th><th rowspan="1" colspan="1">Conidia</th><th rowspan="1" colspan="1">Reference(s)</th></tr><tr><td rowspan="1" colspan="1">
                      <italic>
                        <tp:taxon-name>
                          <tp:taxon-name-part taxon-name-part-type="genus" reg="Bahusandhika">Bahusandhika</tp:taxon-name-part>
                        </tp:taxon-name>
                      </italic>
                    </td><td rowspan="1" colspan="1">Sporodochial, micronematous</td><td rowspan="1" colspan="1">Spherical, ovoid, or ampulliform</td><td rowspan="1" colspan="1">Fusiform, cylindrical, or rhomboidal; 1–3-septate; catenate; brown</td><td rowspan="1" colspan="1"><xref ref-type="bibr" rid="B110">Pratibha et al. (2014)</xref>; <xref ref-type="bibr" rid="B18">Crous et al. (2015)</xref>; <xref ref-type="bibr" rid="B17">Crane and Miller (2016)</xref></td></tr><tr><td rowspan="1" colspan="1">
                      <italic>
                        <tp:taxon-name>
                          <tp:taxon-name-part taxon-name-part-type="genus" reg="Lentimurispora">Lentimurispora</tp:taxon-name-part>
                        </tp:taxon-name>
                      </italic>
                    </td><td rowspan="1" colspan="1">Sporodochial, micronematous</td><td rowspan="1" colspan="1">Inverted vase-like, clavate</td><td rowspan="1" colspan="1">Lenticular; muriform, dark brown central cells and subhyaline to pale brown peripheral cells</td><td rowspan="1" colspan="1">
                      <xref ref-type="bibr" rid="B80">Liu et al. (2018a)</xref>
                    </td></tr><tr><td rowspan="1" colspan="1">
                      <italic>
                        <tp:taxon-name>
                          <tp:taxon-name-part taxon-name-part-type="genus" reg="Neoberkleasmium">Neoberkleasmium</tp:taxon-name-part>
                        </tp:taxon-name>
                      </italic>
                    </td><td rowspan="1" colspan="1">Sporodochial, macronematous</td><td rowspan="1" colspan="1">Cylindrical</td><td rowspan="1" colspan="1">Cylindrical to broadly clavate; muriform; brown</td><td rowspan="1" colspan="1"><xref ref-type="bibr" rid="B98">Matsushima (1981)</xref>; <xref ref-type="bibr" rid="B15">Bussaban et al. (2001)</xref>; <xref ref-type="bibr" rid="B80">Liu et al. (2018a)</xref></td></tr><tr><td rowspan="1" colspan="1">
                      <italic>
                        <tp:taxon-name>
                          <tp:taxon-name-part taxon-name-part-type="genus" reg="Synnematospora">Synnematospora</tp:taxon-name-part>
                        </tp:taxon-name>
                      </italic>
                    </td><td rowspan="1" colspan="1">Synnematous, macronematous</td><td rowspan="1" colspan="1">Ampulliform</td><td rowspan="1" colspan="1">Cylindrical to oblong; (1–)3-septate; catenate; brown</td><td rowspan="1" colspan="1">This study</td></tr></tbody></table></table-wrap></tp:treatment-sec><ref-list><ref id="B84"><mixed-citation xmlns:xlink="http://www.w3.org/1999/xlink" xlink:type="simple"><person-group><name name-style="western"><surname>Lu</surname><given-names>YZ</given-names></name><name name-style="western"><surname>Boonmee</surname><given-names>S</given-names></name><name name-style="western"><surname>Liu</surname><given-names>JK</given-names></name><etal/></person-group> (<year>2017</year>) <article-title>Novel <italic><tp:taxon-name><tp:taxon-name-part taxon-name-part-type="genus">Neoacanthostigma</tp:taxon-name-part></tp:taxon-name></italic> species from aquatic habitats.</article-title><source>Cryptogamie Mycologie</source><volume>38</volume>(<issue>2</issue>): <fpage>169</fpage>–<lpage>190</lpage>. <ext-link xlink:href="10.7872/crym/v38.iss2.2017.169" ext-link-type="doi" xlink:type="simple">https://doi.org/10.7872/crym/v38.iss2.2017.169</ext-link></mixed-citation></ref><ref id="B145"><mixed-citation xmlns:xlink="http://www.w3.org/1999/xlink" xlink:type="simple"><person-group><name name-style="western"><surname>Tibpromma</surname><given-names>S</given-names></name><name name-style="western"><surname>Hyde</surname><given-names>KD</given-names></name><name name-style="western"><surname>Jeewon</surname><given-names>R</given-names></name><etal/></person-group> (<year>2017</year>) <article-title>Fungal diversity notes 491–602: taxonomic and phylogenetic contributions to fungal taxa.</article-title><source>Fungal diversity</source><volume>83</volume>(<issue>1</issue>): <fpage>1</fpage>–<lpage>261</lpage>. <ext-link xlink:href="10.1007/s13225-017-0378-0" ext-link-type="doi" xlink:type="simple">https://doi.org/10.1007/s13225-017-0378-0</ext-link></mixed-citation></ref><ref id="B110"><mixed-citation xmlns:xlink="http://www.w3.org/1999/xlink" xlink:type="simple"><person-group><name name-style="western"><surname>Pratibha</surname><given-names>J</given-names></name><name name-style="western"><surname>Prabhugaonkar</surname><given-names>A</given-names></name><name name-style="western"><surname>Hyde</surname><given-names>KD</given-names></name><etal/></person-group> (<year>2014</year>) <article-title>Phylogenetic placement of <italic><tp:taxon-name><tp:taxon-name-part taxon-name-part-type="genus">Bahusandhika</tp:taxon-name-part></tp:taxon-name></italic>, <italic><tp:taxon-name><tp:taxon-name-part taxon-name-part-type="genus">Cancellidium</tp:taxon-name-part></tp:taxon-name></italic> and <italic><tp:taxon-name><tp:taxon-name-part taxon-name-part-type="genus">Pseudoepicoccum</tp:taxon-name-part></tp:taxon-name></italic> (asexual <italic><tp:taxon-name><tp:taxon-name-part taxon-name-part-type="phylum">Ascomycota</tp:taxon-name-part></tp:taxon-name></italic>).</article-title><source>Phytotaxa</source><volume>176</volume>(<issue>1</issue>): <fpage>68</fpage>–<lpage>80</lpage>. <ext-link xlink:href="10.11646/phytotaxa.176.1.9" ext-link-type="doi" xlink:type="simple">https://doi.org/10.11646/phytotaxa.176.1.9</ext-link></mixed-citation></ref><ref id="B18"><mixed-citation xmlns:xlink="http://www.w3.org/1999/xlink" xlink:type="simple"><person-group><name name-style="western"><surname>Crous</surname><given-names>PW</given-names></name><name name-style="western"><surname>Carris</surname><given-names>LM</given-names></name><name name-style="western"><surname>Giraldo</surname><given-names>A</given-names></name><etal/></person-group> (<year>2015</year>) <article-title>The genera of fungi-fixing the application of the type species of generic names-G 2: <italic><tp:taxon-name><tp:taxon-name-part taxon-name-part-type="genus">Allantophomopsis</tp:taxon-name-part></tp:taxon-name></italic>, <italic><tp:taxon-name><tp:taxon-name-part taxon-name-part-type="genus">Latorua</tp:taxon-name-part></tp:taxon-name></italic>, <italic><tp:taxon-name><tp:taxon-name-part taxon-name-part-type="genus">Macrodiplodiopsis</tp:taxon-name-part></tp:taxon-name></italic>, <italic><tp:taxon-name><tp:taxon-name-part taxon-name-part-type="genus">Macrohilum</tp:taxon-name-part></tp:taxon-name></italic>, <italic><tp:taxon-name><tp:taxon-name-part taxon-name-part-type="genus">Milospium</tp:taxon-name-part></tp:taxon-name></italic>, <italic><tp:taxon-name><tp:taxon-name-part taxon-name-part-type="genus">Protostegia</tp:taxon-name-part></tp:taxon-name></italic>, <italic><tp:taxon-name><tp:taxon-name-part taxon-name-part-type="genus">Pyricularia</tp:taxon-name-part></tp:taxon-name></italic>, <italic><tp:taxon-name><tp:taxon-name-part taxon-name-part-type="genus">Robillarda</tp:taxon-name-part></tp:taxon-name></italic>, <italic><tp:taxon-name><tp:taxon-name-part taxon-name-part-type="genus">Rotula</tp:taxon-name-part></tp:taxon-name></italic>, <italic><tp:taxon-name><tp:taxon-name-part taxon-name-part-type="genus">Septoriella</tp:taxon-name-part></tp:taxon-name></italic>, <italic><tp:taxon-name><tp:taxon-name-part taxon-name-part-type="genus">Torula</tp:taxon-name-part></tp:taxon-name></italic>, and <italic><tp:taxon-name><tp:taxon-name-part taxon-name-part-type="genus">Wojnowicia</tp:taxon-name-part></tp:taxon-name></italic>.</article-title><source>IMA Fungus</source><volume>6</volume>(<issue>1</issue>): <fpage>163</fpage>–<lpage>198</lpage>. <ext-link xlink:href="10.5598/imafungus.2015.06.01.11" ext-link-type="doi" xlink:type="simple">https://doi.org/10.5598/imafungus.2015.06.01.11</ext-link></mixed-citation></ref><ref id="B17"><mixed-citation xmlns:xlink="http://www.w3.org/1999/xlink" xlink:type="simple"><person-group><name name-style="western"><surname>Crane</surname><given-names>JL</given-names></name><name name-style="western"><surname>Miller</surname><given-names>AN</given-names></name></person-group> (<year>2016</year>) <article-title>Studies in genera similar to <italic><tp:taxon-name><tp:taxon-name-part taxon-name-part-type="genus">Torula</tp:taxon-name-part></tp:taxon-name></italic>: <italic><tp:taxon-name><tp:taxon-name-part taxon-name-part-type="genus">Bahusaganda</tp:taxon-name-part></tp:taxon-name></italic>, <italic><tp:taxon-name><tp:taxon-name-part taxon-name-part-type="genus">Bahusandhika</tp:taxon-name-part></tp:taxon-name></italic>, <italic><tp:taxon-name><tp:taxon-name-part taxon-name-part-type="genus">Pseudotorula</tp:taxon-name-part></tp:taxon-name></italic>, and <italic><tp:taxon-name><tp:taxon-name-part taxon-name-part-type="genus">Simmonsiella</tp:taxon-name-part></tp:taxon-name></italic> gen. nov.</article-title><source>IMA Fungus</source><volume>7</volume>(<issue>1</issue>): <fpage>29</fpage>–<lpage>45</lpage>. <ext-link xlink:href="10.5598/imafungus.2016.07.01.03" ext-link-type="doi" xlink:type="simple">https://doi.org/10.5598/imafungus.2016.07.01.03</ext-link></mixed-citation></ref><ref id="B80"><mixed-citation xmlns:xlink="http://www.w3.org/1999/xlink" xlink:type="simple"><person-group><name name-style="western"><surname>Liu</surname><given-names>NG</given-names></name><name name-style="western"><surname>Lin</surname><given-names>CG</given-names></name><name name-style="western"><surname>Liu</surname><given-names>JK</given-names></name><etal/></person-group> (<year>2018a</year>) <article-title><italic><tp:taxon-name><tp:taxon-name-part taxon-name-part-type="family">Lentimurisporaceae</tp:taxon-name-part></tp:taxon-name></italic>, a new Pleosporalean family with divergence times estimates.</article-title><source>Cryptogamie Mycologie</source><volume>39</volume>(<issue>2</issue>): <fpage>259</fpage>–<lpage>283</lpage>. <ext-link xlink:href="10.7872/crym/v39.iss2.2018.259" ext-link-type="doi" xlink:type="simple">https://doi.org/10.7872/crym/v39.iss2.2018.259</ext-link></mixed-citation></ref><ref id="B98"><mixed-citation xmlns:xlink="http://www.w3.org/1999/xlink" xlink:type="simple"><person-group><name name-style="western"><surname>Matsushima</surname><given-names>T</given-names></name></person-group> (<year>1981</year>) Matsushima Mycological Memoirs n 2. Matsushima Fungus Collection, Kobe.</mixed-citation></ref><ref id="B15"><mixed-citation xmlns:xlink="http://www.w3.org/1999/xlink" xlink:type="simple"><person-group><name name-style="western"><surname>Bussaban</surname><given-names>B</given-names></name><name name-style="western"><surname>Lumyong</surname><given-names>S</given-names></name><name name-style="western"><surname>Lumyong</surname><given-names>P</given-names></name><etal/></person-group> (<year>2001</year>) <article-title>A synopsis of the genus <italic><tp:taxon-name><tp:taxon-name-part taxon-name-part-type="genus">Berkleasmium</tp:taxon-name-part></tp:taxon-name></italic> with two new species and new records of <italic><tp:taxon-name><tp:taxon-name-part taxon-name-part-type="genus">Canalisporium</tp:taxon-name-part> <tp:taxon-name-part taxon-name-part-type="species">caribense</tp:taxon-name-part></tp:taxon-name></italic> from <italic><tp:taxon-name><tp:taxon-name-part taxon-name-part-type="family">Zingiberaceae</tp:taxon-name-part></tp:taxon-name></italic> in Thailand.</article-title><source>Fungal Diversity</source><volume>8</volume>(<issue>2</issue>): <fpage>73</fpage>–<lpage>85</lpage>.</mixed-citation></ref></ref-list></tp:taxon-treatment>
