# Supplementary material for: ﻿Discoveries of Dothideomycetes (Fungi) associated with pteridophytes in China
Source: IMA Fungus. 2025 Dec 17;16:e167717. doi: 10.3897/imafungus.16.167717 (PMC12739469; doi:10.3897/imafungus.16.167717)
Supplement: XML Treatment for Neoberkleasmium micronesiacum [file imafungus.16.167717-treatment8.xml]

<!DOCTYPE tp:taxon-treatment
  PUBLIC "-//TaxonX//DTD Taxonomic Treatment Publishing DTD v0 20100105//EN" "tax-treatment-NSO.dtd">
<tp:taxon-treatment xmlns:tp="http://www.plazi.org/taxpub"><tp:treatment-meta><kwd-group><label>Taxon classification</label><kwd>
                <named-content content-type="kingdom">Fungi</named-content>
              </kwd><kwd>
                <named-content content-type="order">Pleosporales</named-content>
              </kwd><kwd>
                <named-content content-type="family">Lentimurisporaceae</named-content>
              </kwd></kwd-group><mixed-citation publication-type="journal"><person-group><name><surname>Zhang</surname><given-names>Jing-Yi</given-names></name><name><surname>Hyde</surname><given-names>Kevin D.</given-names></name><name><surname>Yang</surname><given-names>Ming-Fei</given-names></name><name><surname>Sun</surname><given-names>Ya-Ru</given-names></name><name><surname>Xiao</surname><given-names>Xing-Juan</given-names></name><name><surname>Meng</surname><given-names>Ze-Bin</given-names></name><name><surname>Bao</surname><given-names>Dan-Feng</given-names></name><name><surname>Lu</surname><given-names>Yong-Zhong</given-names></name></person-group><article-title>﻿Discoveries of <italic><tp:taxon-name><tp:taxon-name-part taxon-name-part-type="class">Dothideomycetes</tp:taxon-name-part></tp:taxon-name> (<tp:taxon-name><tp:taxon-name-part taxon-name-part-type="kingdom">Fungi</tp:taxon-name-part></tp:taxon-name>)</italic> associated with pteridophytes in China</article-title><source>IMA Fungus</source><day>17</day><month>12</month><year>2025</year><volume>16</volume><pub-id pub-id-type="doi">10.3897/imafungus.16.167717</pub-id></mixed-citation></tp:treatment-meta><tp:nomenclature><label>﻿</label><tp:taxon-name><object-id xmlns:xlink="http://www.w3.org/1999/xlink" content-type="arpha" xlink:type="simple">97CE7BF2-CE1F-5F1D-A8BC-999599D1FF10</object-id>
              <tp:taxon-name-part taxon-name-part-type="genus" reg="Neoberkleasmium">Neoberkleasmium</tp:taxon-name-part>
              <tp:taxon-name-part taxon-name-part-type="species" reg="micronesiacum">micronesiacum</tp:taxon-name-part>
              <object-id xmlns:xlink="http://www.w3.org/1999/xlink" xlink:type="simple">Index Fungorum: IF904138</object-id>
            </tp:taxon-name><tp:taxon-authority>(Matsush.) J.Y. Zhang, K.D. Hyde &amp; Y.Z. Lu</tp:taxon-authority><tp:taxon-status xmlns:xlink="http://www.w3.org/1999/xlink" xlink:type="simple">comb. nov.</tp:taxon-status><tp:nomenclature-citation-list><tp:nomenclature-citation><tp:taxon-name>
                  <tp:taxon-name-part taxon-name-part-type="genus" reg="Berkleasmium"/>
                  <tp:taxon-name-part taxon-name-part-type="species" reg="micronesiacum"/>
                </tp:taxon-name><comment>≡ <tp:taxon-name><tp:taxon-name-part taxon-name-part-type="genus" reg="Berkleasmium">Berkleasmium</tp:taxon-name-part> <tp:taxon-name-part taxon-name-part-type="species" reg="micronesiacum">micronesiacum</tp:taxon-name-part></tp:taxon-name> Matsush., Mycol. Mem. 2: 2 (1981) </comment></tp:nomenclature-citation></tp:nomenclature-citation-list></tp:nomenclature><tp:treatment-sec sec-type="Holotype" id="SECID0ENRAM"><title>Holotype.</title><p>USA, Guam, Mangilao, on the dead petiole of <italic><tp:taxon-name><tp:taxon-name-part taxon-name-part-type="genus" reg="Cocoris">Cocoris</tp:taxon-name-part> <tp:taxon-name-part taxon-name-part-type="species" reg="nuciferae">nuciferae</tp:taxon-name-part></tp:taxon-name></italic>, 19 September 1980, Dried culture CMA, MFC-10321.</p></tp:treatment-sec><tp:treatment-sec sec-type="description" id="SECID0E5RAM"><title>Description.</title><p>see <xref ref-type="bibr" rid="B98">Matsushima (1981)</xref>.</p></tp:treatment-sec><tp:treatment-sec sec-type="notes" id="SECID0EISAM"><title>Notes.</title><p><italic><tp:taxon-name><tp:taxon-name-part taxon-name-part-type="genus" reg="Berkleasmium">Berkleasmium</tp:taxon-name-part> <tp:taxon-name-part taxon-name-part-type="species" reg="micronesiacum">micronesiacum</tp:taxon-name-part></tp:taxon-name></italic> was introduced by <xref ref-type="bibr" rid="B98">Matsushima (1981)</xref> based on morphological characteristics alone. However, phylogenetic analysis showed that <italic><tp:taxon-name><tp:taxon-name-part taxon-name-part-type="genus" reg="Berkleasmium">B.</tp:taxon-name-part> <tp:taxon-name-part taxon-name-part-type="species" reg="micronesiacum">micronesiacum</tp:taxon-name-part></tp:taxon-name></italic> and <italic><tp:taxon-name><tp:taxon-name-part taxon-name-part-type="genus" reg="Berkleasmium">B.</tp:taxon-name-part> <tp:taxon-name-part taxon-name-part-type="species" reg="nigroapicale">nigroapicale</tp:taxon-name-part></tp:taxon-name></italic> are separate from the monophyletic <italic><tp:taxon-name><tp:taxon-name-part taxon-name-part-type="genus" reg="Berkleasmium">Berkleasmium</tp:taxon-name-part></tp:taxon-name></italic> lineage (<xref ref-type="bibr" rid="B109">Pinnoi et al. 2007</xref>; <xref ref-type="bibr" rid="B80">Liu et al. 2018a</xref>; <xref ref-type="bibr" rid="B85">Lu et al. 2018</xref>). Therefore, we transfer <italic><tp:taxon-name><tp:taxon-name-part taxon-name-part-type="genus" reg="Berkleasmium">Berkleasmium</tp:taxon-name-part> <tp:taxon-name-part taxon-name-part-type="species" reg="micronesiacum">micronesiacum</tp:taxon-name-part></tp:taxon-name></italic> and <italic><tp:taxon-name><tp:taxon-name-part taxon-name-part-type="genus" reg="Berkleasmium">B.</tp:taxon-name-part> <tp:taxon-name-part taxon-name-part-type="species" reg="nigroapicale">nigroapicale</tp:taxon-name-part></tp:taxon-name></italic> to <italic><tp:taxon-name><tp:taxon-name-part taxon-name-part-type="genus" reg="Neoberkleasmium">Neoberkleasmium</tp:taxon-name-part></tp:taxon-name></italic>.</p></tp:treatment-sec><ref-list><ref id="B98"><mixed-citation xmlns:xlink="http://www.w3.org/1999/xlink" xlink:type="simple"><person-group><name name-style="western"><surname>Matsushima</surname><given-names>T</given-names></name></person-group> (<year>1981</year>) Matsushima Mycological Memoirs n 2. Matsushima Fungus Collection, Kobe.</mixed-citation></ref><ref id="B109"><mixed-citation xmlns:xlink="http://www.w3.org/1999/xlink" xlink:type="simple"><person-group><name name-style="western"><surname>Pinnoi</surname><given-names>A</given-names></name><name name-style="western"><surname>Jeewon</surname><given-names>R</given-names></name><name name-style="western"><surname>Sakayaroj</surname><given-names>J</given-names></name><etal/></person-group> (<year>2007</year>) <article-title><italic><tp:taxon-name><tp:taxon-name-part taxon-name-part-type="genus">Berkleasmium</tp:taxon-name-part> <tp:taxon-name-part taxon-name-part-type="species">crunisia</tp:taxon-name-part></tp:taxon-name></italic> sp. nov. and its phylogenetic affinities to the <italic><tp:taxon-name><tp:taxon-name-part taxon-name-part-type="order">Pleosporales</tp:taxon-name-part></tp:taxon-name></italic> based on 18S and 28S rDNA sequence analyses.</article-title><source>Mycologia</source><volume>99</volume>(<issue>3</issue>): <fpage>378</fpage>–<lpage>384</lpage>. <ext-link xlink:href="10.1080/15572536.2007.11832562" ext-link-type="doi" xlink:type="simple">https://doi.org/10.1080/15572536.2007.11832562</ext-link></mixed-citation></ref><ref id="B80"><mixed-citation xmlns:xlink="http://www.w3.org/1999/xlink" xlink:type="simple"><person-group><name name-style="western"><surname>Liu</surname><given-names>NG</given-names></name><name name-style="western"><surname>Lin</surname><given-names>CG</given-names></name><name name-style="western"><surname>Liu</surname><given-names>JK</given-names></name><etal/></person-group> (<year>2018a</year>) <article-title><italic><tp:taxon-name><tp:taxon-name-part taxon-name-part-type="family">Lentimurisporaceae</tp:taxon-name-part></tp:taxon-name></italic>, a new Pleosporalean family with divergence times estimates.</article-title><source>Cryptogamie Mycologie</source><volume>39</volume>(<issue>2</issue>): <fpage>259</fpage>–<lpage>283</lpage>. <ext-link xlink:href="10.7872/crym/v39.iss2.2018.259" ext-link-type="doi" xlink:type="simple">https://doi.org/10.7872/crym/v39.iss2.2018.259</ext-link></mixed-citation></ref><ref id="B85"><mixed-citation xmlns:xlink="http://www.w3.org/1999/xlink" xlink:type="simple"><person-group><name name-style="western"><surname>Lu</surname><given-names>YZ</given-names></name><name name-style="western"><surname>Liu</surname><given-names>JK</given-names></name><name name-style="western"><surname>Hyde</surname><given-names>KD</given-names></name><etal/></person-group> (<year>2018</year>) <article-title>A taxonomic reassessment of <italic><tp:taxon-name><tp:taxon-name-part taxon-name-part-type="order">Tubeufiales</tp:taxon-name-part></tp:taxon-name></italic> based on multi-locus phylogeny and morphology.</article-title><source>Fungal Diversity</source><volume>92</volume>(<issue>1</issue>): <fpage>131</fpage>–<lpage>344</lpage>. <ext-link xlink:href="10.1007/s13225-018-0411-y" ext-link-type="doi" xlink:type="simple">https://doi.org/10.1007/s13225-018-0411-y</ext-link></mixed-citation></ref></ref-list></tp:taxon-treatment>
