# Supplementary material for: ﻿Discoveries of Dothideomycetes (Fungi) associated with pteridophytes in China
Source: IMA Fungus. 2025 Dec 17;16:e167717. doi: 10.3897/imafungus.16.167717 (PMC12739469; doi:10.3897/imafungus.16.167717)
Supplement: XML Treatment for Neoberkleasmium nigroapicale [file imafungus.16.167717-treatment9.xml]

<!DOCTYPE tp:taxon-treatment
  PUBLIC "-//TaxonX//DTD Taxonomic Treatment Publishing DTD v0 20100105//EN" "tax-treatment-NSO.dtd">
<tp:taxon-treatment xmlns:tp="http://www.plazi.org/taxpub"><tp:treatment-meta><kwd-group><label>Taxon classification</label><kwd>
                <named-content content-type="kingdom">Fungi</named-content>
              </kwd><kwd>
                <named-content content-type="order">Pleosporales</named-content>
              </kwd><kwd>
                <named-content content-type="family">Lentimurisporaceae</named-content>
              </kwd></kwd-group><mixed-citation publication-type="journal"><person-group><name><surname>Zhang</surname><given-names>Jing-Yi</given-names></name><name><surname>Hyde</surname><given-names>Kevin D.</given-names></name><name><surname>Yang</surname><given-names>Ming-Fei</given-names></name><name><surname>Sun</surname><given-names>Ya-Ru</given-names></name><name><surname>Xiao</surname><given-names>Xing-Juan</given-names></name><name><surname>Meng</surname><given-names>Ze-Bin</given-names></name><name><surname>Bao</surname><given-names>Dan-Feng</given-names></name><name><surname>Lu</surname><given-names>Yong-Zhong</given-names></name></person-group><article-title>﻿Discoveries of <italic><tp:taxon-name><tp:taxon-name-part taxon-name-part-type="class">Dothideomycetes</tp:taxon-name-part></tp:taxon-name> (<tp:taxon-name><tp:taxon-name-part taxon-name-part-type="kingdom">Fungi</tp:taxon-name-part></tp:taxon-name>)</italic> associated with pteridophytes in China</article-title><source>IMA Fungus</source><day>17</day><month>12</month><year>2025</year><volume>16</volume><pub-id pub-id-type="doi">10.3897/imafungus.16.167717</pub-id></mixed-citation></tp:treatment-meta><tp:nomenclature><label>﻿</label><tp:taxon-name><object-id xmlns:xlink="http://www.w3.org/1999/xlink" content-type="arpha" xlink:type="simple">3BA74BBF-940B-5677-A272-11A74749879F</object-id>
              <tp:taxon-name-part taxon-name-part-type="genus" reg="Neoberkleasmium">Neoberkleasmium</tp:taxon-name-part>
              <tp:taxon-name-part taxon-name-part-type="species" reg="nigroapicale">nigroapicale</tp:taxon-name-part>
              <object-id xmlns:xlink="http://www.w3.org/1999/xlink" xlink:type="simple">Index Fungorum: IF904139</object-id>
            </tp:taxon-name><tp:taxon-authority>(Bussaban, Lumyong, P. Lumyong, McKenzie &amp; K.D. Hyde) J.Y. Zhang, K.D. Hyde &amp; Y.Z. Lu</tp:taxon-authority><tp:taxon-status xmlns:xlink="http://www.w3.org/1999/xlink" xlink:type="simple">comb. nov.</tp:taxon-status><tp:nomenclature-citation-list><tp:nomenclature-citation><tp:taxon-name>
                  <tp:taxon-name-part taxon-name-part-type="genus" reg="Berkleasmium"/>
                  <tp:taxon-name-part taxon-name-part-type="species" reg="nigroapicale"/>
                </tp:taxon-name><comment>≡ <tp:taxon-name><tp:taxon-name-part taxon-name-part-type="genus" reg="Berkleasmium">Berkleasmium</tp:taxon-name-part> <tp:taxon-name-part taxon-name-part-type="species" reg="nigroapicale">nigroapicale</tp:taxon-name-part></tp:taxon-name> Bussaban, Lumyong, P. Lumyong, McKenzie &amp; K.D. Hyde, Fungal Diversity 8: 80 (2001) </comment></tp:nomenclature-citation></tp:nomenclature-citation-list></tp:nomenclature><tp:treatment-sec sec-type="Holotype" id="SECID0EZWAM"><title>Holotype.</title><p>THAILAND • Chiang Mai, Doi Suthep-Pui National Park, on dead pseudostems of <italic><tp:taxon-name><tp:taxon-name-part taxon-name-part-type="genus" reg="Amomum">Amomum</tp:taxon-name-part> <tp:taxon-name-part taxon-name-part-type="species" reg="siamense">siamense</tp:taxon-name-part></tp:taxon-name></italic> (<italic><tp:taxon-name><tp:taxon-name-part taxon-name-part-type="family">Zingiberaceae</tp:taxon-name-part></tp:taxon-name></italic>), 15 October 2000, B. Bussaban CMUZS2 (POD 74415, holotype), ex-types living culture, BCC 8220 and HKUCC 7909.</p></tp:treatment-sec><tp:treatment-sec sec-type="description" id="SECID0EQXAM"><title>Description.</title><p>see <xref ref-type="bibr" rid="B15">Bussaban et al. (2001)</xref>.</p></tp:treatment-sec><tp:treatment-sec sec-type="notes" id="SECID0E1XAM"><title>Notes.</title><p><italic><tp:taxon-name><tp:taxon-name-part taxon-name-part-type="genus" reg="Berkleasmium">Berkleasmium</tp:taxon-name-part> <tp:taxon-name-part taxon-name-part-type="species" reg="nigroapicale">nigroapicale</tp:taxon-name-part></tp:taxon-name></italic> was introduced by <xref ref-type="bibr" rid="B15">Bussaban et al. (2001)</xref>, and this species was transferred to <italic><tp:taxon-name><tp:taxon-name-part taxon-name-part-type="genus" reg="Neoberkleasmium">Neoberkleasmium</tp:taxon-name-part></tp:taxon-name></italic> based on phylogenetic evidence (Fig. <xref ref-type="fig" rid="F9">1</xref>).</p></tp:treatment-sec><tp:treatment-sec><!--Section generated to contain objects referenced in tp:taxon-treatment.--><fig id="F9" position="float" orientation="portrait"><object-id xmlns:xlink="http://www.w3.org/1999/xlink" content-type="doi" xlink:type="simple">10.3897/imafungus.16.167717.figure1</object-id><object-id xmlns:xlink="http://www.w3.org/1999/xlink" content-type="arpha" xlink:type="simple">7DF0644C-7D13-5A5E-9289-E12D28DE2C37</object-id><label>Figure 1.</label><caption><p>Phylogram generated from maximum likelihood analysis based on combined <abbrev xmlns:xlink="http://www.w3.org/1999/xlink" xlink:title="large subunit of ribosomal DNA" id="ABBRID0EZMGK" xlink:type="simple">LSU</abbrev>, <italic><abbrev xmlns:xlink="http://www.w3.org/1999/xlink" xlink:title="RNA polymerase II subunit 2" id="ABBRID0E5MGK" xlink:type="simple">RPB2</abbrev></italic>, <abbrev xmlns:xlink="http://www.w3.org/1999/xlink" xlink:title="18S subunit rDNA" id="ABBRID0ECNGK" xlink:type="simple">SSU</abbrev>, and <italic><abbrev xmlns:xlink="http://www.w3.org/1999/xlink" xlink:title="translation elongation factor 1" id="ABBRID0EHNGK" xlink:type="simple">tef1-α</abbrev></italic> sequence data in <italic><tp:taxon-name><tp:taxon-name-part taxon-name-part-type="class">Dothideomycetes</tp:taxon-name-part></tp:taxon-name></italic>. Bootstrap support values for maximum likelihood (<abbrev xmlns:xlink="http://www.w3.org/1999/xlink" xlink:title="maximum likelihood" id="ABBRID0ERNGK" xlink:type="simple">ML</abbrev>) greater than 60% and Bayesian posterior probabilities (<abbrev xmlns:xlink="http://www.w3.org/1999/xlink" xlink:title="posterior probabilities" id="ABBRID0EVNGK" xlink:type="simple">PPs</abbrev>) greater than 0.90 are indicated near the nodes as <abbrev xmlns:xlink="http://www.w3.org/1999/xlink" xlink:title="maximum likelihood" id="ABBRID0EZNGK" xlink:type="simple">ML</abbrev>/PP. The tree is rooted with three species of <italic><tp:taxon-name><tp:taxon-name-part taxon-name-part-type="class">Arthoniomycetes</tp:taxon-name-part></tp:taxon-name></italic>, including <italic><tp:taxon-name><tp:taxon-name-part taxon-name-part-type="genus" reg="Dendrographa">Dendrographa</tp:taxon-name-part> <tp:taxon-name-part taxon-name-part-type="species" reg="decolorans">decolorans</tp:taxon-name-part></tp:taxon-name></italic> (Ertz 5003), <italic><tp:taxon-name><tp:taxon-name-part taxon-name-part-type="genus" reg="Lecanactis">Lecanactis</tp:taxon-name-part> <tp:taxon-name-part taxon-name-part-type="species" reg="abietina">abietina</tp:taxon-name-part></tp:taxon-name></italic> (Ertz 5068), and <italic><tp:taxon-name><tp:taxon-name-part taxon-name-part-type="genus" reg="Roccella">Roccella</tp:taxon-name-part> <tp:taxon-name-part taxon-name-part-type="species" reg="fuciformis">fuciformis</tp:taxon-name-part></tp:taxon-name></italic> (Tehler 8171). The new taxa and new combinations are shown in blue.</p></caption><graphic xmlns:xlink="http://www.w3.org/1999/xlink" xlink:href="imafungus-16-e167717-g001.jpg" position="float" orientation="portrait" xlink:type="simple" id="oo_1494381.jpg"><uri content-type="original_file" xlink:type="simple">https://binary.pensoft.net/fig/1494381</uri></graphic></fig></tp:treatment-sec><ref-list><ref id="B15"><mixed-citation xmlns:xlink="http://www.w3.org/1999/xlink" xlink:type="simple"><person-group><name name-style="western"><surname>Bussaban</surname><given-names>B</given-names></name><name name-style="western"><surname>Lumyong</surname><given-names>S</given-names></name><name name-style="western"><surname>Lumyong</surname><given-names>P</given-names></name><etal/></person-group> (<year>2001</year>) <article-title>A synopsis of the genus <italic><tp:taxon-name><tp:taxon-name-part taxon-name-part-type="genus">Berkleasmium</tp:taxon-name-part></tp:taxon-name></italic> with two new species and new records of <italic><tp:taxon-name><tp:taxon-name-part taxon-name-part-type="genus">Canalisporium</tp:taxon-name-part> <tp:taxon-name-part taxon-name-part-type="species">caribense</tp:taxon-name-part></tp:taxon-name></italic> from <italic><tp:taxon-name><tp:taxon-name-part taxon-name-part-type="family">Zingiberaceae</tp:taxon-name-part></tp:taxon-name></italic> in Thailand.</article-title><source>Fungal Diversity</source><volume>8</volume>(<issue>2</issue>): <fpage>73</fpage>–<lpage>85</lpage>.</mixed-citation></ref></ref-list></tp:taxon-treatment>
