# Supplementary material for: ﻿Discoveries of Dothideomycetes (Fungi) associated with pteridophytes in China
Source: IMA Fungus. 2025 Dec 17;16:e167717. doi: 10.3897/imafungus.16.167717 (PMC12739469; doi:10.3897/imafungus.16.167717)
Supplement: XML Treatment for Synnematospora pronephrii [file imafungus.16.167717-treatment11.xml]

<!DOCTYPE tp:taxon-treatment
  PUBLIC "-//TaxonX//DTD Taxonomic Treatment Publishing DTD v0 20100105//EN" "tax-treatment-NSO.dtd">
<tp:taxon-treatment xmlns:tp="http://www.plazi.org/taxpub"><tp:treatment-meta><kwd-group><label>Taxon classification</label><kwd>
                <named-content content-type="kingdom">Fungi</named-content>
              </kwd><kwd>
                <named-content content-type="order">Pleosporales</named-content>
              </kwd><kwd>
                <named-content content-type="family">Lentimurisporaceae</named-content>
              </kwd></kwd-group><mixed-citation publication-type="journal"><person-group><name><surname>Zhang</surname><given-names>Jing-Yi</given-names></name><name><surname>Hyde</surname><given-names>Kevin D.</given-names></name><name><surname>Yang</surname><given-names>Ming-Fei</given-names></name><name><surname>Sun</surname><given-names>Ya-Ru</given-names></name><name><surname>Xiao</surname><given-names>Xing-Juan</given-names></name><name><surname>Meng</surname><given-names>Ze-Bin</given-names></name><name><surname>Bao</surname><given-names>Dan-Feng</given-names></name><name><surname>Lu</surname><given-names>Yong-Zhong</given-names></name></person-group><article-title>﻿Discoveries of <italic><tp:taxon-name><tp:taxon-name-part taxon-name-part-type="class">Dothideomycetes</tp:taxon-name-part></tp:taxon-name> (<tp:taxon-name><tp:taxon-name-part taxon-name-part-type="kingdom">Fungi</tp:taxon-name-part></tp:taxon-name>)</italic> associated with pteridophytes in China</article-title><source>IMA Fungus</source><day>17</day><month>12</month><year>2025</year><volume>16</volume><pub-id pub-id-type="doi">10.3897/imafungus.16.167717</pub-id></mixed-citation></tp:treatment-meta><tp:nomenclature><label>﻿</label><tp:taxon-name><object-id xmlns:xlink="http://www.w3.org/1999/xlink" content-type="arpha" xlink:type="simple">EA026ACC-E99D-527B-9C38-7A0935217AD6</object-id>
              <tp:taxon-name-part taxon-name-part-type="genus" reg="Synnematospora">Synnematospora</tp:taxon-name-part>
              <tp:taxon-name-part taxon-name-part-type="species" reg="pronephrii">pronephrii</tp:taxon-name-part>
              <object-id xmlns:xlink="http://www.w3.org/1999/xlink" xlink:type="simple">Index Fungorum: IF904136</object-id>
            </tp:taxon-name><tp:taxon-authority>J.Y. Zhang, Y.Z. Lu &amp; K.D. Hyde</tp:taxon-authority><tp:taxon-status xmlns:xlink="http://www.w3.org/1999/xlink" xlink:type="simple">sp. nov.</tp:taxon-status><xref ref-type="fig" rid="F4">Fig. 5</xref></tp:nomenclature><tp:treatment-sec sec-type="etymology" id="SECID0ED4AM"><title>Etymology.</title><p>The species epithet refers to the fungal host, “<italic><tp:taxon-name><tp:taxon-name-part taxon-name-part-type="genus" reg="Pronephrium">Pronephrium</tp:taxon-name-part> <tp:taxon-name-part taxon-name-part-type="species" reg="penangianum">penangianum</tp:taxon-name-part></tp:taxon-name></italic>”.</p><fig id="F4" position="float" orientation="portrait"><object-id xmlns:xlink="http://www.w3.org/1999/xlink" content-type="doi" xlink:type="simple">10.3897/imafungus.16.167717.figure5</object-id><object-id xmlns:xlink="http://www.w3.org/1999/xlink" content-type="arpha" xlink:type="simple">25F98CA7-212A-5257-B2C4-953E40680332</object-id><label>Figure 5.</label><caption><p><italic><tp:taxon-name><tp:taxon-name-part taxon-name-part-type="genus" reg="Synnematospora">Synnematospora</tp:taxon-name-part> <tp:taxon-name-part taxon-name-part-type="species" reg="pronephrii">pronephrii</tp:taxon-name-part></tp:taxon-name></italic> (HAKS 129756, holotype). <bold>A–C</bold> Colonies on the host substrate; <bold>D–H</bold> Conidiophores; <bold>I–L</bold> Conidiogenous cells; <bold>M–P</bold> Conidia; <bold>Q</bold> Geminated conidium; <bold>R, S</bold> Pure culture from above and below. Scale bars: 100 μm (<bold>D–F</bold>); 20 μm (<bold>G, L</bold>); 50 μm (<bold>H</bold>); 5 μm (<bold>I–K</bold>); 10 μm (<bold>M–Q</bold>).</p></caption><graphic xmlns:xlink="http://www.w3.org/1999/xlink" xlink:href="imafungus-16-e167717-g005.jpg" position="float" orientation="portrait" xlink:type="simple" id="oo_1494385.jpg"><uri content-type="original_file" xlink:type="simple">https://binary.pensoft.net/fig/1494385</uri></graphic></fig></tp:treatment-sec><tp:treatment-sec sec-type="diagnosis" id="SECID0EC6AM"><title>Diagnosis.</title><p>Differs from torula-like species in having macronematous, synnematous conidiophores.</p></tp:treatment-sec><tp:treatment-sec sec-type="Holotype" id="SECID0EH6AM"><title>Holotype.</title><p>HAKS 129756</p></tp:treatment-sec><tp:treatment-sec sec-type="description" id="SECID0EM6AM"><title>Description.</title><p>Sexual morph: undetermined. Asexual morph: hyphomycetous. <bold><italic>Colonies</italic></bold> on natural substrate effuse, scattered, dark brown, with conidial masses at the upper half of conidiophores. <bold><italic>Mycelium</italic></bold> mostly immersed, composed of septate, smooth, hyaline to brown hyphae. <bold><italic>Synnemata</italic></bold> composed of compact, parallel, adpressed conidiophores, brown to dark brown, 328–564 μm long and up to 35 μm wide at the base. <bold><italic>Conidiophores</italic></bold> macronematous, synnematous, cylindrical, unbranched, thick-walled, septate, pale brown to brown, 1.8–2.7 µm wide. <bold><italic>Conidiogenous cells</italic></bold>, blastic, discrete, ampulliform, flask-shaped, light brown, 2.5–5.3 × 2.8–4.2 µm (<italic>x</italic>̄ = 4 × 3.4 µm, n = 20). <bold><italic>Conidia</italic></bold> phragmosporous, solitary or catenate, cylindrical to oblong with rounded or truncated ends, straight, thick-walled, (1–)3-septate when mature, constricted at septa, always with a single guttule in each cell, brown, 9–15 × 3.7–5 µm (<italic>x</italic>̄ = 12.5 × 4.4 µm, n = 25). <italic>Conidial secession</italic> rhexolytic.</p></tp:treatment-sec><tp:treatment-sec sec-type="description" id="SECID0EPABM"><title>Culture characteristics.</title><p>Conidia germinating on <abbrev xmlns:xlink="http://www.w3.org/1999/xlink" xlink:title="water agar" id="ABBRID0EVABM" xlink:type="simple">WA</abbrev> within 15 h and germ tube produced from the ends of conidia. Colonies growing on <abbrev xmlns:xlink="http://www.w3.org/1999/xlink" xlink:title="potato dextrose agar" id="ABBRID0EZABM" xlink:type="simple">PDA</abbrev>, reaching ca. 36 mm diameter in 20 days at 26 °C, circular, with entire margin, flat, with raise in the central part, dry, gray in the central part, brownness to pale brown towards the margin in front; dark brown in the center, paler to light brown towards the edge from below, and not producing pigmentation in cultures.</p></tp:treatment-sec><tp:treatment-sec sec-type="material" id="SECID0E4ABM"><title>Material examined.</title><p>CHINA• Guizhou Province, Qianxinan Buyi and Miao Autonomous Prefecture, Anlong County, Xianheping National Forest Park, on dead stems of <italic><tp:taxon-name><tp:taxon-name-part taxon-name-part-type="genus" reg="Pronephrium">Pronephrium</tp:taxon-name-part> <tp:taxon-name-part taxon-name-part-type="species" reg="penangianum">penangianum</tp:taxon-name-part></tp:taxon-name></italic> (<italic><tp:taxon-name><tp:taxon-name-part taxon-name-part-type="family">Thelypteridaceae</tp:taxon-name-part></tp:taxon-name></italic>), 16 March 2022, J.Y. Zhang, J248 (HAKS 129756, holotype; <abbrev xmlns:xlink="http://www.w3.org/1999/xlink" xlink:title="Herbarium of Guizhou Academy of Agricultural Sciences" id="ABBRID0EUBBM" xlink:type="simple">GZAAS</abbrev> 23-0697, isotype), ex-type living culture <abbrev xmlns:xlink="http://www.w3.org/1999/xlink" xlink:title="Kunming Institute of Botany Culture Collection" id="ABBRID0EYBBM" xlink:type="simple">KUNCC</abbrev> 23-13965.</p></tp:treatment-sec><tp:treatment-sec sec-type="Additional sequence" id="SECID0E3BBM"><title>Additional sequence.</title><p><abbrev xmlns:xlink="http://www.w3.org/1999/xlink" xlink:title="internal transcribed spacer" id="ABBRID0ECCBM" xlink:type="simple">ITS</abbrev> (<ext-link xmlns:xlink="http://www.w3.org/1999/xlink" xlink:href="PV862368" ext-link-type="gen" xlink:type="simple">PV862368</ext-link>).</p></tp:treatment-sec><tp:treatment-sec sec-type="notes" id="SECID0ELCBM"><title>Notes.</title><p>In the phylogenetic analysis, <italic><tp:taxon-name><tp:taxon-name-part taxon-name-part-type="genus" reg="Synnematospora">Synnematospora</tp:taxon-name-part> <tp:taxon-name-part taxon-name-part-type="species" reg="pronephrii">pronephrii</tp:taxon-name-part></tp:taxon-name></italic> formed a distinct and strongly supported lineage (81% <abbrev xmlns:xlink="http://www.w3.org/1999/xlink" xlink:title="maximum likelihood" id="ABBRID0E3CBM" xlink:type="simple">ML</abbrev>/0.97 PP, Fig. <xref ref-type="fig" rid="F9">1</xref>), which is sister to <italic><tp:taxon-name><tp:taxon-name-part taxon-name-part-type="genus" reg="Bahusandhika">Bahusandhika</tp:taxon-name-part> <tp:taxon-name-part taxon-name-part-type="species" reg="indica">indica</tp:taxon-name-part></tp:taxon-name></italic> (GUFCC 18001) within <italic><tp:taxon-name><tp:taxon-name-part taxon-name-part-type="family">Lentimurisporaceae</tp:taxon-name-part></tp:taxon-name></italic>. Members of <italic><tp:taxon-name><tp:taxon-name-part taxon-name-part-type="genus" reg="Bahusandhika">Bahusandhika</tp:taxon-name-part></tp:taxon-name></italic> are torula-like (<xref ref-type="bibr" rid="B110">Pratibha et al. 2014</xref>; <xref ref-type="bibr" rid="B17">Crane and Miller 2016</xref>; <xref ref-type="bibr" rid="B104">Pem et al. 2024</xref>). Although the conidial characteristics of <italic><tp:taxon-name><tp:taxon-name-part taxon-name-part-type="genus" reg="Synnematospora">Synnematospora</tp:taxon-name-part> <tp:taxon-name-part taxon-name-part-type="species" reg="pronephrii">pronephrii</tp:taxon-name-part></tp:taxon-name></italic> resemble those of <italic><tp:taxon-name><tp:taxon-name-part taxon-name-part-type="genus" reg="Bahusandhika">Bahusandhika</tp:taxon-name-part></tp:taxon-name></italic> species (Table <xref ref-type="table" rid="T2">2</xref>), the species features macronematous, synnematous conidiophores. These characteristics also clearly distinguish it from other genera in <italic><tp:taxon-name><tp:taxon-name-part taxon-name-part-type="family">Lentimurisporaceae</tp:taxon-name-part></tp:taxon-name></italic>, which possess sporodochial conidiomata (<xref ref-type="bibr" rid="B80">Liu et al. 2018a</xref>). Hence, we establish a new genus to accommodate <italic><tp:taxon-name><tp:taxon-name-part taxon-name-part-type="genus" reg="Synnematospora">Synnematospora</tp:taxon-name-part> <tp:taxon-name-part taxon-name-part-type="species" reg="pronephrii">pronephrii</tp:taxon-name-part></tp:taxon-name></italic> based on the morpho-phylogenetic evidence.</p></tp:treatment-sec><tp:treatment-sec><!--Section generated to contain objects referenced in tp:taxon-treatment.--><fig id="F9" position="float" orientation="portrait"><object-id xmlns:xlink="http://www.w3.org/1999/xlink" content-type="doi" xlink:type="simple">10.3897/imafungus.16.167717.figure1</object-id><object-id xmlns:xlink="http://www.w3.org/1999/xlink" content-type="arpha" xlink:type="simple">7DF0644C-7D13-5A5E-9289-E12D28DE2C37</object-id><label>Figure 1.</label><caption><p>Phylogram generated from maximum likelihood analysis based on combined <abbrev xmlns:xlink="http://www.w3.org/1999/xlink" xlink:title="large subunit of ribosomal DNA" id="ABBRID0EZMGK" xlink:type="simple">LSU</abbrev>, <italic><abbrev xmlns:xlink="http://www.w3.org/1999/xlink" xlink:title="RNA polymerase II subunit 2" id="ABBRID0E5MGK" xlink:type="simple">RPB2</abbrev></italic>, <abbrev xmlns:xlink="http://www.w3.org/1999/xlink" xlink:title="18S subunit rDNA" id="ABBRID0ECNGK" xlink:type="simple">SSU</abbrev>, and <italic><abbrev xmlns:xlink="http://www.w3.org/1999/xlink" xlink:title="translation elongation factor 1" id="ABBRID0EHNGK" xlink:type="simple">tef1-α</abbrev></italic> sequence data in <italic><tp:taxon-name><tp:taxon-name-part taxon-name-part-type="class">Dothideomycetes</tp:taxon-name-part></tp:taxon-name></italic>. Bootstrap support values for maximum likelihood (<abbrev xmlns:xlink="http://www.w3.org/1999/xlink" xlink:title="maximum likelihood" id="ABBRID0ERNGK" xlink:type="simple">ML</abbrev>) greater than 60% and Bayesian posterior probabilities (<abbrev xmlns:xlink="http://www.w3.org/1999/xlink" xlink:title="posterior probabilities" id="ABBRID0EVNGK" xlink:type="simple">PPs</abbrev>) greater than 0.90 are indicated near the nodes as <abbrev xmlns:xlink="http://www.w3.org/1999/xlink" xlink:title="maximum likelihood" id="ABBRID0EZNGK" xlink:type="simple">ML</abbrev>/PP. The tree is rooted with three species of <italic><tp:taxon-name><tp:taxon-name-part taxon-name-part-type="class">Arthoniomycetes</tp:taxon-name-part></tp:taxon-name></italic>, including <italic><tp:taxon-name><tp:taxon-name-part taxon-name-part-type="genus" reg="Dendrographa">Dendrographa</tp:taxon-name-part> <tp:taxon-name-part taxon-name-part-type="species" reg="decolorans">decolorans</tp:taxon-name-part></tp:taxon-name></italic> (Ertz 5003), <italic><tp:taxon-name><tp:taxon-name-part taxon-name-part-type="genus" reg="Lecanactis">Lecanactis</tp:taxon-name-part> <tp:taxon-name-part taxon-name-part-type="species" reg="abietina">abietina</tp:taxon-name-part></tp:taxon-name></italic> (Ertz 5068), and <italic><tp:taxon-name><tp:taxon-name-part taxon-name-part-type="genus" reg="Roccella">Roccella</tp:taxon-name-part> <tp:taxon-name-part taxon-name-part-type="species" reg="fuciformis">fuciformis</tp:taxon-name-part></tp:taxon-name></italic> (Tehler 8171). The new taxa and new combinations are shown in blue.</p></caption><graphic xmlns:xlink="http://www.w3.org/1999/xlink" xlink:href="imafungus-16-e167717-g001.jpg" position="float" orientation="portrait" xlink:type="simple" id="oo_1494381.jpg"><uri content-type="original_file" xlink:type="simple">https://binary.pensoft.net/fig/1494381</uri></graphic></fig><table-wrap id="T2" position="float" orientation="portrait"><label>Table 2.</label><caption><p>Morphological comparison of four accepted genera in <italic><tp:taxon-name><tp:taxon-name-part taxon-name-part-type="family">Lentimurisporaceae</tp:taxon-name-part></tp:taxon-name></italic>.</p></caption><table id="TID0ESJHM" rules="all"><tbody><tr><th rowspan="1" colspan="1">Genera</th><th rowspan="1" colspan="1">Conidiophores</th><th rowspan="1" colspan="1">Conidiogenous cells</th><th rowspan="1" colspan="1">Conidia</th><th rowspan="1" colspan="1">Reference(s)</th></tr><tr><td rowspan="1" colspan="1">
                      <italic>
                        <tp:taxon-name>
                          <tp:taxon-name-part taxon-name-part-type="genus" reg="Bahusandhika">Bahusandhika</tp:taxon-name-part>
                        </tp:taxon-name>
                      </italic>
                    </td><td rowspan="1" colspan="1">Sporodochial, micronematous</td><td rowspan="1" colspan="1">Spherical, ovoid, or ampulliform</td><td rowspan="1" colspan="1">Fusiform, cylindrical, or rhomboidal; 1–3-septate; catenate; brown</td><td rowspan="1" colspan="1"><xref ref-type="bibr" rid="B110">Pratibha et al. (2014)</xref>; <xref ref-type="bibr" rid="B18">Crous et al. (2015)</xref>; <xref ref-type="bibr" rid="B17">Crane and Miller (2016)</xref></td></tr><tr><td rowspan="1" colspan="1">
                      <italic>
                        <tp:taxon-name>
                          <tp:taxon-name-part taxon-name-part-type="genus" reg="Lentimurispora">Lentimurispora</tp:taxon-name-part>
                        </tp:taxon-name>
                      </italic>
                    </td><td rowspan="1" colspan="1">Sporodochial, micronematous</td><td rowspan="1" colspan="1">Inverted vase-like, clavate</td><td rowspan="1" colspan="1">Lenticular; muriform, dark brown central cells and subhyaline to pale brown peripheral cells</td><td rowspan="1" colspan="1">
                      <xref ref-type="bibr" rid="B80">Liu et al. (2018a)</xref>
                    </td></tr><tr><td rowspan="1" colspan="1">
                      <italic>
                        <tp:taxon-name>
                          <tp:taxon-name-part taxon-name-part-type="genus" reg="Neoberkleasmium">Neoberkleasmium</tp:taxon-name-part>
                        </tp:taxon-name>
                      </italic>
                    </td><td rowspan="1" colspan="1">Sporodochial, macronematous</td><td rowspan="1" colspan="1">Cylindrical</td><td rowspan="1" colspan="1">Cylindrical to broadly clavate; muriform; brown</td><td rowspan="1" colspan="1"><xref ref-type="bibr" rid="B98">Matsushima (1981)</xref>; <xref ref-type="bibr" rid="B15">Bussaban et al. (2001)</xref>; <xref ref-type="bibr" rid="B80">Liu et al. (2018a)</xref></td></tr><tr><td rowspan="1" colspan="1">
                      <italic>
                        <tp:taxon-name>
                          <tp:taxon-name-part taxon-name-part-type="genus" reg="Synnematospora">Synnematospora</tp:taxon-name-part>
                        </tp:taxon-name>
                      </italic>
                    </td><td rowspan="1" colspan="1">Synnematous, macronematous</td><td rowspan="1" colspan="1">Ampulliform</td><td rowspan="1" colspan="1">Cylindrical to oblong; (1–)3-septate; catenate; brown</td><td rowspan="1" colspan="1">This study</td></tr></tbody></table></table-wrap></tp:treatment-sec><ref-list><ref id="B110"><mixed-citation xmlns:xlink="http://www.w3.org/1999/xlink" xlink:type="simple"><person-group><name name-style="western"><surname>Pratibha</surname><given-names>J</given-names></name><name name-style="western"><surname>Prabhugaonkar</surname><given-names>A</given-names></name><name name-style="western"><surname>Hyde</surname><given-names>KD</given-names></name><etal/></person-group> (<year>2014</year>) <article-title>Phylogenetic placement of <italic><tp:taxon-name><tp:taxon-name-part taxon-name-part-type="genus">Bahusandhika</tp:taxon-name-part></tp:taxon-name></italic>, <italic><tp:taxon-name><tp:taxon-name-part taxon-name-part-type="genus">Cancellidium</tp:taxon-name-part></tp:taxon-name></italic> and <italic><tp:taxon-name><tp:taxon-name-part taxon-name-part-type="genus">Pseudoepicoccum</tp:taxon-name-part></tp:taxon-name></italic> (asexual <italic><tp:taxon-name><tp:taxon-name-part taxon-name-part-type="phylum">Ascomycota</tp:taxon-name-part></tp:taxon-name></italic>).</article-title><source>Phytotaxa</source><volume>176</volume>(<issue>1</issue>): <fpage>68</fpage>–<lpage>80</lpage>. <ext-link xlink:href="10.11646/phytotaxa.176.1.9" ext-link-type="doi" xlink:type="simple">https://doi.org/10.11646/phytotaxa.176.1.9</ext-link></mixed-citation></ref><ref id="B17"><mixed-citation xmlns:xlink="http://www.w3.org/1999/xlink" xlink:type="simple"><person-group><name name-style="western"><surname>Crane</surname><given-names>JL</given-names></name><name name-style="western"><surname>Miller</surname><given-names>AN</given-names></name></person-group> (<year>2016</year>) <article-title>Studies in genera similar to <italic><tp:taxon-name><tp:taxon-name-part taxon-name-part-type="genus">Torula</tp:taxon-name-part></tp:taxon-name></italic>: <italic><tp:taxon-name><tp:taxon-name-part taxon-name-part-type="genus">Bahusaganda</tp:taxon-name-part></tp:taxon-name></italic>, <italic><tp:taxon-name><tp:taxon-name-part taxon-name-part-type="genus">Bahusandhika</tp:taxon-name-part></tp:taxon-name></italic>, <italic><tp:taxon-name><tp:taxon-name-part taxon-name-part-type="genus">Pseudotorula</tp:taxon-name-part></tp:taxon-name></italic>, and <italic><tp:taxon-name><tp:taxon-name-part taxon-name-part-type="genus">Simmonsiella</tp:taxon-name-part></tp:taxon-name></italic> gen. nov.</article-title><source>IMA Fungus</source><volume>7</volume>(<issue>1</issue>): <fpage>29</fpage>–<lpage>45</lpage>. <ext-link xlink:href="10.5598/imafungus.2016.07.01.03" ext-link-type="doi" xlink:type="simple">https://doi.org/10.5598/imafungus.2016.07.01.03</ext-link></mixed-citation></ref><ref id="B104"><mixed-citation xmlns:xlink="http://www.w3.org/1999/xlink" xlink:type="simple"><person-group><name name-style="western"><surname>Pem</surname><given-names>D</given-names></name><name name-style="western"><surname>Hyde</surname><given-names>KD</given-names></name><name name-style="western"><surname>McKenzie</surname><given-names>EHC</given-names></name><etal/></person-group> (<year>2024</year>) <article-title>A comprehensive overview of genera in <italic><tp:taxon-name><tp:taxon-name-part taxon-name-part-type="class">Dothideomycetes</tp:taxon-name-part></tp:taxon-name></italic>.</article-title><source>Mycosphere</source><volume>15</volume>(<issue>1</issue>): <fpage>2175</fpage>–<lpage>4568</lpage>. <ext-link xlink:href="10.5943/mycosphere/15/1/18" ext-link-type="doi" xlink:type="simple">https://doi.org/10.5943/mycosphere/15/1/18</ext-link></mixed-citation></ref><ref id="B18"><mixed-citation xmlns:xlink="http://www.w3.org/1999/xlink" xlink:type="simple"><person-group><name name-style="western"><surname>Crous</surname><given-names>PW</given-names></name><name name-style="western"><surname>Carris</surname><given-names>LM</given-names></name><name name-style="western"><surname>Giraldo</surname><given-names>A</given-names></name><etal/></person-group> (<year>2015</year>) <article-title>The genera of fungi-fixing the application of the type species of generic names-G 2: <italic><tp:taxon-name><tp:taxon-name-part taxon-name-part-type="genus">Allantophomopsis</tp:taxon-name-part></tp:taxon-name></italic>, <italic><tp:taxon-name><tp:taxon-name-part taxon-name-part-type="genus">Latorua</tp:taxon-name-part></tp:taxon-name></italic>, <italic><tp:taxon-name><tp:taxon-name-part taxon-name-part-type="genus">Macrodiplodiopsis</tp:taxon-name-part></tp:taxon-name></italic>, <italic><tp:taxon-name><tp:taxon-name-part taxon-name-part-type="genus">Macrohilum</tp:taxon-name-part></tp:taxon-name></italic>, <italic><tp:taxon-name><tp:taxon-name-part taxon-name-part-type="genus">Milospium</tp:taxon-name-part></tp:taxon-name></italic>, <italic><tp:taxon-name><tp:taxon-name-part taxon-name-part-type="genus">Protostegia</tp:taxon-name-part></tp:taxon-name></italic>, <italic><tp:taxon-name><tp:taxon-name-part taxon-name-part-type="genus">Pyricularia</tp:taxon-name-part></tp:taxon-name></italic>, <italic><tp:taxon-name><tp:taxon-name-part taxon-name-part-type="genus">Robillarda</tp:taxon-name-part></tp:taxon-name></italic>, <italic><tp:taxon-name><tp:taxon-name-part taxon-name-part-type="genus">Rotula</tp:taxon-name-part></tp:taxon-name></italic>, <italic><tp:taxon-name><tp:taxon-name-part taxon-name-part-type="genus">Septoriella</tp:taxon-name-part></tp:taxon-name></italic>, <italic><tp:taxon-name><tp:taxon-name-part taxon-name-part-type="genus">Torula</tp:taxon-name-part></tp:taxon-name></italic>, and <italic><tp:taxon-name><tp:taxon-name-part taxon-name-part-type="genus">Wojnowicia</tp:taxon-name-part></tp:taxon-name></italic>.</article-title><source>IMA Fungus</source><volume>6</volume>(<issue>1</issue>): <fpage>163</fpage>–<lpage>198</lpage>. <ext-link xlink:href="10.5598/imafungus.2015.06.01.11" ext-link-type="doi" xlink:type="simple">https://doi.org/10.5598/imafungus.2015.06.01.11</ext-link></mixed-citation></ref><ref id="B80"><mixed-citation xmlns:xlink="http://www.w3.org/1999/xlink" xlink:type="simple"><person-group><name name-style="western"><surname>Liu</surname><given-names>NG</given-names></name><name name-style="western"><surname>Lin</surname><given-names>CG</given-names></name><name name-style="western"><surname>Liu</surname><given-names>JK</given-names></name><etal/></person-group> (<year>2018a</year>) <article-title><italic><tp:taxon-name><tp:taxon-name-part taxon-name-part-type="family">Lentimurisporaceae</tp:taxon-name-part></tp:taxon-name></italic>, a new Pleosporalean family with divergence times estimates.</article-title><source>Cryptogamie Mycologie</source><volume>39</volume>(<issue>2</issue>): <fpage>259</fpage>–<lpage>283</lpage>. <ext-link xlink:href="10.7872/crym/v39.iss2.2018.259" ext-link-type="doi" xlink:type="simple">https://doi.org/10.7872/crym/v39.iss2.2018.259</ext-link></mixed-citation></ref><ref id="B98"><mixed-citation xmlns:xlink="http://www.w3.org/1999/xlink" xlink:type="simple"><person-group><name name-style="western"><surname>Matsushima</surname><given-names>T</given-names></name></person-group> (<year>1981</year>) Matsushima Mycological Memoirs n 2. Matsushima Fungus Collection, Kobe.</mixed-citation></ref><ref id="B15"><mixed-citation xmlns:xlink="http://www.w3.org/1999/xlink" xlink:type="simple"><person-group><name name-style="western"><surname>Bussaban</surname><given-names>B</given-names></name><name name-style="western"><surname>Lumyong</surname><given-names>S</given-names></name><name name-style="western"><surname>Lumyong</surname><given-names>P</given-names></name><etal/></person-group> (<year>2001</year>) <article-title>A synopsis of the genus <italic><tp:taxon-name><tp:taxon-name-part taxon-name-part-type="genus">Berkleasmium</tp:taxon-name-part></tp:taxon-name></italic> with two new species and new records of <italic><tp:taxon-name><tp:taxon-name-part taxon-name-part-type="genus">Canalisporium</tp:taxon-name-part> <tp:taxon-name-part taxon-name-part-type="species">caribense</tp:taxon-name-part></tp:taxon-name></italic> from <italic><tp:taxon-name><tp:taxon-name-part taxon-name-part-type="family">Zingiberaceae</tp:taxon-name-part></tp:taxon-name></italic> in Thailand.</article-title><source>Fungal Diversity</source><volume>8</volume>(<issue>2</issue>): <fpage>73</fpage>–<lpage>85</lpage>.</mixed-citation></ref></ref-list></tp:taxon-treatment>
