# Supplementary material for: ﻿Discoveries of Dothideomycetes (Fungi) associated with pteridophytes in China
Source: IMA Fungus. 2025 Dec 17;16:e167717. doi: 10.3897/imafungus.16.167717 (PMC12739469; doi:10.3897/imafungus.16.167717)
Supplement: XML Treatment for Xenoberkleasmiaceae [file imafungus.16.167717-treatment12.xml]

<!DOCTYPE tp:taxon-treatment
  PUBLIC "-//TaxonX//DTD Taxonomic Treatment Publishing DTD v0 20100105//EN" "tax-treatment-NSO.dtd">
<tp:taxon-treatment xmlns:tp="http://www.plazi.org/taxpub"><tp:treatment-meta><kwd-group><label>Taxon classification</label><kwd>
                <named-content content-type="kingdom">Fungi</named-content>
              </kwd><kwd>
                <named-content content-type="order">Pleosporales</named-content>
              </kwd><kwd>
                <named-content content-type="family">Xenoberkleasmiaceae</named-content>
              </kwd></kwd-group><mixed-citation publication-type="journal"><person-group><name><surname>Zhang</surname><given-names>Jing-Yi</given-names></name><name><surname>Hyde</surname><given-names>Kevin D.</given-names></name><name><surname>Yang</surname><given-names>Ming-Fei</given-names></name><name><surname>Sun</surname><given-names>Ya-Ru</given-names></name><name><surname>Xiao</surname><given-names>Xing-Juan</given-names></name><name><surname>Meng</surname><given-names>Ze-Bin</given-names></name><name><surname>Bao</surname><given-names>Dan-Feng</given-names></name><name><surname>Lu</surname><given-names>Yong-Zhong</given-names></name></person-group><article-title>﻿Discoveries of <italic><tp:taxon-name><tp:taxon-name-part taxon-name-part-type="class">Dothideomycetes</tp:taxon-name-part></tp:taxon-name> (<tp:taxon-name><tp:taxon-name-part taxon-name-part-type="kingdom">Fungi</tp:taxon-name-part></tp:taxon-name>)</italic> associated with pteridophytes in China</article-title><source>IMA Fungus</source><day>17</day><month>12</month><year>2025</year><volume>16</volume><pub-id pub-id-type="doi">10.3897/imafungus.16.167717</pub-id></mixed-citation></tp:treatment-meta><tp:nomenclature><label>﻿</label><tp:taxon-name><object-id xmlns:xlink="http://www.w3.org/1999/xlink" content-type="arpha" xlink:type="simple">BD9348A8-A9CA-5C31-AB0E-4C0C8EBD19AC</object-id>
              <tp:taxon-name-part taxon-name-part-type="family">Xenoberkleasmiaceae</tp:taxon-name-part>
              <object-id xmlns:xlink="http://www.w3.org/1999/xlink" xlink:type="simple">Index Fungorum: IF904140</object-id>
            </tp:taxon-name><tp:taxon-authority>J.Y. Zhang, Y.Z. Lu &amp; K.D. Hyde</tp:taxon-authority><tp:taxon-status xmlns:xlink="http://www.w3.org/1999/xlink" xlink:type="simple">fam. nov.</tp:taxon-status></tp:nomenclature><tp:treatment-sec sec-type="etymology" id="SECID0EWGBM"><title>Etymology.</title><p>The family name refers to the type genus.</p></tp:treatment-sec><tp:treatment-sec sec-type="type genus" id="SECID0E2GBM"><title>Type genus.</title><p><italic><tp:taxon-name><tp:taxon-name-part taxon-name-part-type="genus" reg="Xenoberkleasmium">Xenoberkleasmium</tp:taxon-name-part></tp:taxon-name></italic> N.G. Liu, Jian K. Liu &amp; K.D. Hyde.</p></tp:treatment-sec><tp:treatment-sec sec-type="description" id="SECID0EIHBM"><title>Description.</title><p>Sexual morph: Undetermined. Asexual morph: Hyphomycetous. <bold><italic>Colonies</italic></bold> on natural substratum effuse, scattered, punctiform or powdery, dark-brown to black, glistening. <bold><italic>Mycelium</italic></bold> partly immersed, partly superficial, composed of branched, septate, hyaline to pale brown hyphae. <bold><italic>Conidiomata</italic></bold> sporodochial. <italic>Conidiophores</italic> micronematous to macronematous, mononematous, sometime reduced to conidiogenous cells. <bold><italic>Conidiogenous cells</italic></bold> blastic, integrated, terminal, determinate. <bold><italic>Conidia</italic></bold> acrogenous, broadly ellipsoidal to obovoid, thick-walled, muriform, brown to olivaceous green, with or without guttules, usually with basal cell attached.</p></tp:treatment-sec><tp:treatment-sec sec-type="notes" id="SECID0E6HBM"><title>Notes.</title><p><italic><tp:taxon-name><tp:taxon-name-part taxon-name-part-type="family">Xenoberkleasmiaceae</tp:taxon-name-part></tp:taxon-name></italic> is introduced to accommodate the genus <italic><tp:taxon-name><tp:taxon-name-part taxon-name-part-type="genus" reg="Xenoberkleasmium">Xenoberkleasmium</tp:taxon-name-part></tp:taxon-name></italic>, which is characterized by sporodochial conidiomata and muriform, brown conidia. This group forms a distinct and well-supported clade within <italic><tp:taxon-name><tp:taxon-name-part taxon-name-part-type="order">Pleosporales</tp:taxon-name-part></tp:taxon-name></italic> and shares a close relationship with the morphologically unrelated family <italic><tp:taxon-name><tp:taxon-name-part taxon-name-part-type="family">Hypsostromataceae</tp:taxon-name-part></tp:taxon-name></italic>.</p></tp:treatment-sec></tp:taxon-treatment>
