# Supplementary material for: ﻿Discoveries of Dothideomycetes (Fungi) associated with pteridophytes in China
Source: IMA Fungus. 2025 Dec 17;16:e167717. doi: 10.3897/imafungus.16.167717 (PMC12739469; doi:10.3897/imafungus.16.167717)
Supplement: XML Treatment for Xenoberkleasmium [file imafungus.16.167717-treatment13.xml]

<!DOCTYPE tp:taxon-treatment
  PUBLIC "-//TaxonX//DTD Taxonomic Treatment Publishing DTD v0 20100105//EN" "tax-treatment-NSO.dtd">
<tp:taxon-treatment xmlns:tp="http://www.plazi.org/taxpub"><tp:treatment-meta><kwd-group><label>Taxon classification</label><kwd>
                <named-content content-type="kingdom">Fungi</named-content>
              </kwd><kwd>
                <named-content content-type="order">Pleosporales</named-content>
              </kwd><kwd>
                <named-content content-type="family">Xenoberkleasmiaceae</named-content>
              </kwd></kwd-group><mixed-citation publication-type="journal"><person-group><name><surname>Zhang</surname><given-names>Jing-Yi</given-names></name><name><surname>Hyde</surname><given-names>Kevin D.</given-names></name><name><surname>Yang</surname><given-names>Ming-Fei</given-names></name><name><surname>Sun</surname><given-names>Ya-Ru</given-names></name><name><surname>Xiao</surname><given-names>Xing-Juan</given-names></name><name><surname>Meng</surname><given-names>Ze-Bin</given-names></name><name><surname>Bao</surname><given-names>Dan-Feng</given-names></name><name><surname>Lu</surname><given-names>Yong-Zhong</given-names></name></person-group><article-title>﻿Discoveries of <italic><tp:taxon-name><tp:taxon-name-part taxon-name-part-type="class">Dothideomycetes</tp:taxon-name-part></tp:taxon-name> (<tp:taxon-name><tp:taxon-name-part taxon-name-part-type="kingdom">Fungi</tp:taxon-name-part></tp:taxon-name>)</italic> associated with pteridophytes in China</article-title><source>IMA Fungus</source><day>17</day><month>12</month><year>2025</year><volume>16</volume><pub-id pub-id-type="doi">10.3897/imafungus.16.167717</pub-id></mixed-citation></tp:treatment-meta><tp:nomenclature><label>﻿</label><tp:taxon-name><object-id xmlns:xlink="http://www.w3.org/1999/xlink" content-type="arpha" xlink:type="simple">BDCE9E3B-1728-55EE-A366-5D332C603FC7</object-id>
              <tp:taxon-name-part taxon-name-part-type="genus" reg="Xenoberkleasmium">Xenoberkleasmium</tp:taxon-name-part>
            </tp:taxon-name><tp:taxon-authority>N.G. Liu, Jian K. Liu &amp; K.D. Hyde, Fungal Diversity 129:1–281 (2024)</tp:taxon-authority></tp:nomenclature><tp:treatment-sec sec-type="type species" id="SECID0E5JBM"><title>Type species.</title><p><italic><tp:taxon-name><tp:taxon-name-part taxon-name-part-type="genus" reg="Xenoberkleasmium">Xenoberkleasmium</tp:taxon-name-part> <tp:taxon-name-part taxon-name-part-type="species" reg="chiangraiense">chiangraiense</tp:taxon-name-part></tp:taxon-name></italic> N.G. Liu, Jian K. Liu &amp; K.D. Hyde 2024.</p></tp:treatment-sec><tp:treatment-sec sec-type="notes" id="SECID0EPKBM"><title>Notes.</title><p><italic><tp:taxon-name><tp:taxon-name-part taxon-name-part-type="genus" reg="Xenoberkleasmium">Xenoberkleasmium</tp:taxon-name-part></tp:taxon-name></italic> was introduced as a monotypic genus to accommodate <italic><tp:taxon-name><tp:taxon-name-part taxon-name-part-type="genus" reg="Xenoberkleasmium">X.</tp:taxon-name-part> <tp:taxon-name-part taxon-name-part-type="species" reg="chiangraiense">chiangraiense</tp:taxon-name-part></tp:taxon-name></italic> in <italic><tp:taxon-name><tp:taxon-name-part taxon-name-part-type="order">Pleosporales</tp:taxon-name-part></tp:taxon-name></italic> (<xref ref-type="bibr" rid="B79">Liu et al. 2024a</xref>). In this study, <italic><tp:taxon-name><tp:taxon-name-part taxon-name-part-type="genus" reg="Xenoberkleasmium">X.</tp:taxon-name-part> <tp:taxon-name-part taxon-name-part-type="species" reg="chiangraiense">chiangraiense</tp:taxon-name-part></tp:taxon-name></italic> clusters with <italic><tp:taxon-name><tp:taxon-name-part taxon-name-part-type="genus" reg="Berkleasmium">Berkleasmium</tp:taxon-name-part> <tp:taxon-name-part taxon-name-part-type="species" reg="crunisia">crunisia</tp:taxon-name-part></tp:taxon-name></italic>, <italic><tp:taxon-name><tp:taxon-name-part taxon-name-part-type="genus" reg="Berkleasmium">B.</tp:taxon-name-part> <tp:taxon-name-part taxon-name-part-type="species" reg="pandani">pandani</tp:taxon-name-part></tp:taxon-name></italic>, and <italic><tp:taxon-name><tp:taxon-name-part taxon-name-part-type="genus" reg="Berkleasmium">B.</tp:taxon-name-part> <tp:taxon-name-part taxon-name-part-type="species" reg="typhae">typhae</tp:taxon-name-part></tp:taxon-name></italic> in <italic><tp:taxon-name><tp:taxon-name-part taxon-name-part-type="order">Pleosporales</tp:taxon-name-part></tp:taxon-name></italic>, distinct from the monophyletic lineage of <italic><tp:taxon-name><tp:taxon-name-part taxon-name-part-type="genus" reg="Berkleasmium">Berkleasmium</tp:taxon-name-part></tp:taxon-name></italic>. Consequently, these three <italic><tp:taxon-name><tp:taxon-name-part taxon-name-part-type="genus" reg="Berkleasmium">Berkleasmium</tp:taxon-name-part></tp:taxon-name></italic> species are transferred to <italic><tp:taxon-name><tp:taxon-name-part taxon-name-part-type="genus" reg="Xenoberkleasmium">Xenoberkleasmium</tp:taxon-name-part></tp:taxon-name></italic> based on shared morphological characteristics and congeneric phylogenetic placement.</p></tp:treatment-sec><ref-list><ref id="B79"><mixed-citation xmlns:xlink="http://www.w3.org/1999/xlink" xlink:type="simple"><person-group><name name-style="western"><surname>Liu</surname><given-names>NG</given-names></name><name name-style="western"><surname>Hyde</surname><given-names>KD</given-names></name><name name-style="western"><surname>Sun</surname><given-names>YR</given-names></name><etal/></person-group> (<year>2024a</year>) <article-title>Notes, outline, taxonomy and phylogeny of brown-spored hyphomycetes. Fungal Diversity.</article-title><volume>129</volume>(<issue>1</issue>): <fpage>1</fpage>–<lpage>281</lpage><ext-link xlink:href="10.1007/s13225-024-00539-6" ext-link-type="doi" xlink:type="simple">https://doi.org/10.1007/s13225-024-00539-6</ext-link></mixed-citation></ref></ref-list></tp:taxon-treatment>
