# Supplementary material for: ﻿Discoveries of Dothideomycetes (Fungi) associated with pteridophytes in China
Source: IMA Fungus. 2025 Dec 17;16:e167717. doi: 10.3897/imafungus.16.167717 (PMC12739469; doi:10.3897/imafungus.16.167717)
Supplement: XML Treatment for Xenoberkleasmium pandani [file imafungus.16.167717-treatment15.xml]

<!DOCTYPE tp:taxon-treatment
  PUBLIC "-//TaxonX//DTD Taxonomic Treatment Publishing DTD v0 20100105//EN" "tax-treatment-NSO.dtd">
<tp:taxon-treatment xmlns:tp="http://www.plazi.org/taxpub"><tp:treatment-meta><kwd-group><label>Taxon classification</label><kwd>
                <named-content content-type="kingdom">Fungi</named-content>
              </kwd><kwd>
                <named-content content-type="order">Pleosporales</named-content>
              </kwd><kwd>
                <named-content content-type="family">Xenoberkleasmiaceae</named-content>
              </kwd></kwd-group><mixed-citation publication-type="journal"><person-group><name><surname>Zhang</surname><given-names>Jing-Yi</given-names></name><name><surname>Hyde</surname><given-names>Kevin D.</given-names></name><name><surname>Yang</surname><given-names>Ming-Fei</given-names></name><name><surname>Sun</surname><given-names>Ya-Ru</given-names></name><name><surname>Xiao</surname><given-names>Xing-Juan</given-names></name><name><surname>Meng</surname><given-names>Ze-Bin</given-names></name><name><surname>Bao</surname><given-names>Dan-Feng</given-names></name><name><surname>Lu</surname><given-names>Yong-Zhong</given-names></name></person-group><article-title>﻿Discoveries of <italic><tp:taxon-name><tp:taxon-name-part taxon-name-part-type="class">Dothideomycetes</tp:taxon-name-part></tp:taxon-name> (<tp:taxon-name><tp:taxon-name-part taxon-name-part-type="kingdom">Fungi</tp:taxon-name-part></tp:taxon-name>)</italic> associated with pteridophytes in China</article-title><source>IMA Fungus</source><day>17</day><month>12</month><year>2025</year><volume>16</volume><pub-id pub-id-type="doi">10.3897/imafungus.16.167717</pub-id></mixed-citation></tp:treatment-meta><tp:nomenclature><label>﻿</label><tp:taxon-name><object-id xmlns:xlink="http://www.w3.org/1999/xlink" content-type="arpha" xlink:type="simple">6BC8F5DA-A481-5239-BDB2-031AABEA5C2A</object-id>
              <tp:taxon-name-part taxon-name-part-type="genus" reg="Xenoberkleasmium">Xenoberkleasmium</tp:taxon-name-part>
              <tp:taxon-name-part taxon-name-part-type="species" reg="pandani">pandani</tp:taxon-name-part>
              <object-id xmlns:xlink="http://www.w3.org/1999/xlink" xlink:type="simple">Index Fungorum: IF904142</object-id>
            </tp:taxon-name><tp:taxon-authority>(McKenzie) J.Y. Zhang, Y.Z. Lu &amp; K.D. Hyde</tp:taxon-authority><tp:taxon-status xmlns:xlink="http://www.w3.org/1999/xlink" xlink:type="simple">comb. nov.</tp:taxon-status><xref ref-type="fig" rid="F5">Fig. 6</xref><tp:nomenclature-citation-list><tp:nomenclature-citation><tp:taxon-name>
                  <tp:taxon-name-part taxon-name-part-type="genus" reg="Berkleasmium"/>
                  <tp:taxon-name-part taxon-name-part-type="species" reg="pandani"/>
                </tp:taxon-name><comment>≡ <tp:taxon-name><tp:taxon-name-part taxon-name-part-type="genus" reg="Berkleasmium">Berkleasmium</tp:taxon-name-part> <tp:taxon-name-part taxon-name-part-type="species" reg="pandani">pandani</tp:taxon-name-part></tp:taxon-name> McKenzie, Mycotaxon 104: 24 (2008) </comment></tp:nomenclature-citation></tp:nomenclature-citation-list></tp:nomenclature><tp:treatment-sec sec-type="Holotype" id="SECID0EPUBM"><title>Holotype.</title><p>MALAYSIA • Genting Highlands, Ganung Buah, in the dead leaves of <italic><tp:taxon-name><tp:taxon-name-part taxon-name-part-type="genus" reg="Pandanus">Pandanus</tp:taxon-name-part> <tp:taxon-name-part taxon-name-part-type="species" reg="species">species</tp:taxon-name-part></tp:taxon-name></italic> (<italic><tp:taxon-name><tp:taxon-name-part taxon-name-part-type="family">Pandanaceae</tp:taxon-name-part></tp:taxon-name></italic>), 18 August 1992, E.H.C. McKenzie (PDD 60532).</p><fig id="F5" position="float" orientation="portrait"><object-id xmlns:xlink="http://www.w3.org/1999/xlink" content-type="doi" xlink:type="simple">10.3897/imafungus.16.167717.figure6</object-id><object-id xmlns:xlink="http://www.w3.org/1999/xlink" content-type="arpha" xlink:type="simple">BCA32A7E-02A9-5B35-BEBC-726A44B84366</object-id><label>Figure 6.</label><caption><p><italic><tp:taxon-name><tp:taxon-name-part taxon-name-part-type="genus" reg="Xenoberkleasmium">Xenoberkleasmium</tp:taxon-name-part> <tp:taxon-name-part taxon-name-part-type="species" reg="pandani">pandani</tp:taxon-name-part></tp:taxon-name></italic> (<named-content xmlns:xlink="http://www.w3.org/1999/xlink" content-type="dwc:institutional_code" xlink:title="Herbarium of Kunming Institute of Botany, Academia Sinica" xlink:href="http://grbio.org/institution/cryptogamic-herbarium-kunming-institute-botany" xlink:type="simple">HKAS</named-content> 147017). <bold>A</bold> The host; <bold>B, C</bold> Colonies on the host substrate; <bold>D</bold> Mycelium; <bold>E–K</bold> Conidiogenous cells and conidia; <bold>L</bold> Pure culture from above and below. Scale bars: 20 μm (<bold>D–K</bold>).</p></caption><graphic xmlns:xlink="http://www.w3.org/1999/xlink" xlink:href="imafungus-16-e167717-g006.jpg" position="float" orientation="portrait" xlink:type="simple" id="oo_1494386.jpg"><uri content-type="original_file" xlink:type="simple">https://binary.pensoft.net/fig/1494386</uri></graphic></fig></tp:treatment-sec><tp:treatment-sec sec-type="description" id="SECID0EOWBM"><title>Description.</title><p>Sexual morph: Undetermined. Asexual morph: Hyphomycetous. <bold><italic>Colonies</italic></bold> on natural substrate effuse, superficial, scattered to gregarious, sporodochial, velvety, punctiform, brown to black. <bold><italic>Mycelium</italic></bold> mostly superficial, composed of branched, septate, hyaline to brown hyphae. <bold><italic>Conidiophores</italic></bold> macronematous, mononematous, cylindrical, hyaline to middle brown, up to 32 µm. <bold><italic>Conidiogenous cells</italic></bold> monoblastic, holoblastic, terminal, inverted lageniform, clavate, narrowed towards the base, truncate at apex after conidial secession, with dense cytoplasm, hyaline, 13–33 × (4–)8.5–12.8 µm (<italic>x</italic>̄ = 23 × 10.5 µm, n = 20). <bold><italic>Conidia</italic></bold> 25–35 × 15–21 µm (<italic>x</italic>̄ = 30 × 18 µm, n = 30), acrogenous, solitary, oval to ellipsoidal, usually broadly obtuse at apex and slightly truncate at base, thick-walled muriform, not constricted or slightly constricted at the septa, sometimes with a dark median septum, brown.</p></tp:treatment-sec><tp:treatment-sec sec-type="description" id="SECID0EHXBM"><title>Culture characteristics.</title><p>Conidia germinating on <abbrev xmlns:xlink="http://www.w3.org/1999/xlink" xlink:title="water agar" id="ABBRID0ENXBM" xlink:type="simple">WA</abbrev> within 15 h and germ tube produced from the ends of conidia. Colonies growing on <abbrev xmlns:xlink="http://www.w3.org/1999/xlink" xlink:title="potato dextrose agar" id="ABBRID0ERXBM" xlink:type="simple">PDA</abbrev>, reaching about. 42 mm diameter in one month at 26 °C, circular, with an indentation at the entire margin, flat, with a protuberance in the center, dry, celadon to gray from central part to margin from above; pale brown to celadon to brown from center towards the margin from below, and not producing pigmentation in cultures.</p></tp:treatment-sec><tp:treatment-sec sec-type="material" id="SECID0EVXBM"><title>Material examined.</title><p>CHINA • Guizhou Province, Tongren City, Jiangkou County, (<named-content xmlns:xlink="http://www.w3.org/1999/xlink" content-type="dwc:verbatimCoordinates" xlink:type="simple"><named-content content-type="geo-json" specific-use="{&#34;type&#34;:&#34;Point&#34;,&#34;coordinates&#34;:[108.756111,27.777222]}" id="NCID0E5XBM" xlink:type="simple">27°46'38"N, 108°45'22"E</named-content></named-content>), on dead stems of <italic><tp:taxon-name><tp:taxon-name-part taxon-name-part-type="genus" reg="Woodwardia">Woodwardia</tp:taxon-name-part> <tp:taxon-name-part taxon-name-part-type="species" reg="japonica">japonica</tp:taxon-name-part></tp:taxon-name></italic> (<italic><tp:taxon-name><tp:taxon-name-part taxon-name-part-type="family">Blechnaceae</tp:taxon-name-part></tp:taxon-name></italic>) in a forest near the roadside, 21 May 2022, J.Y. Zhang, F31-1 (<named-content xmlns:xlink="http://www.w3.org/1999/xlink" content-type="dwc:institutional_code" xlink:title="Herbarium of Kunming Institute of Botany, Academia Sinica" xlink:href="http://grbio.org/institution/cryptogamic-herbarium-kunming-institute-botany" xlink:type="simple">HKAS</named-content> 147017 = <abbrev xmlns:xlink="http://www.w3.org/1999/xlink" xlink:title="Herbarium of Guizhou Academy of Agricultural Sciences" id="ABBRID0EYYBM" xlink:type="simple">GZAAS</abbrev> 23-0824), living culture <abbrev xmlns:xlink="http://www.w3.org/1999/xlink" xlink:title="Kunming Institute of Botany Culture Collection" id="ABBRID0E3YBM" xlink:type="simple">KUNCC</abbrev> 23-13876; • ibid., F32-1 (<named-content xmlns:xlink="http://www.w3.org/1999/xlink" content-type="dwc:institutional_code" xlink:title="Herbarium of Kunming Institute of Botany, Academia Sinica" xlink:href="http://grbio.org/institution/cryptogamic-herbarium-kunming-institute-botany" xlink:type="simple">HKAS</named-content> 129706 = <abbrev xmlns:xlink="http://www.w3.org/1999/xlink" xlink:title="Herbarium of Guizhou Academy of Agricultural Sciences" id="ABBRID0EEZBM" xlink:type="simple">GZAAS</abbrev> 23-0674), living culture, <abbrev xmlns:xlink="http://www.w3.org/1999/xlink" xlink:title="Kunming Institute of Botany Culture Collection" id="ABBRID0EIZBM" xlink:type="simple">KUNCC</abbrev> 23-13878; CHINA • Guizhou Province, Qiandongnan Miao and Dong Autonomous Prefecture, Liping County, Yongcong Town, on dead fronds of <italic><tp:taxon-name><tp:taxon-name-part taxon-name-part-type="genus" reg="Blechnopsis">Blechnopsis</tp:taxon-name-part> <tp:taxon-name-part taxon-name-part-type="species" reg="orientalis">orientalis</tp:taxon-name-part></tp:taxon-name></italic> (<italic><tp:taxon-name><tp:taxon-name-part taxon-name-part-type="family">Blechnaceae</tp:taxon-name-part></tp:taxon-name></italic>) in a forest, 27 March 2022, J.Y. Zhang, J352 (<named-content xmlns:xlink="http://www.w3.org/1999/xlink" content-type="dwc:institutional_code" xlink:title="Herbarium of Kunming Institute of Botany, Academia Sinica" xlink:href="http://grbio.org/institution/cryptogamic-herbarium-kunming-institute-botany" xlink:type="simple">HKAS</named-content> 147020), living culture <abbrev xmlns:xlink="http://www.w3.org/1999/xlink" xlink:title="Kunming Institute of Botany Culture Collection" id="ABBRID0EB1BM" xlink:type="simple">KUNCC</abbrev> 23-14012.</p></tp:treatment-sec><tp:treatment-sec sec-type="Additional sequence" id="SECID0EF1BM"><title>Additional sequence.</title><p>KUNCC23-13876: <abbrev xmlns:xlink="http://www.w3.org/1999/xlink" xlink:title="internal transcribed spacer" id="ABBRID0EL1BM" xlink:type="simple">ITS</abbrev> (<ext-link xmlns:xlink="http://www.w3.org/1999/xlink" xlink:href="PV862369" ext-link-type="gen" xlink:type="simple">PV862369</ext-link>); <abbrev xmlns:xlink="http://www.w3.org/1999/xlink" xlink:title="Kunming Institute of Botany Culture Collection" id="ABBRID0EU1BM" xlink:type="simple">KUNCC</abbrev> 23-13878: <abbrev xmlns:xlink="http://www.w3.org/1999/xlink" xlink:title="internal transcribed spacer" id="ABBRID0EY1BM" xlink:type="simple">ITS</abbrev> (<ext-link xmlns:xlink="http://www.w3.org/1999/xlink" xlink:href="PV862370" ext-link-type="gen" xlink:type="simple">PV862370</ext-link>); <abbrev xmlns:xlink="http://www.w3.org/1999/xlink" xlink:title="Kunming Institute of Botany Culture Collection" id="ABBRID0EB2BM" xlink:type="simple">KUNCC</abbrev> 23-14012: <abbrev xmlns:xlink="http://www.w3.org/1999/xlink" xlink:title="internal transcribed spacer" id="ABBRID0EF2BM" xlink:type="simple">ITS</abbrev> (<ext-link xmlns:xlink="http://www.w3.org/1999/xlink" xlink:href="PV862371" ext-link-type="gen" xlink:type="simple">PV862371</ext-link>).</p></tp:treatment-sec><tp:treatment-sec sec-type="notes" id="SECID0EO2BM"><title>Notes.</title><p><italic><tp:taxon-name><tp:taxon-name-part taxon-name-part-type="genus" reg="Berkleasmium">Berkleasmium</tp:taxon-name-part> <tp:taxon-name-part taxon-name-part-type="species" reg="pandani">pandani</tp:taxon-name-part></tp:taxon-name></italic> was introduced by <xref ref-type="bibr" rid="B99">McKenzie (2008)</xref>, but sequence data was not provided. The morphological characters of our new collection align with the original diagnosis of the holotype (<xref ref-type="bibr" rid="B99">McKenzie 2008</xref>), including conidial sizes (25–35 × 15–21 µm vs. 27–34 × 18–22.5 µm). Although there are slight differences in the sizes of conidiogenous cells (13–33 × 8.5–12.8 µm vs. up to 45 µm), this may be attributed to differences in host and environmental conditions. Thus, we identified our new collections as <italic><tp:taxon-name><tp:taxon-name-part taxon-name-part-type="genus" reg="Berkleasmium">Berkleasmium</tp:taxon-name-part> <tp:taxon-name-part taxon-name-part-type="species" reg="pandani">pandani</tp:taxon-name-part></tp:taxon-name></italic>. The molecular data for this species are generated for the first time. Phylogenetic analysis showed that our three new isolates form a distinct clade within <italic><tp:taxon-name><tp:taxon-name-part taxon-name-part-type="genus" reg="Xenoberkleasmium">Xenoberkleasmium</tp:taxon-name-part></tp:taxon-name></italic>. The characteristics of these new collections align with the generic concept of <italic><tp:taxon-name><tp:taxon-name-part taxon-name-part-type="genus" reg="Xenoberkleasmium">Xenoberkleasmium</tp:taxon-name-part></tp:taxon-name></italic>, and therefore, we have transferred them to <italic><tp:taxon-name><tp:taxon-name-part taxon-name-part-type="genus" reg="Xenoberkleasmium">Xenoberkleasmium</tp:taxon-name-part></tp:taxon-name></italic>.</p><p>Notably, <xref ref-type="bibr" rid="B151">Verma et al. (2019)</xref> introduced a new geographical record for <italic><tp:taxon-name><tp:taxon-name-part taxon-name-part-type="genus" reg="Berkleasmium">Berkleasmium</tp:taxon-name-part> <tp:taxon-name-part taxon-name-part-type="species" reg="pandani">pandani</tp:taxon-name-part></tp:taxon-name></italic> based solely on morphological characteristics. However, based on the photographs and descriptions provided by <xref ref-type="bibr" rid="B151">Verma et al. (2019)</xref>, we found that the elliptical to globose basal cells attached to the conidia were incorrectly described as conidiogenous cells. We therefore consider that the identification of the specimen (PAN 32722) as <italic><tp:taxon-name><tp:taxon-name-part taxon-name-part-type="genus" reg="Berkleasmium">Berkleasmium</tp:taxon-name-part> <tp:taxon-name-part taxon-name-part-type="species" reg="pandani">pandani</tp:taxon-name-part></tp:taxon-name></italic> requires reevaluation, and we do not accept this specimen provided by <xref ref-type="bibr" rid="B151">Verma et al. (2019)</xref> as a valid record of <italic><tp:taxon-name><tp:taxon-name-part taxon-name-part-type="genus" reg="Berkleasmium">Berkleasmium</tp:taxon-name-part> <tp:taxon-name-part taxon-name-part-type="species" reg="pandani">pandani</tp:taxon-name-part></tp:taxon-name></italic>.</p></tp:treatment-sec><ref-list><ref id="B99"><mixed-citation xmlns:xlink="http://www.w3.org/1999/xlink" xlink:type="simple"><person-group><name name-style="western"><surname>McKenzie</surname><given-names>EHC</given-names></name></person-group> (<year>2008</year>) <article-title>Two new dictyosporous hyphomycetes on <italic><tp:taxon-name><tp:taxon-name-part taxon-name-part-type="family">Pandanaceae</tp:taxon-name-part></tp:taxon-name></italic>.</article-title><source>Mycotaxon</source><volume>104</volume>: <fpage>23</fpage>–<lpage>28</lpage>.</mixed-citation></ref><ref id="B151"><mixed-citation xmlns:xlink="http://www.w3.org/1999/xlink" xlink:type="simple"><person-group><name name-style="western"><surname>Verma</surname><given-names>R</given-names></name><name name-style="western"><surname>Prasher</surname><given-names>I</given-names></name><name name-style="western"><surname>Gautam</surname><given-names>A</given-names></name></person-group> (<year>2019</year>) <article-title>Two new additions to mycoflora (<italic><tp:taxon-name><tp:taxon-name-part taxon-name-part-type="above-genus">Hyphomycetes</tp:taxon-name-part></tp:taxon-name></italic>) of India.</article-title><source>Studies in Fungi</source><volume>4</volume>(<issue>1</issue>): <fpage>230</fpage>–<lpage>243</lpage>. <ext-link xlink:href="10.5943/sif/4/1/25" ext-link-type="doi" xlink:type="simple">https://doi.org/10.5943/sif/4/1/25</ext-link></mixed-citation></ref></ref-list></tp:taxon-treatment>
