# Supplementary material for: ﻿Discoveries of Dothideomycetes (Fungi) associated with pteridophytes in China
Source: IMA Fungus. 2025 Dec 17;16:e167717. doi: 10.3897/imafungus.16.167717 (PMC12739469; doi:10.3897/imafungus.16.167717)
Supplement: XML Treatment for Xenoberkleasmium typhae [file imafungus.16.167717-treatment16.xml]

<!DOCTYPE tp:taxon-treatment
  PUBLIC "-//TaxonX//DTD Taxonomic Treatment Publishing DTD v0 20100105//EN" "tax-treatment-NSO.dtd">
<tp:taxon-treatment xmlns:tp="http://www.plazi.org/taxpub"><tp:treatment-meta><kwd-group><label>Taxon classification</label><kwd>
                <named-content content-type="kingdom">Fungi</named-content>
              </kwd><kwd>
                <named-content content-type="order">Pleosporales</named-content>
              </kwd><kwd>
                <named-content content-type="family">Xenoberkleasmiaceae</named-content>
              </kwd></kwd-group><mixed-citation publication-type="journal"><person-group><name><surname>Zhang</surname><given-names>Jing-Yi</given-names></name><name><surname>Hyde</surname><given-names>Kevin D.</given-names></name><name><surname>Yang</surname><given-names>Ming-Fei</given-names></name><name><surname>Sun</surname><given-names>Ya-Ru</given-names></name><name><surname>Xiao</surname><given-names>Xing-Juan</given-names></name><name><surname>Meng</surname><given-names>Ze-Bin</given-names></name><name><surname>Bao</surname><given-names>Dan-Feng</given-names></name><name><surname>Lu</surname><given-names>Yong-Zhong</given-names></name></person-group><article-title>﻿Discoveries of <italic><tp:taxon-name><tp:taxon-name-part taxon-name-part-type="class">Dothideomycetes</tp:taxon-name-part></tp:taxon-name> (<tp:taxon-name><tp:taxon-name-part taxon-name-part-type="kingdom">Fungi</tp:taxon-name-part></tp:taxon-name>)</italic> associated with pteridophytes in China</article-title><source>IMA Fungus</source><day>17</day><month>12</month><year>2025</year><volume>16</volume><pub-id pub-id-type="doi">10.3897/imafungus.16.167717</pub-id></mixed-citation></tp:treatment-meta><tp:nomenclature><label>﻿</label><tp:taxon-name><object-id xmlns:xlink="http://www.w3.org/1999/xlink" content-type="arpha" xlink:type="simple">EB2939D4-3181-5B3D-B2A3-B992E264E65E</object-id>
              <tp:taxon-name-part taxon-name-part-type="genus" reg="Xenoberkleasmium">Xenoberkleasmium</tp:taxon-name-part>
              <tp:taxon-name-part taxon-name-part-type="species" reg="typhae">typhae</tp:taxon-name-part>
              <object-id xmlns:xlink="http://www.w3.org/1999/xlink" xlink:type="simple">Index Fungorum: IF904143</object-id>
            </tp:taxon-name><tp:taxon-authority>(Somrith. &amp; E.B.G. Jones) J.Y. Zhang, Y.Z. Lu &amp; K.D. Hyde</tp:taxon-authority><tp:taxon-status xmlns:xlink="http://www.w3.org/1999/xlink" xlink:type="simple">comb. nov.</tp:taxon-status><tp:nomenclature-citation-list><tp:nomenclature-citation><tp:taxon-name>
                  <tp:taxon-name-part taxon-name-part-type="genus" reg="Berkleasmium"/>
                  <tp:taxon-name-part taxon-name-part-type="species" reg="typhae"/>
                </tp:taxon-name><comment>≡ <tp:taxon-name><tp:taxon-name-part taxon-name-part-type="genus" reg="Berkleasmium">Berkleasmium</tp:taxon-name-part> <tp:taxon-name-part taxon-name-part-type="species" reg="typhae">typhae</tp:taxon-name-part></tp:taxon-name> Somrith. &amp; E.B.G. Jones, Fungal Diversity 12: 170 (2003) </comment></tp:nomenclature-citation></tp:nomenclature-citation-list></tp:nomenclature><tp:treatment-sec sec-type="Holotype" id="SECID0EMACM"><title>Holotype.</title><p>THAILAND • Pathum Thani, Klong Luang, in the decaying leaves of <italic><tp:taxon-name><tp:taxon-name-part taxon-name-part-type="genus" reg="Typha">Typha</tp:taxon-name-part> <tp:taxon-name-part taxon-name-part-type="species" reg="angustifolia">angustifolia</tp:taxon-name-part></tp:taxon-name></italic>, August 2002, S. Somrithipol (SFC 1610 in BBH, holotype), ex-type living culture, BCC 12536 in BCC.</p></tp:treatment-sec><tp:treatment-sec sec-type="description" id="SECID0E4ACM"><title>Description.</title><p>see <xref ref-type="bibr" rid="B131">Somrithipol and Jones (2003)</xref>.</p></tp:treatment-sec><tp:treatment-sec sec-type="notes" id="SECID0EHBCM"><title>Notes.</title><p><italic><tp:taxon-name><tp:taxon-name-part taxon-name-part-type="genus" reg="Berkleasmium">Berkleasmium</tp:taxon-name-part> <tp:taxon-name-part taxon-name-part-type="species" reg="typhae">typhae</tp:taxon-name-part></tp:taxon-name></italic> was introduced by <xref ref-type="bibr" rid="B131">Somrithipol and Jones (2003)</xref> based solely on morphology. <xref ref-type="bibr" rid="B109">Pinnoi et al. (2007)</xref> provided sequence data for this species, demonstrating that <italic><tp:taxon-name><tp:taxon-name-part taxon-name-part-type="genus" reg="Berkleasmium">B.</tp:taxon-name-part> <tp:taxon-name-part taxon-name-part-type="species" reg="typhae">typhae</tp:taxon-name-part></tp:taxon-name></italic> is closely related to <italic><tp:taxon-name><tp:taxon-name-part taxon-name-part-type="genus" reg="Berkleasmium">B.</tp:taxon-name-part> <tp:taxon-name-part taxon-name-part-type="species" reg="crunisia">crunisia</tp:taxon-name-part></tp:taxon-name></italic> (as <italic><tp:taxon-name><tp:taxon-name-part taxon-name-part-type="genus" reg="Xenoberkleasmium">Xenoberkleasmium</tp:taxon-name-part> <tp:taxon-name-part taxon-name-part-type="species" reg="crinisium">crinisium</tp:taxon-name-part></tp:taxon-name></italic>). In our study, <italic><tp:taxon-name><tp:taxon-name-part taxon-name-part-type="genus" reg="Berkleasmium">B.</tp:taxon-name-part> <tp:taxon-name-part taxon-name-part-type="species" reg="typhae">typhae</tp:taxon-name-part></tp:taxon-name></italic> clusters with three other <italic><tp:taxon-name><tp:taxon-name-part taxon-name-part-type="genus" reg="Xenoberkleasmium">Xenoberkleasmium</tp:taxon-name-part></tp:taxon-name></italic> species, prompting us to transfer it to <italic><tp:taxon-name><tp:taxon-name-part taxon-name-part-type="genus" reg="Xenoberkleasmium">Xenoberkleasmium</tp:taxon-name-part></tp:taxon-name></italic> as <italic><tp:taxon-name><tp:taxon-name-part taxon-name-part-type="genus" reg="Xenoberkleasmium">X.</tp:taxon-name-part> <tp:taxon-name-part taxon-name-part-type="species" reg="typhae">typhae</tp:taxon-name-part></tp:taxon-name></italic>. <italic><tp:taxon-name><tp:taxon-name-part taxon-name-part-type="genus" reg="Xenoberkleasmium">Xenoberkleasmium</tp:taxon-name-part> <tp:taxon-name-part taxon-name-part-type="species" reg="typhae">typhae</tp:taxon-name-part></tp:taxon-name></italic> matches well with the generic concept in having sporodochial, punctiform colonies and muriform, brown conidia (<xref ref-type="bibr" rid="B109">Pinnoi et al. 2007</xref>; <xref ref-type="bibr" rid="B79">Liu et al. 2024a</xref>).</p><sec sec-type="﻿Pleosporales genera incertae sedis" id="SECID0EYECM"><title>﻿<italic><tp:taxon-name><tp:taxon-name-part taxon-name-part-type="order">Pleosporales</tp:taxon-name-part></tp:taxon-name></italic> genera incertae sedis</title></sec></tp:treatment-sec><ref-list><ref id="B131"><mixed-citation xmlns:xlink="http://www.w3.org/1999/xlink" xlink:type="simple"><person-group><name name-style="western"><surname>Somrithipol</surname><given-names>S</given-names></name><name name-style="western"><surname>Jones</surname><given-names>EG</given-names></name></person-group> (<year>2003</year>) <italic><tp:taxon-name><tp:taxon-name-part taxon-name-part-type="genus">Berkleasmium</tp:taxon-name-part> <tp:taxon-name-part taxon-name-part-type="species">typhae</tp:taxon-name-part></tp:taxon-name></italic> sp. nov., a new hyphomycete on narrow-leaved cattail (<italic><tp:taxon-name><tp:taxon-name-part taxon-name-part-type="genus">Typha</tp:taxon-name-part> <tp:taxon-name-part taxon-name-part-type="species">angustifolia</tp:taxon-name-part></tp:taxon-name></italic>) from Thailand. Fungal Diversity 12: 169–172.</mixed-citation></ref><ref id="B109"><mixed-citation xmlns:xlink="http://www.w3.org/1999/xlink" xlink:type="simple"><person-group><name name-style="western"><surname>Pinnoi</surname><given-names>A</given-names></name><name name-style="western"><surname>Jeewon</surname><given-names>R</given-names></name><name name-style="western"><surname>Sakayaroj</surname><given-names>J</given-names></name><etal/></person-group> (<year>2007</year>) <article-title><italic><tp:taxon-name><tp:taxon-name-part taxon-name-part-type="genus">Berkleasmium</tp:taxon-name-part> <tp:taxon-name-part taxon-name-part-type="species">crunisia</tp:taxon-name-part></tp:taxon-name></italic> sp. nov. and its phylogenetic affinities to the <italic><tp:taxon-name><tp:taxon-name-part taxon-name-part-type="order">Pleosporales</tp:taxon-name-part></tp:taxon-name></italic> based on 18S and 28S rDNA sequence analyses.</article-title><source>Mycologia</source><volume>99</volume>(<issue>3</issue>): <fpage>378</fpage>–<lpage>384</lpage>. <ext-link xlink:href="10.1080/15572536.2007.11832562" ext-link-type="doi" xlink:type="simple">https://doi.org/10.1080/15572536.2007.11832562</ext-link></mixed-citation></ref><ref id="B79"><mixed-citation xmlns:xlink="http://www.w3.org/1999/xlink" xlink:type="simple"><person-group><name name-style="western"><surname>Liu</surname><given-names>NG</given-names></name><name name-style="western"><surname>Hyde</surname><given-names>KD</given-names></name><name name-style="western"><surname>Sun</surname><given-names>YR</given-names></name><etal/></person-group> (<year>2024a</year>) <article-title>Notes, outline, taxonomy and phylogeny of brown-spored hyphomycetes. Fungal Diversity.</article-title><volume>129</volume>(<issue>1</issue>): <fpage>1</fpage>–<lpage>281</lpage><ext-link xlink:href="10.1007/s13225-024-00539-6" ext-link-type="doi" xlink:type="simple">https://doi.org/10.1007/s13225-024-00539-6</ext-link></mixed-citation></ref></ref-list></tp:taxon-treatment>
