# Supplementary material for: ﻿Discoveries of Dothideomycetes (Fungi) associated with pteridophytes in China
Source: IMA Fungus. 2025 Dec 17;16:e167717. doi: 10.3897/imafungus.16.167717 (PMC12739469; doi:10.3897/imafungus.16.167717)
Supplement: XML Treatment for Microlepicola guizhouensis [file imafungus.16.167717-treatment18.xml]

<!DOCTYPE tp:taxon-treatment
  PUBLIC "-//TaxonX//DTD Taxonomic Treatment Publishing DTD v0 20100105//EN" "tax-treatment-NSO.dtd">
<tp:taxon-treatment xmlns:tp="http://www.plazi.org/taxpub"><tp:treatment-meta><kwd-group><label>Taxon classification</label><kwd>
                <named-content content-type="kingdom">Fungi</named-content>
              </kwd><kwd>
                <named-content content-type="order">Pleosporales</named-content>
              </kwd><kwd>
                <named-content content-type="family">Xenoberkleasmiaceae</named-content>
              </kwd></kwd-group><mixed-citation publication-type="journal"><person-group><name><surname>Zhang</surname><given-names>Jing-Yi</given-names></name><name><surname>Hyde</surname><given-names>Kevin D.</given-names></name><name><surname>Yang</surname><given-names>Ming-Fei</given-names></name><name><surname>Sun</surname><given-names>Ya-Ru</given-names></name><name><surname>Xiao</surname><given-names>Xing-Juan</given-names></name><name><surname>Meng</surname><given-names>Ze-Bin</given-names></name><name><surname>Bao</surname><given-names>Dan-Feng</given-names></name><name><surname>Lu</surname><given-names>Yong-Zhong</given-names></name></person-group><article-title>﻿Discoveries of <italic><tp:taxon-name><tp:taxon-name-part taxon-name-part-type="class">Dothideomycetes</tp:taxon-name-part></tp:taxon-name> (<tp:taxon-name><tp:taxon-name-part taxon-name-part-type="kingdom">Fungi</tp:taxon-name-part></tp:taxon-name>)</italic> associated with pteridophytes in China</article-title><source>IMA Fungus</source><day>17</day><month>12</month><year>2025</year><volume>16</volume><pub-id pub-id-type="doi">10.3897/imafungus.16.167717</pub-id></mixed-citation></tp:treatment-meta><tp:nomenclature><label>﻿</label><tp:taxon-name><object-id xmlns:xlink="http://www.w3.org/1999/xlink" content-type="arpha" xlink:type="simple">A6480669-F5F9-5063-96F2-4CDF9F3999B4</object-id>
              <tp:taxon-name-part taxon-name-part-type="genus" reg="Microlepicola">Microlepicola</tp:taxon-name-part>
              <tp:taxon-name-part taxon-name-part-type="species" reg="guizhouensis">guizhouensis</tp:taxon-name-part>
              <object-id xmlns:xlink="http://www.w3.org/1999/xlink" xlink:type="simple">Index Fungorum: IF904146</object-id>
            </tp:taxon-name><tp:taxon-authority>J.Y. Zhang, K.D. Hyde &amp; Y.Z. Lu</tp:taxon-authority><tp:taxon-status xmlns:xlink="http://www.w3.org/1999/xlink" xlink:type="simple">sp. nov.</tp:taxon-status><xref ref-type="fig" rid="F6">Fig. 7</xref></tp:nomenclature><tp:treatment-sec sec-type="etymology" id="SECID0ENJCM"><title>Etymology.</title><p>The species epithet refers to the collecting site, Guizhou province, China.</p><fig id="F6" position="float" orientation="portrait"><object-id xmlns:xlink="http://www.w3.org/1999/xlink" content-type="doi" xlink:type="simple">10.3897/imafungus.16.167717.figure7</object-id><object-id xmlns:xlink="http://www.w3.org/1999/xlink" content-type="arpha" xlink:type="simple">BEA3C702-12EB-5385-9C61-CA21B9D564D6</object-id><label>Figure 7.</label><caption><p><italic><tp:taxon-name><tp:taxon-name-part taxon-name-part-type="genus" reg="Microlepicola">Microlepicola</tp:taxon-name-part> <tp:taxon-name-part taxon-name-part-type="species" reg="guizhouensis">guizhouensis</tp:taxon-name-part></tp:taxon-name></italic> (<named-content xmlns:xlink="http://www.w3.org/1999/xlink" content-type="dwc:institutional_code" xlink:title="Herbarium of Kunming Institute of Botany, Academia Sinica" xlink:href="http://grbio.org/institution/cryptogamic-herbarium-kunming-institute-botany" xlink:type="simple">HKAS</named-content> 129777, holotype). <bold>A</bold> Host substrate; <bold>B</bold> Colonies on the host surface (arrows indicating ascomata); <bold>C, D</bold> Colonies from the lower side of the host epidermis; <bold>E</bold> Sectional view of the ascoma; <bold>F</bold> The surface of the ascoma; <bold>G, H</bold> Pseudoparaphyses; <bold>I–K</bold> Asci; <bold>L–Q</bold> Ascospores; <bold>R</bold> Pure culture. Scale bars: 30 μm (<bold>F, G</bold>); 10 µm (<bold>H, M–Q</bold>); 20 µm (<bold>I–L</bold>).</p></caption><graphic xmlns:xlink="http://www.w3.org/1999/xlink" xlink:href="imafungus-16-e167717-g007.jpg" position="float" orientation="portrait" xlink:type="simple" id="oo_1494387.jpg"><uri content-type="original_file" xlink:type="simple">https://binary.pensoft.net/fig/1494387</uri></graphic></fig></tp:treatment-sec><tp:treatment-sec sec-type="diagnosis" id="SECID0EGLCM"><title>Diagnosis.</title><p>Differs from species in <italic><tp:taxon-name><tp:taxon-name-part taxon-name-part-type="genus" reg="Angustimassarina">Angustimassarina</tp:taxon-name-part></tp:taxon-name></italic> and <italic><tp:taxon-name><tp:taxon-name-part taxon-name-part-type="genus" reg="Neobambusicola">Neobambusicola</tp:taxon-name-part></tp:taxon-name></italic> in the shapes of hamathecium, asci and ascospores.</p></tp:treatment-sec><tp:treatment-sec sec-type="Holotype" id="SECID0E1LCM"><title>Holotype.</title><p><named-content xmlns:xlink="http://www.w3.org/1999/xlink" content-type="dwc:institutional_code" xlink:title="Herbarium of Kunming Institute of Botany, Academia Sinica" xlink:href="http://grbio.org/institution/cryptogamic-herbarium-kunming-institute-botany" xlink:type="simple">HKAS</named-content> 129777.</p></tp:treatment-sec><tp:treatment-sec sec-type="description" id="SECID0EEMCM"><title>Description.</title><p>Sexual morph: <bold><italic>Ascomata</italic></bold> deeply immersed, solitary or scattered, visible as dark spots that are slightly raised, which ascocarp passes through the thin host epidermis, exposing the mostly whole ascomata from lower side of the hosts. <bold><italic>Ascomatal wall</italic></bold> coriaceous, thin-walled, composed of brown cells of <italic>textura angularis to textura prismatica</italic> in surface view. <bold><italic>Hamathecium</italic></bold> filiform, remotely separate, pseudoparaphyses, hyaline, 1.3–2.6 µm wide. <bold><italic>Asci</italic></bold> 8-spored, bitunicate, cylindric-clavate, straight or slightly curved, with a short pedicel, apically rounded, with an ocular chamber, 68–85(–91) × 10.5–15.5 µm (<italic>x</italic>̄ = 78 × 12.8 µm, n = 25). <bold><italic>Ascospores</italic></bold> overlapping, 2–3-seriate, fusiform, straight or slightly curved, 1-septate, not constricted at the septum, guttulate, 18.5–21.7 × 4–5.5 µm (<italic>x</italic>̄ = 20 × 4.7 µm, n = 25), surrounded by a thin and inconspicuous mucilaginous sheath. Asexual morph: Undetermined.</p></tp:treatment-sec><tp:treatment-sec sec-type="description" id="SECID0E6MCM"><title>Culture characteristics.</title><p>Ascospores germinating on <abbrev xmlns:xlink="http://www.w3.org/1999/xlink" xlink:title="water agar" id="ABBRID0EFNCM" xlink:type="simple">WA</abbrev> within 13 h at 26 °C. Colonies on <abbrev xmlns:xlink="http://www.w3.org/1999/xlink" xlink:title="potato dextrose agar" id="ABBRID0EJNCM" xlink:type="simple">PDA</abbrev>, circular with entire margin, flat with raise in the center, dry, cotton, ashen in the center, khaki to grey towards the margin; light brown to brown-yellow from below, and not producing pigmentation in cultures.</p></tp:treatment-sec><tp:treatment-sec sec-type="material" id="SECID0ENNCM"><title>Material examined.</title><p>CHINA • Guizhou Province, Qiandongnan Miao and Dong Autonomous Prefecture, Liping County, Yongcong Town, 26.0781942N, 109.1568557E, on dead fronds of <italic><tp:taxon-name><tp:taxon-name-part taxon-name-part-type="genus" reg="Microlepia">Microlepia</tp:taxon-name-part> <tp:taxon-name-part taxon-name-part-type="species" reg="marginata">marginata</tp:taxon-name-part></tp:taxon-name></italic> (<italic><tp:taxon-name><tp:taxon-name-part taxon-name-part-type="family">Dennstaedtiaceae</tp:taxon-name-part></tp:taxon-name></italic>) near a river in a forest, 27 March 2022, J.Y. Zhang, J333 (<named-content xmlns:xlink="http://www.w3.org/1999/xlink" content-type="dwc:institutional_code" xlink:title="Herbarium of Kunming Institute of Botany, Academia Sinica" xlink:href="http://grbio.org/institution/cryptogamic-herbarium-kunming-institute-botany" xlink:type="simple">HKAS</named-content> 129777, holotype; <abbrev xmlns:xlink="http://www.w3.org/1999/xlink" xlink:title="Herbarium of Guizhou Academy of Agricultural Sciences" id="ABBRID0EIOCM" xlink:type="simple">GZAAS</abbrev> 23-0715, isotype), ex-type living culture <abbrev xmlns:xlink="http://www.w3.org/1999/xlink" xlink:title="Kunming Institute of Botany Culture Collection" id="ABBRID0EMOCM" xlink:type="simple">KUNCC</abbrev> 23-14007.</p></tp:treatment-sec><tp:treatment-sec sec-type="Additional sequence" id="SECID0EQOCM"><title>Additional sequence.</title><p><abbrev xmlns:xlink="http://www.w3.org/1999/xlink" xlink:title="internal transcribed spacer" id="ABBRID0EWOCM" xlink:type="simple">ITS</abbrev> (<ext-link xmlns:xlink="http://www.w3.org/1999/xlink" xlink:href="PV862372" ext-link-type="gen" xlink:type="simple">PV862372</ext-link>).</p></tp:treatment-sec><tp:treatment-sec sec-type="notes" id="SECID0E6OCM"><title>Notes.</title><p>In the phylogenetic analysis, our new isolate (KUNCC23-14007) forms a monophyletic clade in <italic><tp:taxon-name><tp:taxon-name-part taxon-name-part-type="order">Pleosporales</tp:taxon-name-part></tp:taxon-name></italic>. <italic><tp:taxon-name><tp:taxon-name-part taxon-name-part-type="genus" reg="Microlepicola">Microlepicola</tp:taxon-name-part> <tp:taxon-name-part taxon-name-part-type="species" reg="guizhouensis">guizhouensis</tp:taxon-name-part></tp:taxon-name></italic> exhibits some morphological similarities with several groups in the <italic><tp:taxon-name><tp:taxon-name-part taxon-name-part-type="order">Pleosporales</tp:taxon-name-part></tp:taxon-name></italic>, such as <italic><tp:taxon-name><tp:taxon-name-part taxon-name-part-type="genus" reg="Angustimassarina">Angustimassarina</tp:taxon-name-part></tp:taxon-name></italic> and <italic><tp:taxon-name><tp:taxon-name-part taxon-name-part-type="genus" reg="Neobambusicola">Neobambusicola</tp:taxon-name-part></tp:taxon-name></italic>, particularly in the shapes of the hamathecium, asci, and ascospores (<xref ref-type="bibr" rid="B143">Thambugala et al. 2015</xref>; <xref ref-type="bibr" rid="B95">Mapook et al. 2020a</xref>; <xref ref-type="bibr" rid="B165">Yu et al. 2024</xref>). However, these groups are phylogenetically distinct and also differ in some morphological characteristics. <italic><tp:taxon-name><tp:taxon-name-part taxon-name-part-type="genus" reg="Microlepicola">Microlepicola</tp:taxon-name-part> <tp:taxon-name-part taxon-name-part-type="species" reg="guizhouensis">guizhouensis</tp:taxon-name-part></tp:taxon-name></italic> differs from the two aforementioned genera in having immersed ascomata with clearly visible epidermal cell composition, ranging from textura angularis to textura prismatica. To avoid establishing a new family for a single species, <italic><tp:taxon-name><tp:taxon-name-part taxon-name-part-type="genus" reg="Microlepicola">Microlepicola</tp:taxon-name-part></tp:taxon-name></italic> was introduced as a new monotypic genus and assigned to <italic><tp:taxon-name><tp:taxon-name-part taxon-name-part-type="order">Pleosporales</tp:taxon-name-part></tp:taxon-name></italic> genera incertae sedis.</p></tp:treatment-sec><ref-list><ref id="B143"><mixed-citation xmlns:xlink="http://www.w3.org/1999/xlink" xlink:type="simple"><person-group><name name-style="western"><surname>Thambugala</surname><given-names>KM</given-names></name><name name-style="western"><surname>Hyde</surname><given-names>KD</given-names></name><name name-style="western"><surname>Tanaka</surname><given-names>K</given-names></name><etal/></person-group> (<year>2015</year>) <article-title>Towards a natural classification and backbone tree for <italic><tp:taxon-name><tp:taxon-name-part taxon-name-part-type="family">Lophiostomataceae</tp:taxon-name-part></tp:taxon-name></italic>, <italic><tp:taxon-name><tp:taxon-name-part taxon-name-part-type="family">Floricolaceae</tp:taxon-name-part></tp:taxon-name></italic>, and <italic><tp:taxon-name><tp:taxon-name-part taxon-name-part-type="family">Amorosiaceae</tp:taxon-name-part></tp:taxon-name></italic> fam. nov.</article-title><source>Fungal Diversity</source><volume>74</volume>(<issue>1</issue>): <fpage>199</fpage>–<lpage>266</lpage>. <ext-link xlink:href="10.1007/s13225-015-0348-3" ext-link-type="doi" xlink:type="simple">https://doi.org/10.1007/s13225-015-0348-3</ext-link></mixed-citation></ref><ref id="B95"><mixed-citation xmlns:xlink="http://www.w3.org/1999/xlink" xlink:type="simple"><person-group><name name-style="western"><surname>Mapook</surname><given-names>A</given-names></name><name name-style="western"><surname>Hyde</surname><given-names>KD</given-names></name><name name-style="western"><surname>McKenzie</surname><given-names>EHC</given-names></name><etal/></person-group> (<year>2020a</year>) <article-title>Taxonomic and phylogenetic contributions to fungi associated with the invasive weed <italic><tp:taxon-name><tp:taxon-name-part taxon-name-part-type="genus">Chromolaena</tp:taxon-name-part> <tp:taxon-name-part taxon-name-part-type="species">odorata</tp:taxon-name-part></tp:taxon-name></italic> (Siam weed).</article-title><source>Fungal Diversity</source><volume>101</volume>(<issue>1</issue>): <fpage>1</fpage>–<lpage>175</lpage>. <ext-link xlink:href="10.1007/s13225-020-00444-8" ext-link-type="doi" xlink:type="simple">https://doi.org/10.1007/s13225-020-00444-8</ext-link></mixed-citation></ref><ref id="B165"><mixed-citation xmlns:xlink="http://www.w3.org/1999/xlink" xlink:type="simple"><person-group><name name-style="western"><surname>Yu</surname><given-names>XD</given-names></name><name name-style="western"><surname>Zhang</surname><given-names>SN</given-names></name><name name-style="western"><surname>Liang</surname><given-names>X</given-names></name><etal/></person-group> (<year>2024</year>) <article-title>Bambusicolous <tp:taxon-name><tp:taxon-name-part taxon-name-part-type="kingdom">Fungi</tp:taxon-name-part></tp:taxon-name> from Southwestern China.</article-title><source>Mycosphere</source><volume>15</volume>(<issue>1</issue>): <fpage>5038</fpage>–<lpage>5145</lpage>. <ext-link xlink:href="10.5943/mycosphere/15/1/24" ext-link-type="doi" xlink:type="simple">https://doi.org/10.5943/mycosphere/15/1/24</ext-link></mixed-citation></ref></ref-list></tp:taxon-treatment>
