# Supplementary material for: ﻿Discoveries of Dothideomycetes (Fungi) associated with pteridophytes in China
Source: IMA Fungus. 2025 Dec 17;16:e167717. doi: 10.3897/imafungus.16.167717 (PMC12739469; doi:10.3897/imafungus.16.167717)
Supplement: XML Treatment for Xenopleopunctum [file imafungus.16.167717-treatment19.xml]

<!DOCTYPE tp:taxon-treatment
  PUBLIC "-//TaxonX//DTD Taxonomic Treatment Publishing DTD v0 20100105//EN" "tax-treatment-NSO.dtd">
<tp:taxon-treatment xmlns:tp="http://www.plazi.org/taxpub"><tp:treatment-meta><kwd-group><label>Taxon classification</label><kwd>
                <named-content content-type="kingdom">Fungi</named-content>
              </kwd><kwd>
                <named-content content-type="order">Pleosporales</named-content>
              </kwd><kwd>
                <named-content content-type="family">Xenoberkleasmiaceae</named-content>
              </kwd></kwd-group><mixed-citation publication-type="journal"><person-group><name><surname>Zhang</surname><given-names>Jing-Yi</given-names></name><name><surname>Hyde</surname><given-names>Kevin D.</given-names></name><name><surname>Yang</surname><given-names>Ming-Fei</given-names></name><name><surname>Sun</surname><given-names>Ya-Ru</given-names></name><name><surname>Xiao</surname><given-names>Xing-Juan</given-names></name><name><surname>Meng</surname><given-names>Ze-Bin</given-names></name><name><surname>Bao</surname><given-names>Dan-Feng</given-names></name><name><surname>Lu</surname><given-names>Yong-Zhong</given-names></name></person-group><article-title>﻿Discoveries of <italic><tp:taxon-name><tp:taxon-name-part taxon-name-part-type="class">Dothideomycetes</tp:taxon-name-part></tp:taxon-name> (<tp:taxon-name><tp:taxon-name-part taxon-name-part-type="kingdom">Fungi</tp:taxon-name-part></tp:taxon-name>)</italic> associated with pteridophytes in China</article-title><source>IMA Fungus</source><day>17</day><month>12</month><year>2025</year><volume>16</volume><pub-id pub-id-type="doi">10.3897/imafungus.16.167717</pub-id></mixed-citation></tp:treatment-meta><tp:nomenclature><label>﻿</label><tp:taxon-name><object-id xmlns:xlink="http://www.w3.org/1999/xlink" content-type="arpha" xlink:type="simple">D76F2FC8-4543-581E-A265-7E3CA48805E2</object-id>
              <tp:taxon-name-part taxon-name-part-type="genus" reg="Xenopleopunctum">Xenopleopunctum</tp:taxon-name-part>
              <object-id xmlns:xlink="http://www.w3.org/1999/xlink" xlink:type="simple">Index Fungorum: IF904147</object-id>
            </tp:taxon-name><tp:taxon-authority>J.Y. Zhang, Y.Z. Lu &amp; K.D. Hyde</tp:taxon-authority><tp:taxon-status xmlns:xlink="http://www.w3.org/1999/xlink" xlink:type="simple">gen. nov.</tp:taxon-status></tp:nomenclature><tp:treatment-sec sec-type="etymology" id="SECID0ESSCM"><title>Etymology.</title><p>The genus name refers to the similar genus <italic><tp:taxon-name><tp:taxon-name-part taxon-name-part-type="genus" reg="Pleopunctum">Pleopunctum</tp:taxon-name-part></tp:taxon-name></italic>.</p></tp:treatment-sec><tp:treatment-sec sec-type="type species" id="SECID0E6SCM"><title>Type species.</title><p><italic><tp:taxon-name><tp:taxon-name-part taxon-name-part-type="genus" reg="Xenopleopunctum">Xenopleopunctum</tp:taxon-name-part> <tp:taxon-name-part taxon-name-part-type="species" reg="guizhouense">guizhouense</tp:taxon-name-part></tp:taxon-name></italic> J.Y. Zhang, Y.Z. Lu &amp; K.D. Hyde.</p></tp:treatment-sec><tp:treatment-sec sec-type="description" id="SECID0EQTCM"><title>Description.</title><p>Sexual morph: Undetermined. Asexual morph: Hyphomycetous. <bold><italic>Colonies</italic></bold> on natural substrate effuse, superficial, scattered to gregarious, sporodochial, punctiform, brown to black. <bold><italic>Mycelium</italic></bold> partly immersed, partly superficial, composed of branched, septate, hyaline to brown hyphae. <bold><italic>Conidiophores</italic></bold> micro- to macronematous, mononematous, cylindrical, brown, often reduced to conidiogenous cells. <bold><italic>Conidiogenous cells</italic></bold> monoblastic, integrated, terminal, cylindrical, thick-walled, brown. <bold><italic>Conidia</italic></bold> acrogenous, mostly oval to ellipsoidal, muriform, constricted at septa, brown to dark brown, sometime slightly darked at the upper part, clearly darked at the septum, paler at the base, often with a cylindrical to subglobose, hyaline basal cell.</p></tp:treatment-sec><tp:treatment-sec sec-type="notes" id="SECID0EFUCM"><title>Notes.</title><p><italic><tp:taxon-name><tp:taxon-name-part taxon-name-part-type="genus" reg="Xenopleopunctum">Xenopleopunctum</tp:taxon-name-part></tp:taxon-name></italic> is introduced as a new genus to accommodate taxa exhibiting pleopunctum-like asexual morphology. <italic><tp:taxon-name><tp:taxon-name-part taxon-name-part-type="genus" reg="Xenopleopunctum">Xenopleopunctum</tp:taxon-name-part></tp:taxon-name></italic> resembles <italic><tp:taxon-name><tp:taxon-name-part taxon-name-part-type="genus" reg="Pleopunctum">Pleopunctum</tp:taxon-name-part></tp:taxon-name></italic> in having punctiform, brown colonies, monoblastic conidiogenous cells, and muriform, oval to ellipsoidal, dematiaceous conidia with a hyaline basal cell (<xref ref-type="bibr" rid="B140">Taylor and Hyde 2003</xref>; <xref ref-type="bibr" rid="B78">Liu et al. 2019</xref>; <xref ref-type="bibr" rid="B164">Yang et al. 2023</xref>). However, they are phylogenetically distinct, with <italic><tp:taxon-name><tp:taxon-name-part taxon-name-part-type="genus" reg="Pleopunctum">Pleopunctum</tp:taxon-name-part></tp:taxon-name></italic> belonging to <italic><tp:taxon-name><tp:taxon-name-part taxon-name-part-type="family">Phaeoseptaceae</tp:taxon-name-part></tp:taxon-name></italic> and <italic><tp:taxon-name><tp:taxon-name-part taxon-name-part-type="genus" reg="Xenopleopunctum">Xenopleopunctum</tp:taxon-name-part></tp:taxon-name></italic> being sister to <italic><tp:taxon-name><tp:taxon-name-part taxon-name-part-type="family">Pseudomassarinaceae</tp:taxon-name-part></tp:taxon-name></italic>, but not belonging to any existing family.</p></tp:treatment-sec><ref-list><ref id="B140"><mixed-citation xmlns:xlink="http://www.w3.org/1999/xlink" xlink:type="simple"><person-group><name name-style="western"><surname>Taylor</surname><given-names>JE</given-names></name><name name-style="western"><surname>Hyde</surname><given-names>KD</given-names></name></person-group> (<year>2003</year>) <article-title>Microfungi of tropical and temperate palms.</article-title><source>Fungal Diversity Research Series</source><volume>12</volume>: <fpage>1</fpage>–<lpage>495</lpage>.</mixed-citation></ref><ref id="B78"><mixed-citation xmlns:xlink="http://www.w3.org/1999/xlink" xlink:type="simple"><person-group><name name-style="western"><surname>Liu</surname><given-names>NG</given-names></name><name name-style="western"><surname>Hyde</surname><given-names>KD</given-names></name><name name-style="western"><surname>Bhat</surname><given-names>DJ</given-names></name><etal/></person-group> (<year>2019</year>) <article-title>Morphological and phylogenetic studies of <italic><tp:taxon-name><tp:taxon-name-part taxon-name-part-type="genus">Pleopunctum</tp:taxon-name-part></tp:taxon-name></italic> gen. nov. (<italic><tp:taxon-name><tp:taxon-name-part taxon-name-part-type="family">Phaeoseptaceae</tp:taxon-name-part></tp:taxon-name></italic>, <italic><tp:taxon-name><tp:taxon-name-part taxon-name-part-type="order">Pleosporales</tp:taxon-name-part></tp:taxon-name></italic>) from China.</article-title><source>Mycosphere</source><volume>10</volume>(<issue>1</issue>): <fpage>757</fpage>–<lpage>775</lpage>. <ext-link xlink:href="10.5943/mycosphere/10/1/17" ext-link-type="doi" xlink:type="simple">https://doi.org/10.5943/mycosphere/10/1/17</ext-link></mixed-citation></ref><ref id="B164"><mixed-citation xmlns:xlink="http://www.w3.org/1999/xlink" xlink:type="simple"><person-group><name name-style="western"><surname>Yang</surname><given-names>J</given-names></name><name name-style="western"><surname>Liu</surname><given-names>LL</given-names></name><name name-style="western"><surname>Jones</surname><given-names>EBG</given-names></name><etal/></person-group> (<year>2023</year>) <article-title>Freshwater fungi from karst landscapes in China and Thailand.</article-title><source>Fungal Diversity</source><volume>119</volume>(<issue>1</issue>): <fpage>1</fpage>–<lpage>212</lpage>. <ext-link xlink:href="10.1007/s13225-023-00514-7" ext-link-type="doi" xlink:type="simple">https://doi.org/10.1007/s13225-023-00514-7</ext-link></mixed-citation></ref></ref-list></tp:taxon-treatment>
