# Supplementary material for: ﻿Discoveries of Dothideomycetes (Fungi) associated with pteridophytes in China
Source: IMA Fungus. 2025 Dec 17;16:e167717. doi: 10.3897/imafungus.16.167717 (PMC12739469; doi:10.3897/imafungus.16.167717)
Supplement: XML Treatment for Xenopleopunctum guizhouense [file imafungus.16.167717-treatment20.xml]

<!DOCTYPE tp:taxon-treatment
  PUBLIC "-//TaxonX//DTD Taxonomic Treatment Publishing DTD v0 20100105//EN" "tax-treatment-NSO.dtd">
<tp:taxon-treatment xmlns:tp="http://www.plazi.org/taxpub"><tp:treatment-meta><kwd-group><label>Taxon classification</label><kwd>
                <named-content content-type="kingdom">Fungi</named-content>
              </kwd><kwd>
                <named-content content-type="order">Pleosporales</named-content>
              </kwd><kwd>
                <named-content content-type="family">Xenoberkleasmiaceae</named-content>
              </kwd></kwd-group><mixed-citation publication-type="journal"><person-group><name><surname>Zhang</surname><given-names>Jing-Yi</given-names></name><name><surname>Hyde</surname><given-names>Kevin D.</given-names></name><name><surname>Yang</surname><given-names>Ming-Fei</given-names></name><name><surname>Sun</surname><given-names>Ya-Ru</given-names></name><name><surname>Xiao</surname><given-names>Xing-Juan</given-names></name><name><surname>Meng</surname><given-names>Ze-Bin</given-names></name><name><surname>Bao</surname><given-names>Dan-Feng</given-names></name><name><surname>Lu</surname><given-names>Yong-Zhong</given-names></name></person-group><article-title>﻿Discoveries of <italic><tp:taxon-name><tp:taxon-name-part taxon-name-part-type="class">Dothideomycetes</tp:taxon-name-part></tp:taxon-name> (<tp:taxon-name><tp:taxon-name-part taxon-name-part-type="kingdom">Fungi</tp:taxon-name-part></tp:taxon-name>)</italic> associated with pteridophytes in China</article-title><source>IMA Fungus</source><day>17</day><month>12</month><year>2025</year><volume>16</volume><pub-id pub-id-type="doi">10.3897/imafungus.16.167717</pub-id></mixed-citation></tp:treatment-meta><tp:nomenclature><label>﻿</label><tp:taxon-name><object-id xmlns:xlink="http://www.w3.org/1999/xlink" content-type="arpha" xlink:type="simple">6EFA6695-7737-585E-BE59-F78EE502B0E7</object-id>
              <tp:taxon-name-part taxon-name-part-type="genus" reg="Xenopleopunctum">Xenopleopunctum</tp:taxon-name-part>
              <tp:taxon-name-part taxon-name-part-type="species" reg="guizhouense">guizhouense</tp:taxon-name-part>
              <object-id xmlns:xlink="http://www.w3.org/1999/xlink" xlink:type="simple">Index Fungorum: IF904148</object-id>
            </tp:taxon-name><tp:taxon-authority>J.Y. Zhang, Y.Z. Lu &amp; K.D. Hyde</tp:taxon-authority><tp:taxon-status xmlns:xlink="http://www.w3.org/1999/xlink" xlink:type="simple">sp. nov.</tp:taxon-status><xref ref-type="fig" rid="F7">Fig. 8</xref></tp:nomenclature><tp:treatment-sec sec-type="etymology" id="SECID0ETXCM"><title>Etymology.</title><p>The species epithet refers to its collecting site.</p><fig id="F7" position="float" orientation="portrait"><object-id xmlns:xlink="http://www.w3.org/1999/xlink" content-type="doi" xlink:type="simple">10.3897/imafungus.16.167717.figure8</object-id><object-id xmlns:xlink="http://www.w3.org/1999/xlink" content-type="arpha" xlink:type="simple">E1CD3C4D-D00E-5C23-8272-20177480C4B7</object-id><label>Figure 8.</label><caption><p><italic><tp:taxon-name><tp:taxon-name-part taxon-name-part-type="genus" reg="Xenopleopunctum">Xenopleopunctum</tp:taxon-name-part> <tp:taxon-name-part taxon-name-part-type="species" reg="guizhouense">guizhouense</tp:taxon-name-part></tp:taxon-name></italic> (<named-content xmlns:xlink="http://www.w3.org/1999/xlink" content-type="dwc:institutional_code" xlink:title="Herbarium of Kunming Institute of Botany, Academia Sinica" xlink:href="http://grbio.org/institution/cryptogamic-herbarium-kunming-institute-botany" xlink:type="simple">HKAS</named-content> 129707, holotype). <bold>A</bold> The host; <bold>B</bold> Host substrate; <bold>C, D</bold> Colonies on the host substrate; <bold>E, F</bold> Mycelium and conidiogenous cells (arrows indicating conidiogenous cells); <bold>G–O</bold> Conidia; <bold>P, Q</bold> Pure culture from above and below. Scale bars: 20 μm (<bold>E–O</bold>).</p></caption><graphic xmlns:xlink="http://www.w3.org/1999/xlink" xlink:href="imafungus-16-e167717-g008.jpg" position="float" orientation="portrait" xlink:type="simple" id="oo_1494388.jpg"><uri content-type="original_file" xlink:type="simple">https://binary.pensoft.net/fig/1494388</uri></graphic></fig></tp:treatment-sec><tp:treatment-sec sec-type="diagnosis" id="SECID0ECZCM"><title>Diagnosis.</title><p>Differs from <italic><tp:taxon-name><tp:taxon-name-part taxon-name-part-type="genus" reg="Xenopleopunctum">X.</tp:taxon-name-part> <tp:taxon-name-part taxon-name-part-type="species" reg="sporodochiale">sporodochiale</tp:taxon-name-part></tp:taxon-name></italic> in having larger conidia (46.5–66.5 × 22–32.5 µm <italic>vs.</italic> 35–45(–47.8) × 18.3–25.5 µm) with diverse shapes.</p></tp:treatment-sec><tp:treatment-sec sec-type="Holotype" id="SECID0EVZCM"><title>Holotype.</title><p><named-content xmlns:xlink="http://www.w3.org/1999/xlink" content-type="dwc:institutional_code" xlink:title="Herbarium of Kunming Institute of Botany, Academia Sinica" xlink:href="http://grbio.org/institution/cryptogamic-herbarium-kunming-institute-botany" xlink:type="simple">HKAS</named-content> 129707.</p></tp:treatment-sec><tp:treatment-sec sec-type="description" id="SECID0E6ZCM"><title>Description.</title><p>Sexual morph: Undetermined. Asexual morph: Hyphomycetous. <bold><italic>Colonies</italic></bold> on natural substrate superficial, effuse, scattered to gregarious, sporodochial, punctiform, brown to black. <bold><italic>Mycelium</italic></bold> mostly superficial, composed of branched, septate, hyaline to brown hyphae. <bold><italic>Conidiophores</italic></bold> micro- to macronematous, mononematous, cylindrical, brown, often reduced to conidiogenous cells. <bold><italic>Conidiogenous cells</italic></bold> monoblastic, integrated, terminal, cylindrical, thick-walled, brown, 4–6.5 µm (<italic>x</italic>̄ = 5.1 µm, n = 20) wide. <bold><italic>Conidia</italic></bold> acrogenous, cylindrical to oval to irregular ellipsoidal, muriform, constricted at septa, brown to dark brown, sometime slightly darked at the upper part, 46.5–66.5 × 22–32.5 µm (<italic>x</italic>̄ = 53.5 × 26.3 µm, n = 30), often with a cylindrical to subglobose, hyaline or subhyaline to pale brown basal cell, 8.5–14 × 6–15 µm.</p></tp:treatment-sec><tp:treatment-sec sec-type="description" id="SECID0EY1CM"><title>Culture characteristics.</title><p>Conidia germinating on <abbrev xmlns:xlink="http://www.w3.org/1999/xlink" xlink:title="water agar" id="ABBRID0E51CM" xlink:type="simple">WA</abbrev> within 15 h and germ tube produced from the base of conidia. Colonies growing on <abbrev xmlns:xlink="http://www.w3.org/1999/xlink" xlink:title="potato dextrose agar" id="ABBRID0EC2CM" xlink:type="simple">PDA</abbrev> under natural light, reaching ca. 36 mm diameter after one month at 26 °C, circular with entire margin, flat with a protuberance in the center, dry, velvety, white to taupe brown in concentric circles from center towards margin in the front; pale brown in the center, followed by brown to pale brown in concentric circles towards the edge, not producing pigmentation in culture.</p></tp:treatment-sec><tp:treatment-sec sec-type="material" id="SECID0EG2CM"><title>Material examined.</title><p>CHINA • Guizhou Province, Tongren City, Jiangkou County, <named-content xmlns:xlink="http://www.w3.org/1999/xlink" content-type="dwc:verbatimCoordinates" xlink:type="simple"><named-content content-type="geo-json" specific-use="{&#34;type&#34;:&#34;Point&#34;,&#34;coordinates&#34;:[108.756111,27.777222]}" id="NCID0EP2CM" xlink:type="simple">27°46'38"N, 108°45'22"E</named-content></named-content> 522M, on dead petiole of <italic><tp:taxon-name><tp:taxon-name-part taxon-name-part-type="genus" reg="Woodwardia">Woodwardia</tp:taxon-name-part> <tp:taxon-name-part taxon-name-part-type="species" reg="japonica">japonica</tp:taxon-name-part></tp:taxon-name></italic>, in a distributed forest, 21 May 2022, J.Y. Zhang, F37 (<named-content xmlns:xlink="http://www.w3.org/1999/xlink" content-type="dwc:institutional_code" xlink:title="Herbarium of Kunming Institute of Botany, Academia Sinica" xlink:href="http://grbio.org/institution/cryptogamic-herbarium-kunming-institute-botany" xlink:type="simple">HKAS</named-content> 129707, holotype; <abbrev xmlns:xlink="http://www.w3.org/1999/xlink" xlink:title="Herbarium of Guizhou Academy of Agricultural Sciences" id="ABBRID0ED3CM" xlink:type="simple">GZAAS</abbrev> 23-0675, isotype), ex-type living culture <abbrev xmlns:xlink="http://www.w3.org/1999/xlink" xlink:title="Kunming Institute of Botany Culture Collection" id="ABBRID0EH3CM" xlink:type="simple">KUNCC</abbrev> 23-13881; • ibid., F34 (<named-content xmlns:xlink="http://www.w3.org/1999/xlink" content-type="dwc:institutional_code" xlink:title="Herbarium of Kunming Institute of Botany, Academia Sinica" xlink:href="http://grbio.org/institution/cryptogamic-herbarium-kunming-institute-botany" xlink:type="simple">HKAS</named-content> 147018 = <abbrev xmlns:xlink="http://www.w3.org/1999/xlink" xlink:title="Herbarium of Guizhou Academy of Agricultural Sciences" id="ABBRID0EP3CM" xlink:type="simple">GZAAS</abbrev> 23-0825, paratype), living culture, <abbrev xmlns:xlink="http://www.w3.org/1999/xlink" xlink:title="Kunming Institute of Botany Culture Collection" id="ABBRID0ET3CM" xlink:type="simple">KUNCC</abbrev> 23-13880; • ibid., F38-1 (<named-content xmlns:xlink="http://www.w3.org/1999/xlink" content-type="dwc:institutional_code" xlink:title="Herbarium of Kunming Institute of Botany, Academia Sinica" xlink:href="http://grbio.org/institution/cryptogamic-herbarium-kunming-institute-botany" xlink:type="simple">HKAS</named-content> 129708, paratype), living culture, <abbrev xmlns:xlink="http://www.w3.org/1999/xlink" xlink:title="Kunming Institute of Botany Culture Collection" id="ABBRID0E23CM" xlink:type="simple">KUNCC</abbrev> 23-13882.</p></tp:treatment-sec><tp:treatment-sec sec-type="Additional sequence" id="SECID0E63CM"><title>Additional sequence.</title><p><abbrev xmlns:xlink="http://www.w3.org/1999/xlink" xlink:title="Kunming Institute of Botany Culture Collection" id="ABBRID0EF4CM" xlink:type="simple">KUNCC</abbrev> 23-13881: <abbrev xmlns:xlink="http://www.w3.org/1999/xlink" xlink:title="internal transcribed spacer" id="ABBRID0EJ4CM" xlink:type="simple">ITS</abbrev> (<ext-link xmlns:xlink="http://www.w3.org/1999/xlink" xlink:href="PV862373" ext-link-type="gen" xlink:type="simple">PV862373</ext-link>); <abbrev xmlns:xlink="http://www.w3.org/1999/xlink" xlink:title="Kunming Institute of Botany Culture Collection" id="ABBRID0ES4CM" xlink:type="simple">KUNCC</abbrev> 23-13880: <abbrev xmlns:xlink="http://www.w3.org/1999/xlink" xlink:title="internal transcribed spacer" id="ABBRID0EW4CM" xlink:type="simple">ITS</abbrev> (<ext-link xmlns:xlink="http://www.w3.org/1999/xlink" xlink:href="PV862374" ext-link-type="gen" xlink:type="simple">PV862374</ext-link>); <abbrev xmlns:xlink="http://www.w3.org/1999/xlink" xlink:title="Kunming Institute of Botany Culture Collection" id="ABBRID0E64CM" xlink:type="simple">KUNCC</abbrev> 23-13882: <abbrev xmlns:xlink="http://www.w3.org/1999/xlink" xlink:title="internal transcribed spacer" id="ABBRID0ED5CM" xlink:type="simple">ITS</abbrev> (<ext-link xmlns:xlink="http://www.w3.org/1999/xlink" xlink:href="PV862375" ext-link-type="gen" xlink:type="simple">PV862375</ext-link>).</p></tp:treatment-sec><tp:treatment-sec sec-type="notes" id="SECID0EM5CM"><title>Notes.</title><p>Three collections representing a new species, <italic><tp:taxon-name><tp:taxon-name-part taxon-name-part-type="genus" reg="Xenopleopunctum">Xenopleopunctum</tp:taxon-name-part> <tp:taxon-name-part taxon-name-part-type="species" reg="guizhouense">guizhouense</tp:taxon-name-part></tp:taxon-name></italic>, form an independent lineage that is sister to <italic><tp:taxon-name><tp:taxon-name-part taxon-name-part-type="genus" reg="Xenopleopunctum">X.</tp:taxon-name-part> <tp:taxon-name-part taxon-name-part-type="species" reg="sporodochiale">sporodochiale</tp:taxon-name-part></tp:taxon-name></italic> with strong support value (100% <abbrev xmlns:xlink="http://www.w3.org/1999/xlink" xlink:title="maximum likelihood" id="ABBRID0EI6CM" xlink:type="simple">ML</abbrev>/1.00 PP, Fig. <xref ref-type="fig" rid="F9">1</xref>). <italic><tp:taxon-name><tp:taxon-name-part taxon-name-part-type="genus" reg="Xenopleopunctum">Xenopleopunctum</tp:taxon-name-part> <tp:taxon-name-part taxon-name-part-type="species" reg="guizhouense">guizhouense</tp:taxon-name-part></tp:taxon-name></italic> and <italic><tp:taxon-name><tp:taxon-name-part taxon-name-part-type="genus" reg="Xenopleopunctum">X.</tp:taxon-name-part> <tp:taxon-name-part taxon-name-part-type="species" reg="sporodochiale">sporodochiale</tp:taxon-name-part></tp:taxon-name></italic> share a similar morphology in having sporodochial, punctiform colonies, integrated, monoblastic, brown conidiogenous cells, and muriform, brown conidia with a hyaline or subhyaline to pale brown basal cell. However, <italic><tp:taxon-name><tp:taxon-name-part taxon-name-part-type="genus" reg="Xenopleopunctum">Xenopleopunctum</tp:taxon-name-part> <tp:taxon-name-part taxon-name-part-type="species" reg="guizhouense">guizhouense</tp:taxon-name-part></tp:taxon-name></italic> differs from <italic><tp:taxon-name><tp:taxon-name-part taxon-name-part-type="genus" reg="Xenopleopunctum">X.</tp:taxon-name-part> <tp:taxon-name-part taxon-name-part-type="species" reg="sporodochiale">sporodochiale</tp:taxon-name-part></tp:taxon-name></italic> in having larger conidia (46.5–66.5 × 22–32.5 µm vs. 35–45(–47.8) × 18.3–25.5 µm) with diverse shapes (cylindrical to oval to irregular ellipsoidal vs. oval to ellipsoidal). Additionally, a comparison of nucleotide base pairs of <abbrev xmlns:xlink="http://www.w3.org/1999/xlink" xlink:title="internal transcribed spacer" id="ABBRID0E3ADM" xlink:type="simple">ITS</abbrev>, <abbrev xmlns:xlink="http://www.w3.org/1999/xlink" xlink:title="large subunit of ribosomal DNA" id="ABBRID0EABDM" xlink:type="simple">LSU</abbrev>, <italic><abbrev xmlns:xlink="http://www.w3.org/1999/xlink" xlink:title="RNA polymerase II subunit 2" id="ABBRID0EFBDM" xlink:type="simple">RPB2</abbrev></italic>, <abbrev xmlns:xlink="http://www.w3.org/1999/xlink" xlink:title="18S subunit rDNA" id="ABBRID0EJBDM" xlink:type="simple">SSU</abbrev>, and <italic><abbrev xmlns:xlink="http://www.w3.org/1999/xlink" xlink:title="translation elongation factor 1" id="ABBRID0EOBDM" xlink:type="simple">tef1-α</abbrev></italic> between <italic><tp:taxon-name><tp:taxon-name-part taxon-name-part-type="genus" reg="Xenopleopunctum">X.</tp:taxon-name-part> <tp:taxon-name-part taxon-name-part-type="species" reg="guizhouense">guizhouense</tp:taxon-name-part></tp:taxon-name></italic> (F37-<abbrev xmlns:xlink="http://www.w3.org/1999/xlink" xlink:title="Kunming Institute of Botany Culture Collection" id="ABBRID0E4BDM" xlink:type="simple">KUNCC</abbrev> 23-13881) and <italic><tp:taxon-name><tp:taxon-name-part taxon-name-part-type="genus" reg="Xenopleopunctum">X.</tp:taxon-name-part> <tp:taxon-name-part taxon-name-part-type="species" reg="sporodochiale">sporodochiale</tp:taxon-name-part></tp:taxon-name></italic> (C22-<named-content xmlns:xlink="http://www.w3.org/1999/xlink" content-type="dwc:institutional_code" xlink:title="Herbarium of Kunming Institute of Botany, Academia Sinica" xlink:href="http://grbio.org/institution/cryptogamic-herbarium-kunming-institute-botany" xlink:type="simple">HKAS</named-content> 129694) shows 27/469 bp (6%, including 4 gaps), 12/857 bp (1%, with 2 gaps), 60/1062 bp (6%, 0 gaps), 2/1022 bp (-%, 0 gaps), and 50/908 bp (6%, with 1 gap) differences, confirming they are distinct species.</p></tp:treatment-sec><tp:treatment-sec><!--Section generated to contain objects referenced in tp:taxon-treatment.--><fig id="F9" position="float" orientation="portrait"><object-id xmlns:xlink="http://www.w3.org/1999/xlink" content-type="doi" xlink:type="simple">10.3897/imafungus.16.167717.figure1</object-id><object-id xmlns:xlink="http://www.w3.org/1999/xlink" content-type="arpha" xlink:type="simple">7DF0644C-7D13-5A5E-9289-E12D28DE2C37</object-id><label>Figure 1.</label><caption><p>Phylogram generated from maximum likelihood analysis based on combined <abbrev xmlns:xlink="http://www.w3.org/1999/xlink" xlink:title="large subunit of ribosomal DNA" id="ABBRID0EZMGK" xlink:type="simple">LSU</abbrev>, <italic><abbrev xmlns:xlink="http://www.w3.org/1999/xlink" xlink:title="RNA polymerase II subunit 2" id="ABBRID0E5MGK" xlink:type="simple">RPB2</abbrev></italic>, <abbrev xmlns:xlink="http://www.w3.org/1999/xlink" xlink:title="18S subunit rDNA" id="ABBRID0ECNGK" xlink:type="simple">SSU</abbrev>, and <italic><abbrev xmlns:xlink="http://www.w3.org/1999/xlink" xlink:title="translation elongation factor 1" id="ABBRID0EHNGK" xlink:type="simple">tef1-α</abbrev></italic> sequence data in <italic><tp:taxon-name><tp:taxon-name-part taxon-name-part-type="class">Dothideomycetes</tp:taxon-name-part></tp:taxon-name></italic>. Bootstrap support values for maximum likelihood (<abbrev xmlns:xlink="http://www.w3.org/1999/xlink" xlink:title="maximum likelihood" id="ABBRID0ERNGK" xlink:type="simple">ML</abbrev>) greater than 60% and Bayesian posterior probabilities (<abbrev xmlns:xlink="http://www.w3.org/1999/xlink" xlink:title="posterior probabilities" id="ABBRID0EVNGK" xlink:type="simple">PPs</abbrev>) greater than 0.90 are indicated near the nodes as <abbrev xmlns:xlink="http://www.w3.org/1999/xlink" xlink:title="maximum likelihood" id="ABBRID0EZNGK" xlink:type="simple">ML</abbrev>/PP. The tree is rooted with three species of <italic><tp:taxon-name><tp:taxon-name-part taxon-name-part-type="class">Arthoniomycetes</tp:taxon-name-part></tp:taxon-name></italic>, including <italic><tp:taxon-name><tp:taxon-name-part taxon-name-part-type="genus" reg="Dendrographa">Dendrographa</tp:taxon-name-part> <tp:taxon-name-part taxon-name-part-type="species" reg="decolorans">decolorans</tp:taxon-name-part></tp:taxon-name></italic> (Ertz 5003), <italic><tp:taxon-name><tp:taxon-name-part taxon-name-part-type="genus" reg="Lecanactis">Lecanactis</tp:taxon-name-part> <tp:taxon-name-part taxon-name-part-type="species" reg="abietina">abietina</tp:taxon-name-part></tp:taxon-name></italic> (Ertz 5068), and <italic><tp:taxon-name><tp:taxon-name-part taxon-name-part-type="genus" reg="Roccella">Roccella</tp:taxon-name-part> <tp:taxon-name-part taxon-name-part-type="species" reg="fuciformis">fuciformis</tp:taxon-name-part></tp:taxon-name></italic> (Tehler 8171). The new taxa and new combinations are shown in blue.</p></caption><graphic xmlns:xlink="http://www.w3.org/1999/xlink" xlink:href="imafungus-16-e167717-g001.jpg" position="float" orientation="portrait" xlink:type="simple" id="oo_1494381.jpg"><uri content-type="original_file" xlink:type="simple">https://binary.pensoft.net/fig/1494381</uri></graphic></fig></tp:treatment-sec></tp:taxon-treatment>
