# Supplementary material for: ﻿Discoveries of Dothideomycetes (Fungi) associated with pteridophytes in China
Source: IMA Fungus. 2025 Dec 17;16:e167717. doi: 10.3897/imafungus.16.167717 (PMC12739469; doi:10.3897/imafungus.16.167717)
Supplement: XML Treatment for Xenopleopunctum sporodochiale [file imafungus.16.167717-treatment21.xml]

<!DOCTYPE tp:taxon-treatment
  PUBLIC "-//TaxonX//DTD Taxonomic Treatment Publishing DTD v0 20100105//EN" "tax-treatment-NSO.dtd">
<tp:taxon-treatment xmlns:tp="http://www.plazi.org/taxpub"><tp:treatment-meta><kwd-group><label>Taxon classification</label><kwd>
                <named-content content-type="kingdom">Fungi</named-content>
              </kwd><kwd>
                <named-content content-type="order">Pleosporales</named-content>
              </kwd><kwd>
                <named-content content-type="family">Xenoberkleasmiaceae</named-content>
              </kwd></kwd-group><mixed-citation publication-type="journal"><person-group><name><surname>Zhang</surname><given-names>Jing-Yi</given-names></name><name><surname>Hyde</surname><given-names>Kevin D.</given-names></name><name><surname>Yang</surname><given-names>Ming-Fei</given-names></name><name><surname>Sun</surname><given-names>Ya-Ru</given-names></name><name><surname>Xiao</surname><given-names>Xing-Juan</given-names></name><name><surname>Meng</surname><given-names>Ze-Bin</given-names></name><name><surname>Bao</surname><given-names>Dan-Feng</given-names></name><name><surname>Lu</surname><given-names>Yong-Zhong</given-names></name></person-group><article-title>﻿Discoveries of <italic><tp:taxon-name><tp:taxon-name-part taxon-name-part-type="class">Dothideomycetes</tp:taxon-name-part></tp:taxon-name> (<tp:taxon-name><tp:taxon-name-part taxon-name-part-type="kingdom">Fungi</tp:taxon-name-part></tp:taxon-name>)</italic> associated with pteridophytes in China</article-title><source>IMA Fungus</source><day>17</day><month>12</month><year>2025</year><volume>16</volume><pub-id pub-id-type="doi">10.3897/imafungus.16.167717</pub-id></mixed-citation></tp:treatment-meta><tp:nomenclature><label>﻿</label><tp:taxon-name><object-id xmlns:xlink="http://www.w3.org/1999/xlink" content-type="arpha" xlink:type="simple">89D34332-ED8B-5578-9974-1EFE25CC4495</object-id>
              <tp:taxon-name-part taxon-name-part-type="genus" reg="Xenopleopunctum">Xenopleopunctum</tp:taxon-name-part>
              <tp:taxon-name-part taxon-name-part-type="species" reg="sporodochiale">sporodochiale</tp:taxon-name-part>
              <object-id xmlns:xlink="http://www.w3.org/1999/xlink" xlink:type="simple">Index Fungorum: IF904149</object-id>
            </tp:taxon-name><tp:taxon-authority>J.Y. Zhang, Y.Z. Lu &amp; K.D. Hyde</tp:taxon-authority><tp:taxon-status xmlns:xlink="http://www.w3.org/1999/xlink" xlink:type="simple">sp. nov.</tp:taxon-status><xref ref-type="fig" rid="F8">Fig. 9</xref></tp:nomenclature><tp:treatment-sec sec-type="etymology" id="SECID0E4DDM"><title>Etymology.</title><p>The species epithet refers to its sporodochial conidiomata.</p><fig id="F8" position="float" orientation="portrait"><object-id xmlns:xlink="http://www.w3.org/1999/xlink" content-type="doi" xlink:type="simple">10.3897/imafungus.16.167717.figure9</object-id><object-id xmlns:xlink="http://www.w3.org/1999/xlink" content-type="arpha" xlink:type="simple">380EB9AB-4C3C-59EA-9C54-C50BAF25C842</object-id><label>Figure 9.</label><caption><p><italic><tp:taxon-name><tp:taxon-name-part taxon-name-part-type="genus" reg="Xenopleopunctum">Xenopleopunctum</tp:taxon-name-part> <tp:taxon-name-part taxon-name-part-type="species" reg="sporodochiale">sporodochiale</tp:taxon-name-part></tp:taxon-name></italic> (<named-content xmlns:xlink="http://www.w3.org/1999/xlink" content-type="dwc:institutional_code" xlink:title="Herbarium of Kunming Institute of Botany, Academia Sinica" xlink:href="http://grbio.org/institution/cryptogamic-herbarium-kunming-institute-botany" xlink:type="simple">HKAS</named-content> 129694, holotype). <bold>A, B</bold> Colonies on the host substrate; <bold>C, D</bold> Mycelium; <bold>E–I</bold> Conidia; <bold>J, K</bold> Pure culture from above and below. Scale bars: 20 μm (<bold>C–I</bold>).</p></caption><graphic xmlns:xlink="http://www.w3.org/1999/xlink" xlink:href="imafungus-16-e167717-g009.jpg" position="float" orientation="portrait" xlink:type="simple" id="oo_1494389.jpg"><uri content-type="original_file" xlink:type="simple">https://binary.pensoft.net/fig/1494389</uri></graphic></fig></tp:treatment-sec><tp:treatment-sec sec-type="diagnosis" id="SECID0EIFDM"><title>Diagnosis.</title><p>Differs from <italic><tp:taxon-name><tp:taxon-name-part taxon-name-part-type="genus" reg="Xenopleopunctum">Xenopleopunctum</tp:taxon-name-part> <tp:taxon-name-part taxon-name-part-type="species" reg="guizhouense">guizhouense</tp:taxon-name-part></tp:taxon-name></italic> in having small conidia (35–45(–47.8) × 18.3–25.5 µm <italic>vs.</italic> 46.5–66.5 × 22–32.5 µm).</p></tp:treatment-sec><tp:treatment-sec sec-type="Holotype" id="SECID0E2FDM"><title>Holotype.</title><p><named-content xmlns:xlink="http://www.w3.org/1999/xlink" content-type="dwc:institutional_code" xlink:title="Herbarium of Kunming Institute of Botany, Academia Sinica" xlink:href="http://grbio.org/institution/cryptogamic-herbarium-kunming-institute-botany" xlink:type="simple">HKAS</named-content> 129694</p></tp:treatment-sec><tp:treatment-sec sec-type="description" id="SECID0EFGDM"><title>Description.</title><p>Sexual morph: Undetermined. Asexual morph: Hyphomycetous. <bold><italic>Colonies</italic></bold> on natural substrate effuse, superficial, scattered to gregarious, sporodochial, punctiform, brown to black. <bold><italic>Mycelium</italic></bold> partly superficial, partly immersed, composed of branched, septate, hyaline to brown hyphae. <bold><italic>Conidiophores</italic></bold> micronematous, mononematous, reduced to conidiogenous cells. <bold><italic>Conidiogenous cells</italic></bold> monoblastic, integrated, terminal, cylindrical, thick-walled, brown, 3–6.2 × 2.5–3.1 µm (<italic>x</italic>̄ = 4.6 × 2.8 µm, n = 15). <bold><italic>Conidia</italic></bold> acrogenous, oval to ellipsoidal, muriform, slightly constricted at septa, hyaline or subhyaline when immature, hyaline to brown from base to upper part during maturation, brown when mature, darked at the septum, 35–45(–47.8) × 18.3–25.5 µm (<italic>x</italic>̄ = 40.7 × 21.5 µm, n = 30), often with a cylindrical to subglobose, hyaline or subhyaline to pale brown basal cell, 7.5–12 × 7.3–12 µm (<italic>x</italic>̄ = 9.8 × 10.9 µm, n = 20).</p></tp:treatment-sec><tp:treatment-sec sec-type="description" id="SECID0EAHDM"><title>Culture characteristics.</title><p>Conidia germinating on <abbrev xmlns:xlink="http://www.w3.org/1999/xlink" xlink:title="water agar" id="ABBRID0EGHDM" xlink:type="simple">WA</abbrev> within 13 h and germ tube produced from the base of conidia. Colonies growing on <abbrev xmlns:xlink="http://www.w3.org/1999/xlink" xlink:title="potato dextrose agar" id="ABBRID0EKHDM" xlink:type="simple">PDA</abbrev> under natural light, reaching ca. 26 mm diameter after one month at 26 °C, irregular or subrotund in shape with lobate edge, raised with convex in the center, dry, fluff, white to pale brown towards the edge from the front; middle brown to dark brown to white from the center to margin from below, and not producing pigmentation in culture.</p></tp:treatment-sec><tp:treatment-sec sec-type="material" id="SECID0EOHDM"><title>Material examined.</title><p>CHINA • Guizhou Province, Zunyi City, Chishui County, Hushi Town, Chishui Alsophila Natural Reserve, on dead frond stalks of <italic><tp:taxon-name><tp:taxon-name-part taxon-name-part-type="family">Cyatheaceae</tp:taxon-name-part></tp:taxon-name></italic> sp., 22 September 2019, J.Y. Zhang, C22 (<named-content xmlns:xlink="http://www.w3.org/1999/xlink" content-type="dwc:institutional_code" xlink:title="Herbarium of Kunming Institute of Botany, Academia Sinica" xlink:href="http://grbio.org/institution/cryptogamic-herbarium-kunming-institute-botany" xlink:type="simple">HKAS</named-content> 129694, holotype, <abbrev xmlns:xlink="http://www.w3.org/1999/xlink" xlink:title="Herbarium of Guizhou Academy of Agricultural Sciences" id="ABBRID0E5HDM" xlink:type="simple">GZAAS</abbrev> 23-0774, isotype), living culture, <abbrev xmlns:xlink="http://www.w3.org/1999/xlink" xlink:title="Guizhou Culture Collection" id="ABBRID0ECIDM" xlink:type="simple">GZCC</abbrev> 23-0742.</p></tp:treatment-sec><tp:treatment-sec sec-type="Additional sequence" id="SECID0EGIDM"><title>Additional sequence.</title><p><abbrev xmlns:xlink="http://www.w3.org/1999/xlink" xlink:title="internal transcribed spacer" id="ABBRID0EMIDM" xlink:type="simple">ITS</abbrev> (<ext-link xmlns:xlink="http://www.w3.org/1999/xlink" xlink:href="PV862376" ext-link-type="gen" xlink:type="simple">PV862376</ext-link>).</p></tp:treatment-sec><tp:treatment-sec sec-type="notes" id="SECID0EVIDM"><title>Notes.</title><p><italic><tp:taxon-name><tp:taxon-name-part taxon-name-part-type="genus" reg="Xenopleopunctum">Xenopleopunctum</tp:taxon-name-part> <tp:taxon-name-part taxon-name-part-type="species" reg="sporodochiale">sporodochiale</tp:taxon-name-part></tp:taxon-name></italic> formed a distinct clade and shared a sister relationship with <italic><tp:taxon-name><tp:taxon-name-part taxon-name-part-type="genus" reg="Xenopleopunctum">X.</tp:taxon-name-part> <tp:taxon-name-part taxon-name-part-type="species" reg="guizhouense">guizhouense</tp:taxon-name-part></tp:taxon-name></italic>, which confirmed they are separate species. The difference between these two species was mentioned above.</p></tp:treatment-sec></tp:taxon-treatment>
