# Supplementary material for: ﻿Discoveries of Dothideomycetes (Fungi) associated with pteridophytes in China
Source: IMA Fungus. 2025 Dec 17;16:e167717. doi: 10.3897/imafungus.16.167717 (PMC12739469; doi:10.3897/imafungus.16.167717)
Supplement: Supplementary material 1 — Tree alignment [file imafungus-16-e167717-s001.zip]

234 3785
Acrocalymma_medicaginis_CPC_24340 GGATTGCCCTAGTAACGGCGAGTGAAGCGGCAACAGCTCAAATTTGAAATCTGATCTCTTCGAGGTCCGAGTTGTAATTTGTAGAGGGCGCTTTGGTGTTGGCTGCGGTCTAAGTTCCTTGGAACAGGACGTCATAGAGGGTGAGAATCCCGTCTGTGGTCGCATGTCTTCACCGTGTAAAGCCCCTTCGACGAGTCGAGTTGTTTGGGAATGCAGCTCTAAATGGGAGGTAAATTTCTTCTAAAGCTAAATACTGGCCAGAGACCGATAGCGCACAAGTAGAGTGATCGAAAGATGAAAAGCACTTTGGAAAGAGAGTCAAAAAGCACGTGAAATTGTTGAAAGGGAAGCGCTTGCAGCCAGACTTGCTTGCAGTTGCTCATCCGGGCGTTCGCCCGGTGCACTCTTCTGTAGGCAGGCCAGCATCAGTTTGGGCGGTTGGATAAAGGCCTCTGTCATGTATCTTC--TCCGGAAGACCTTATAGGGGAGGCGTAATGCAACCAGCCTGGACTGAGGTCCGCGCATCTGCTAGGATGCTGGCGTAATGGCTGTAAGCGGCCCGTCTTGAAACACGGACCAAGGAGTCTAACATCTATGCGAGTGTTTGGGTGTCAAGCCCGAGCGCGTAATGAAAGTGAACGGAGGTGGGAACCCTC--GGGTGCACCATCGACCGATCCTGATGTCTTCGGATGGATTTGAGTAAGAGCATAGCTGTTGGGACCCGAAAGATGGTGAACTATGCTTGAATAGGGTGAAGCCAGAGGAAACTCTGGTGGAGGCTCGCAGCGGTTCTGACGTGCAAATCGATCGTCAAATTTGGGCATAGGGGCGAAAGACTAATCGAACTAT????????????????????????????????????????????????????????????????????????????????????????????????????????????????????????????????????????????????????????????????????????????????????????????????????????????????????????????????????????????????????????????????????????????????????????????????????????????????????????????????????????????????????????????????????????????????????????????????????????????????????????????????????????????????????????????????????????????????????????????????????????????????????????????????????????????????????????????????????????????????????????????????????????????????????????????????????????????????????????????????????????????????????????????????????????????????????????????????????????????????????????????????????????????????????????????????????????????????????????????????????????????????????????????????????????????????????????????????????????????????????????????????????????????????????????????????????????????????????????????????????????????????????????????????????????????????????????????????????????????????????????????????????????????????????????????????????????????????????????????????????????????????????????????????????????????????????????????????????????????????????????????????????????????????????????????????????????????????????????????????????????????????????????????????????????????????????????????????????????????????????????????????????????????????????????????????????????????????????????????????????????????????????????????????????????????????????????????????????????????????????????????????????????????????????????????????????????????????????????????????????????????????????????????????????????????????????????????????????????????????????????????????????????????????????????????????????????????????????????????????????????????????????????????????????????????????????????????????????????????????????????????????????????????????????????????????????????????????????????????????????????????????????????????????????????????????????????????????????????????????????????????????????????????????????????????????????????????????????????????????????????????????????????????????????????????????????????????????????????????????????????????????????????????????????????????????????????????????????????????????????????????????????????????????????????????????????????????????????????????????????????????????????????????????????????????????????????????????????????????????????????????????????????????????????????????????????????????????????????????????????????????????????????????????????????????????????????????????????????????????????????????????????????????????????????????????????????????????????????????????????????????????????????????????????????????????????????????????????????????????????????????????????????????????????????????????????????????????????????????????????????????????????????????????????????????????????????????????????????????????????????????????????????????????????????????????????
Acrocalymma_pterocarpi_MFLUCC_17_0926 GGATTGCCCTAGTAACGGCGAGTGAAGCGGCAACAGCTCAAATTTGAAATCTGATCTCTTCGAGGTCCGAGTTGTAATTTGTAGAGGGCGCTTTGGTGTTGGCTGCGGTCTAAGTTCCTTGGAACAGGACGTCATAGAGGGTGAGAATCCCGTCTGTGGTCGCATGTCTTCACCGTGTAAAGCCCCTTCGACGAGTCGAGTTGTTTGGGAATGCAGCTCTAAATGGGAGGTAAATTTCTTCTAAAGCTAAATACTGGCCAGAGACCGATAGCGCACAAGTAGAGTGATCGAAAGATGAAAAGCACTTTGGAAAGAGAGTCAAAAAGCACGTGAAATTGTTGAAAGGGAAGCGCTTGCAGCCAGACTTGCTTGCAGTTGCTCATCCGGGCGTTCGCCCGGTGCACTCTTCTGTAGGCAGGCCAGCATCAGTTTGGGCGGTTGGATAAAGGCCTCTATCATGTATCTTC--TCCGGAAGACCTTATAGAGGAGGCGTAATGCAACCAGCCTGGACTGAGGTCCGCGCATCTGCTAGGATGCTGGCGTAATGGCTGTAAGCGGCCCGTCTTGAAACACGGACCAAGGAGTCTAACATCTATGCGAGTGTTTGGGTGTCAAGCCCGAGCGCGTAATGAAAGTGAACGGAGGTGGGAACCCTC--GGGTGCACCATCGACCGATCCTGATGTCTTCGGATGGATTTGAGTAAGAGCATAGCTGTTGGGACCCGAAAGATGGTGAACTATGCTTGAATAGGGTGAAGCCAGAGGAAACTCTGGTGGAGGCTCGCAGCGGTTCTGACGTGCAAATCGATCGTCAAATTTGGGCATAGGGGCGAAAGACTAATCGAACT??GATTTATAAATATCTCCAGCGATCGTTGAGAACAACCAGGACTTCAACGTTCAGATGGCTGTCAAAGCCAGCATTATCACGAATGGACTCAAGTACTCCTTGGCCACTGGCAACTGGGGCGACCAGAAGAAGGCAGCTTCAGCAAAAGCAGGTGTGTCTCAGGTGCTGAACCGATACACGTATGCTTCGACCCTATCCCATCTTCGACGAACAAATACACCTGTTGGCCGTGATGGTAAATTGGCCAAGCCTCGACAGCTGCACAACACTCACTGGGGTCTTGTGTGCCCAGCCGAAACCCCCGAAGGACAAGCTTGTGGTTTGGTCAAGAATCTGTCATTGATGTGTTACGTTAGTGTCGGTAGCGATGCCACACCTATCACAGACTTCATGACACAACGAAACATGGAGCTCCTTGAAGAGTACGATTCCGTCCAGAACCCAAGTGCAACCAAGATTTTCGTCAATGGCGTGTGGGTTGGTGTTCACTCGAGCCCTTCACAGCTTGTTTCTGTCGTACAGGAACTGCGACGTAATGGTACCCTGTCGTACGAGATGAGTCTCATCCGTGACATCCGTGACAGGGAGTTCAAGATCTTCACGGATGCAGGGCGTGTCATGAGGCCTTTGTTCGTTGTGGAGAACGATGTCCGTAAGCCGAATCGCAACCACCTTGTCTTTAACAAGGCGATCTCGATGAAACTCAGAGAAGAGCAAACACTGGATACAGCTGGGTGGAGTGATGAAGACATCGCGAACTCCACCTATGGCTGGCGAGGACTTATTCAGGATGGTGTCATTGAGTATCTTGACGCCGAAGAAGAAGAATCCGCTATGATTACTTTCTCTCCTGAAGACCTTGATGAGTGGCGCGACATGAAGCAGGGTATACCACCACGACAGATGGCTGGCAAAGACCGTCTTCGACGTATCAAGCCTGCTCCGGACCCTCGCATTCACGCCTACACGCATTGTGAGATTCATCCAGCTATGATTCTCGGTATCTGCGCTAGTATCACTGCGA--TGCTCA-TAAATCAG-TATCGTT--ATTGATAGTACC-TACTAC-TGGATAACCGTGGTAA-TCTAGAGCTAATACATGCTGAAAACCCCAACTTCGGAAAGGGTGTAT-TATTAGATAAAAAACCAATGCC-TTCGGGGCTTCTTGGTGATTCATGATAACTAAACGGATCGCATGGCCTTGCGCCGGCGACGGTTCATTCAAATTTCTGCCCTATCAACTTTCGATGGTAAGGTATTGGCTTACCATGGTTTCAACGGGTAACGGGGAATTAGGGTTCGATTCCGGAGAGGGAGCCTGAGAAACGGCTACCACATCCAAGGAAGGCAGCAGGCGCGCAAATTACCCAATCCCGACACGGGGAGGTAGTGACAATAAATACTGATACAGGGCTCTTTTGGGTCTTGTAATTGGAATGAGTACAATTTAAACCTCTTAACGAGGAACAATTGGAGGGCAAGTCTGGTGCCAGCAGCCGCGGTAATTCCAGCTCCAATAGCGTATATTAAAGTTGTTGCAGTTAAAAAGCTCGTAGTTGAACCTTGGGCCTGGCTGGCAGGTCCGCCTCACCGCGTGTACTTGTCCGGCCGGGCCTTTCCTTCTGGAGAACCTCATGCCCTTCACTGGGTGTGCTGGGGAACCAGGACTTTTACTTTGAAAAAATTAGAGTGTTCAAAGCAGGCCTTTGCTCGAATACGTTAGCATGGAATAATAGAATAGGACGTGCGGTCCTATTTTGTTGGTTTCTAGGACCGCCGTAATGATTAATAGGGACAGTCGGGGGCATCAGTATTCAATTGTCAGAGGTGAAATTCTTGGATTTATTGAAGACTAACTACTGCGAAAGCATTTGCCAAGGATGTTTTCATTAATCAGTGAACGAAAGTTAGGGGATCGAAGACGATCAGATACCGTCGTAGTCTTAACCGTAAACTATGCCGACTAGGGATCGGGCGATGTTCTCATTTTGACTCGCTCGGCACCTTACGAGAAATCAAAGGCGCTATTCTCATTATCGCTGCCGGTACTGGTGAGTTCGAGGCTGGTATCTCCAAGGATGGTCAGACTCGTGAGCACGCTCTTCTCGCCTACACCCTCGGTGTCAAGCAGCTCATCGTCGCCATCAACAAGATGGACACCACCAAGTGGTCCGAGGAGCGTTACCAGGAAATCATCAAGGAGACTTCCAACTTCATCAAGAAGGTCGGCTACAACCCCAAGCACGTTCCCTTCGTCCCCATCTCCGGCTTCAACGGTGACAACATGATCGAGGCCTCCTCCAACTGCCCCTGGTACAAGGGTTGGGAGAAGGAGACCAAGTCCAAGGCCACCGGTAAGACTCTTCTTGAGGCTATCGATGCCATCGACCCTCCTTCCCGTCCTTCCGACAAGCCCCTTCGTCTTCCCCTCCAGGATGTGTACAAGATTGGCGGTATTGGCACGGTCCCCGTCGGTCGTGTCGAGACCGGTGTCATCAAGGCCGGTATGGTCGTCACCTTCGCCCCCGCTGGTGTCACCACTGAAGTCAAGTCCGTCGAGATGCACCACGAGCAGCTTTCCGAGGGTGTTCCCGGTGACAACGTCGGCTTCAACGTCAAGAACGTCTCCGTCAAGGAAATCCGTCGTGGTAACGTTGCTGGTGACTCCAAGAACGATCCCCCCAAGGGTGCTGAGTCCTTCAACGCCCAGGTCATCGTCCTTAACCACCCCGGCCAGGTCGGTGCTGGTTACGCTCCTGTCTTGGATTGCCACACTGCCCACATTGCTTGCAAGTTCTCCGAGCTTCTCGAGAAGATTGACCGCCGTACTGGCAAGTCTGTCGAGAACAGCCCCAAGTTCATCAAGTCTGGTGATGCTGCTATCGTCAAGATGATTCCCTCCAAGCCTATGTGCGTTGAGGCTTCAC
Aigialus_parvus_BCC_18403 ???TTGCCTCAGTAACGGCGAGTGAAGCGGCAACAGCTCAAATTTGAAATCTGGCCCTTTCGGGGTCCGAGTTGTACTTTGTAGAGGGTGCTTTGGCGTTGGTAGCGGTCTAAGTTCTTTGGGACAAGACGTCACGGAGGGTGAGAATCCCGTATGTGGCCGCGTAACCTCGCCATGTAAAGCCCCTTCGACGAGTCGAGTTGTTTGGGAATGCAGCTCTAAATGGGAGGTAAATTTCTTCTAAAGCTAAATACTGGCCAGAGACCGATAGCGCACAAGTAGAGTGATCGAAAGATGAAAAGCACTTTGGAAAGAGAGTCAAAAAGCACGTGAAATTGTTGAAAGGGAAGCGCTCACAGCCAGACGTGCTCGTGGCTGCTCATCCGGACACGTGTCCGGTGCACTCTCCCACGAGCAGGCCAGCATCGGTTTGGGCGGTTGGACAAAGGCGCCGGGAATGTAGCTCCCTCCGGGGAGCGTTATAGCCCGGCGCGCAATGCAGCCAGCCCAGATCGAGGCCCGCGCGCATGCTAGGATGCTGGCGTAATGGCTGTGAGCGGCCCGTCTTGAAACACGGACCAAGGAGTCTAACATCCATGCGAGTGTTTGGGTGTCAATCCCAGGCGCGCAATGAAAGTGAACGGAGGTGGGAACCCTCCGGGGCGCACCATCGACCGATCCTGATGTCTTCGGATGGATTTGAGTAAGAGCATGGCTGTTGGGACCCGAAAGATGGTGAACTATGCCTGAATAGGGCGAAGCCAGAGGAAACTCTGGTGGAGGCTCGCAGCGGTTC-GACGTGCAAATCGATCGTCGAATTTGGGCATAGGGGCGAAAGACTAATCGAACCAT?????????????????????????????????????????????????????????????????????????????????????????????????????????????????????????????????????????????????????????????????????????????????????????????????TGTCACATCTTCGTCGAACAAATACCCCCGTTGGACGTGACGGCAAGCTGGCGAAACCGCGCCAATTACACAACACCCACTGGGGCCTAGTTTGTCCTGCTGAAACGCCAGAAGGTCAAGCTTGTGGCTTGGTCAAGAACCTCTCATTGATGTGCTACGTCAGTGTTGGTACCGAGAGCACGCCGATAACGGACTTCATGAGCCAACGGAATATGGAAATTCTGGAGGAGTACGACCCACAGACCTCGCCGAATGCGACCAAGGTGTTTGTCAATGGCGTTTGGGTCGGCGTACATTCGCAGCCATCGCAACTCGTTTCTGTCGTACAGGAATTGCGGCGGAATGGGACTTTATCCTATGAGATGAGCCTGATTCGAGATATTCGCGATCGAGAGTTCAAGATCTTTACGGATGCAGGCAGAGTCATGAGGCCTTTATTTGTGGTTGAAACGGACCCTAGAAAACCCAATGTTGGCAGCCTTGCCCTCAACAAGACTCACATCCAGAAGCTTGAAGATGATAAAAGTGTTGTTACCTCAGGAATGAGCGACGAAGAGGCCCAGGCGTTGAAGTACGGCTGGCGAGGTCTGATCAACGATGGTATTATAGAGTACCTTGATGCTGAAGAGGAGGAAACCGCTATGATCATCATGACGCCGGAGGATCTCGACGACCACCGGAATCTCAGGTCGGGCATTCCTAT-------GACGGGGCTCAAGATCGCCACAAGCGTATCAAACCGAAGCCGAGCGATTCCGTGAGGATGTATACCCATTGCGAGATCCATCCTAGTATGATTC?????????????????????CTGCGAATGGCTCATTAAATCAGTTATCGTTTATTTGATAGTACCTTACTACTTGGATAACCGTGGTAATTCTAGAGCTAATACATGCCAAAAACCTCGACTTCGGGAGGGGTGTATTTATTAGATAAAAAGCCAATGCCC-TTTGGGCTCTTTGGTGATTCATGATAACTTAACGGATCGCATGGCCTTGCGCCGGCGACGGTTCATTCAAATTTCTGCCCTATCAACTTTCGATGGTAAGGTATTGGCTTACCATGGTCTCAACGGGTAACGGGGGATTAGGGTTCGACTCCGGAGAGGGAGCCTGAGAAACGGCTACCACATCCAAGGAAGGCAGCAGGCGCGCAAATTACCCAATCCCGACACGGGGAGGTAGTGACAATAAATACTGATACAGGGCTCTTTTGGGTCTTGTAATCGGAATGAGTACAATTTAAATCCCTTAACGAGGAACAATTGGAGGGCAAGTCTGGTGCCAGCAGCCGCGGTAATTCCAGCTCCAATAGCGTATATTAAAGTTGTTGCAGTTAAAAAGCTCGTAGTTGAACCTTGGGCCTGGCTGGCCGGTCCGCCTCACCGCGTGCACTGGCACGGCCGGGCCTTTCCTCTTGGAGAGCCCCATGCCCTTCACTGGGCGTGTGGGGGAACCAGGACTTTTACTTTGAAAAAATTAGAGTGTTCAAAGCAGGCCTTTGCTCGAATACATTAGCATGGAATAATGAAATAGGACGTGCGGTCCTATTTTGTTGGTTTCTAGGAACGCCGTAATGATTAATAGGGACAGTCGGGGGCATCCGTATTCAATTGTCAGAGGTGAAATTCTTGGATTTATTGAAGACGAACTACTGCGAAAGCATTTGCCAAGGATGTTTTCATTAATCAGTGAACGAAAGTTAGGGGATCGAAGACGATCAGATACCGTCGTAGTCTTAACCGTAAACTATGCCGACTAGGGATCGGGCGATGTTATTATCTTGACTCGCTCGGCACCTTACGAGAAATCAAAGGCGCTATCCTCATCATTGCTGCTGGTACTGGTGAATTCGAAGCCGGTATCTCGAAGGATGGCCAGACTCGTGAGCATGCTCTCCTCGCCTACACCCTTGGTGTCAAGCAACTCATCGTTGCCATCAACAAGATGGACACCACCAAGTGGTCTGAGGAGCGTTACAACGAGATCATCAAGGAGACTTCCAACTTCATTAAGAAGGTTGGCTACAACCCCAAGACCGTCCCCTTCGTCCCAATCTCCGGCTTCAACGGTGATAACATGATTGAGCCCTCCACCAACTGCCCATGGTACAAGGGTTGGGAGAAGGAGACGAAGCAGAAGGCTTCTGGAAAGACCCTCCTTGAGGCCATCGACAACATTGACCCCCCGCAACGTCCATCCGACAAGCCTCTCCGTCTCCCTCTCCAGGATGTGTACAAGATTGGCGGTATTGGCACTGTCCCCGTCGGTCGTGTTGAGACTGGTACCATCAAGGCCGGTATGGTTGTCACTTTCGCTCCTGCTGGTGTGACCACTGAAGTCAAGTCTGTCGAGATGCACCACGAGCAGCTCTCTGAGGGTGTTCCTGGCGACAATGTTGGCTTCAACGTGAAGAACGTCTCCGTCAAGGAAATCCGCCGTGGTAACGTTGCTGGTGACTCCAAGAACGACCCACCAAAGGGCTGCGAGTCTTTCAACGCCCAGGTCATCGTCCTTAACCACCCTGGTCAAGTCGGTGCTGGTTACGCTCCAGTCTTGGATTGCCACACTGCCCACATTGCCTGCAAGTTCTCCGAGCTCTTGGAGAAGATCGACCGACGAACTGGCAAGTCTGTCGAAGACAGCCCCAAGTTCATCAAGTCTGGTGATGCTGCCATCGTTAAGATGATTCCCTCCAAGCCTATGTGCGTTGAGGCTTCAC
Aigialus_rhizophorae_BCC_33572 ????????????TAACGGCGAGTGAAGCGGCAACAGCTCAAATTTGAAATCTGGCTCTCT-AGGGCCCGAGTTGTACTTTGTAGAGGGTGCTTTGGCGCTGGCAGCGGCTCAAGTTCCTTGGAACAGGACGTCACGGAGGGTGAGAATCCCGTATGCAGCCGTGTGGCCTCGCCATGTAAAGCCCCTTCGACGAGTCGAGTTGTTTGGGAATGCAGCTCTAAATGGGAGGTAAATTTCTTCTAAAGCTAAATACTGGCCAGAGACCGATAGCGCACAAGTAGAGTGATCGAAAGATGAAAAGCACTTTGGAAAGAGAGTCAAAAAGCACGTGAAATTGTTGAAAGGGAAGCGCTCGCAGCTAGACGTGCCCGTGGCTGCTCATCCGGACGGATGTCCGGTTCACTCTCCCACGGGCAGGCCAGCATCGGTTTGGGCGGTTGGACAAAGGCGTCGGGAATGTGGCTCCCCCCGGGGAGCGTTATAGCCCGGCGCGCAATGCAGCCAGCTCGGACCGAGGCCCGCGCGCATGCTAGGATGCTGCCGTAATGGCTGTGAGCGCCCTGTCTTGAAACACGGACCAAGGAGTCTAACATCTATGCGAGTGTTGGGGTGTCAATCCCGGGCGCGCAATGAAAGTGAACGGAGGTGGGAACCCCCCAGGGCGCACCATCGACCGATCCTGATGTCTTCGGATGGATTTGAGTAAGAGCATGGCTGTTGGGACCCGAAAGATGGTGAACTATGCCTGAATAGGGCGAAGCCAGAGGAAACTCTGGTGGAGGCTCGCAGCGGTTCTGACGTGCAAATCGATCGTCGAATTTGGGCATAGGGGCGAAAGACTAATCGAACCAT?????????????????????????????????????????????????????????????????????????????????????????????????????????????????????????????????????????????????????????????????????????????????????????????????TGTCACATTTTCGTCGAACAAATACTCCTGTTGGACGTGACGGCAAGCTGGAGAAACCGCGCCAATTACACAACACCCACTGGGGCCTAGTCTGTCCTGCCGAAACGCCAGAAGGCCAGGCTTGTGGCTTGGTTAAGAACCTCTCATTGATGTGCTATGTCAGTGTTGGTACCGAGAGCACGCCGATCACGGACTTCATGAGCCAACGAAACATGGAGATTTTGGAAGAGTACGACCCCCAGACCTCACCGAATGCGACCAAGGTGTTTGTCAATGGCGTTTGGGTTGGCGTACATTCGCAGCCATCACAACTCGTTTCTGTCGTACAGGAGTTGCGGCGGAATGGAACTTTATCCTATGAAATGAGCCTGATTCGAGATATTCGTGATCGAGAGTTCAAGATCTTCACAGACGCAGGCCGGGTTATGAGGCCTTTATTTGTGGTTGAAACGGACCCTAGAAAACCTAACGTTGGCAGCCTTGTCCTTAACAAGACTCACATCCAGAAGCTCGAGGATGACAAGAATGTCGTAACCTCAGGCATGAGCGACGAAGACGCCCAAGCATTGAAGTACGGCTGGCGAGGCCTGATCAACGATGGCATCATCGAGTACCTCGATGCAGAAGAGGAGGAAACCGCCATGATCATCATGACGCCAGAGGATCTCGACGACCACCGAAACCTCAGGTCGGGTATCCCCAT-------GACGGGGCCCAGGATCGCCACAAGCGTATCAAACCGAAGCCGAGCGATTCCGTGAGGATGTATACCCATTGCGAGATCCATCCTAGTATGATTC?????????????????????CTGCGAATGGCTCATTAAATCAGTTATCGTCTATTTGATAGTACCTTACTACTTGGATAACCGTGGTAATTCTAGAGCTAATACATGCCGAAAACCCCGACTTCGGGAGGGGTGTATTTATTAGATAAAAAACCAATGCCC-TCTGGGCTCTTTGGTGATTCATGATAACTCAACGGATCGCATGGCCTTGCGCCGGCGACGGTTCATTCAAATTTCTGCCCTATCAACTTTCGATGGTAAGGTATTGGCTTACCATGGTCTCAACGGGTAACGGGGGATTAGGGTTCGACTCCGGAGAGGGAGCCTGAGAAACGGCTACCACATCCAAGGAAGGCAGCAGGCGCGCAAATTACCCAATCCCGACACGGGGAGGTAGTGACAATAAATACTGATACAGGGCTCTTTTGGGTCTTGTAATCGGAATGAGTACAATTTAAATCCCTTAACGAGGAACAATTGGAGGGCAAGTCTGGTGCCAGCAGCCGCGGTAATTCCAGCTCCAATAGCGTATATTAAAGTTGTTGCAGTTAAAAAGCTCGTAGTTGAACCTTGGGCCTGGCTGGCCGGTCCGCCTCACCGCGTGCACTGGCATGGCCGGGCCTTTCCTCCTGGAGAGCCCCATGCCCTTCACTGGGCGTGTGGGGGAACCAGGACTTTTACTTTGAAAAAATTAGAGTGTTCAAAGCAGGCCTTTGCTCGAATACATTAGCATGGAATAATGAAATAGGACGCGTGGTCCTATTTTGTTGGTTTCTAGGACCGCCGTAATGATTAATAGGGACAGTCGGGGGCATCCGTATTCAATTGTCAGAGGTGAAATTCTTGGATTTATTGAAGACGAACTACTGCGAAAGCATTTGCCAAGGATGTTTTCATTAATCAGTGAACGAAAGTTAGGGGATCGAAGACGATCAGATACCGTCGTAGTCTTAACCGTAAACTATGCCGACTAGGGATCGGGCGATGTTATTATCTTGACTCGCTCGGCACCTTACGAGAAATCAAAGGCGCTATCCTCATCATTGCTGCTGGTACTGGTGAATTCGAGGCCGGTATCTCCAAGGATGGCCAGACTCGTGAGCACGCTCTCCTCGCCTACACCCTAGGTGTCAAGCAACTCATCGTTGCCATCAACAAGATGGACACCACCAAGTGGTCTGAGGAGCGTTACAACGAGATCATCAAGGAGACTTCCAACTTCATCAAGAAGGTCGGATACAACCCCAAGACCGTCCCCTTCGTCCCAATCTCCGGTTTCAACGGTGACAACATGATTGAGCCCTCCAGCAACTGCCCGTGGTACAAGGGCTGGGAGAAGGAGACGAAGCAGAAGGCTTCTGGCAAGACCCTCCTTGAGGCCATCGACAACATCGACCCTCCGCAACGTCCGTCCGACAAGCCTCTCCGTCTCCCTCTCCAGGATGTGTACAAAATTGGCGGTATCGGCACTGTCCCCGTTGGTCGTGTCGAGACTGGTACCATTAAGGCTGGTATGGTCGTCACCTTCGCTCCTGCTGGTGTGACCACCGAAGTCAAGTCCGTCGAGATGCACCACGAACAGCTCTCTGAGGGTGTCCCTGGCGACAATGTCGGCTTCAACGTGAAGAACGTCTCCGTCAAAGAGATCCGTCGTGGCAATGTCGCTGGTGACTCCAAGAACGACCCACCCAAAGGTGCCGAATCTTTCAATGCCCAAGTTATCGTCCTCAACCACCCCGGTCAAGTTGGTGCTGGTTACGCTCCTGTCCTCGACTGCCACACCGCCCACATTGCCTGCAAGTTTTCCGAGCTCTTGGAGAAGATCGACCGACGAACTGGCAAGTCTGTTGAGAACAGCCCTAAGTTTATCAAGAGTGGCGACGCGGCCATCGTCAAGATGATCCCGTCCAAGCCCATGTGTGTCGAGGCCTCAC
Alternaria_alternata_CBS_916_96 GGATTGCCCTAGTAACGGCGAGTGAAGCGGCAACAGCTCAAATTTGAAATCTGGCTCTTTTAGAGTCCGAGTTGTAATTTGCAGAGGGCGCTTTGGCTTTGGCAGCGGTCCAAGTTCCTTGGAACAGGACGTCACAGAGGGTGAGAATCCCGTACGTGGTCGCTGGCTATTGCCGTGTAAAGCCCCTTCGACGAGTCGAGTTGTTTGGGAATGCAGCTCTAAATGGGAGGTACATTTCTTCTAAAGCTAAATATTGGCCAGAGACCGATAGCGCACAAGTAGAGTGATCGAAAGATGAAAAGCACTTTGGAAAGAGAGTCAAACAGCACGTGAAATTGTTGAAAGGGAAGCGCTTGCAGCCAGACTTGCTTACAGTTGCTCATCCGGGTTTCTACCCGGTGCACTCTTCTGTAGGCAGGCCAGCATCAGTTTGGGCGGTAGGATAAAGGTCTCTGTCACGTACCTCCTTTCGGGGAGGCCTTATAGGGGAGACGACATACTACCAGCCTGGACTGAGGTCCGCGCATCTGCTAGGATGCTGGCGTAATGGCTGTAAGCGGCCCGTCTTGAAACACGGACCAAGGAGTCTAACATCTATGCGAGTGTTTGGGTGTCAAGCCCGAGCGCGTAATGAAAGTGAACGGAGGTGGGAACCCGCAAGGGTGCACCATCGACCGATCCTGATGTCTTCGGAAGGATTTGAGTAAGAGCATGGCTGTTGGGACCCGAAAGATGGTGAACTATGCTTGAATAGGGTGAAGCCAGAGGAAACTCTGGTGGAGGCTCGCAGCGGTTCTGACGTGCAAATCGATCGTCAAATTTGGGCATAGGGGCGAAAGACTAATCGAACTATGATGTACAAGTACCTCCAGCGATTGTTGAGAACAACCAGGATTTCAACGTTCAGATGGCTGTCAAGGCCAGCATCATCACAAACGGCCTGAAATACTCCCTGGCAACAGGAAACTGGGGTGACCAGAAGAAGGCCGCTTCCGCGAAAGCCGGTGTCTCCCAGGTGTTGAACCGATACACTTACGCCTCCACACTGTCACATTTGCGTCGAACGAATACCCCTGTTGGTCGTGATGGAAAGCTGGCCAAGCCGCGACAACTCCACAACTCTCATTGGGGTCTTGTCTGCCCTGCCGAGACTCCTGAAGGACAGGCTTGTGGTCTGGTTAAGAACCTGTCTTTGATGTGCTATGTTAGTGTCGGTAGTGACGCTTCTCCCATCATCGACTTCATGACACAACGAAACATGCAACTCCTAGAAGAGTATGATCAGAACCAGAACCCCGATGCCACCAAGGTCTTTGTCAACGGTGTCTGGGTTGGTGTCCATTCCAACGCTCAACAACTTGTCACAGTTGTGCAGGAGCTGCGACGAAACGGAACTCTATCCTATGAGATGAGTCTGATTCGTGACATTCGTGACCGAGAGTTCAAGATCTTCACAGATGCTGGCCGTGTCATGAGACCACTGTTCGTTGTTGAGAACGACATTCGGAAGCCAAACCGCAACCACCTCATCTTCACCAAGGAGATCAGTAACAAGCTCAAGCAGGAACAACAAAGCACACGACAGGGTTGGAGCCAGGATGAGGTCGAATCAGCTACCTACGGCTGGAGAGGTCTTATTCAAGACGGTGTTGTGGAGTACCTAGACGCTGAAGAGGAGGAGACCGCCANGATAACGTTCTCCCCTGAGGATCTGGAGGAGTGGCGAGAGATGAAATTGGGTTTGCCGGCGCGATCCACCGAGGGTGAGCACCGTCTCCGACGCCTCAAGCCACTACCAGACCCCCGCATCCATGCCTATACTCATTGCGAGATTCATCCGGCTATGATTCTCGGTATCTGTGCCAGTATC????????????????????????TTATCGTTTATTTGATAATACCTTACTACTTGGATAACCGTGGTAATTCTAGAGCTAATACATGCTGAAAATCCCGACTTCGGAAGGGATGTGTTTATTAGATAAAAAACCAATGCCCTTCGGGGCTTTTTGGTGATTCATGATAACTTTACGGATCGCATAGCCTTGCGCTGGCGACGGTTCATTCAAATTTCTGCCCTATCAACTTTCGATGGTAAGGTATTGGCTTACCATGGTTTCAACGGGTAACGGGGAATTAGGGTTCGATTCCGGAGAGGGAGCCTGAGAAACGGCTACCACATCCAAGGAAGGCAGCAGGCGCGCAAATTACCCAATCCCGACACGGGGAGGTAGTGACAATAAATACTGATACAGGGCTCTTTTGGGTCTTGTAATTGGAATGAGTACAATTTAAACCTCTTAACGAGGAACAATTGGAGGGCAAGTCTGGTGCCAGCAGCCGCGGTAATTCCAGCTCCAATAGCGTATATTAAAGTTGTTGCAGTTAAAAAGCTCGTAGTTGAAACTTGGGCNTGGCTGGCGGGTCCGCCTCACCGCGTGCACTCGTCCGGCCGGGCC-TTCCTTCTGAAGAACCTCATGCCCTTCACTGGGCGTGCTGGGGAATCAGGACTTTTACTTTGAAAAAATTAGAGTGTTCAAAGCAGGCCTTTGCTCGAATACGTTAGCATGGAATAATAAAATAGGGCGTGCGTTTCTATTTTGTTGGTTTCTAGAGACGCCGCAATGATTAACAGGAACAGTCGGGGGCATCAGTATTCAGTTGTCAGAGGTGAAATTCTTGGATTTACTGAAGACTAACTACTGCGAAAGCATTTGCCAAGGATGTTTTCATTAATCAGTGAACGAAAGTTAGGGGATCGAAGACGATCAGATACCGTCGTAGTCTTAACCGTAAACTATGCCGACTAGGGATCGGGCGATGTTCTTTTTCTGACTCGCTCGGCACCTTACGAGAAATCAAAGGCGCTATTCTCATCATTGCCGCCGGTACTGGTGAGTTCGAGGCTGGTATCTCCAAGGATGGCCAGACTCGTGAGCACGCTCTCCTCGCTTACACCCTCGGTGTCAAGCAGCTCATCGTTGCCATCAACAAGATGGACACCACCAAGTGGTCCGAGGAGCGTTACCAGGAGATCATCAAGGAGACCTCCAACTTCATCAAGAAGGTCGGCTACAACCCCAAGCACGTTCCCTTCGTCCCCATCTCCGGTTTCAACGGTGACAACATGATTGAGGCCTCATCCAACTGCCCCTGGTACAAGGGTTGGGAGAAGGAGACCAAGGCCAAGGCCACTGGTAAGACCCTCCTCGAGGCCATCGACGCCATCGACCCTCCCAGCCGTCCCACCGACAAGCCCCTCNGTCTTCCCCTCCAGGATGTTTACAAGATTGGTGGTATTGGCACGGTGCCCGTCGGTCGTGTCGAGACCGGTATCATCAAGGCCGGTATGGTCGTCACCTTCGCCCCCGCTGGTGTCACCACTGAAGTCAAGTCCGTCGAGATGCACCACGAGCAGCTCACCGAGGGTGTCCCCGGTGACAACGTCGGCTTCAACGTCAAGAACGTCTCCGTCAAGGAGATCCGTCGTGGTAACGTTGCCGGTGACTCCAAGAACGACCCCCCCAAGGGTGCCGAGTCCTTCAACGCCCAGGTCATCGTCCTCAACCACCCTGGTCAGGTCGGTGCTGGTTACGCCCCAGTCCTCGACTGCCACACCGCCCACATTGCTTGCAAGTTCTCTGAGCTCCTCGAGAAGATTGACCGCCGTACCGGAAAGTCTGTTGAGAACTCTCCCAAGTTCATCAAGTCCGGTGACGCCGCCATCGTCAAGATGGTTCCCTCCAAGCCCATGTGCGTTGAGGCTTCAC
Amniculicola_aquatica_MFLUCC_16_1123 ??????????????????????????????????????????TTTGAAATCTGGTCCCTTGGGGGTCCGAGTTGTAATTTGTAGAGGGTGCTTTGGTATTAGCTGTGGTCTAAGACCCTTGGAACAGGGCGTCACAGAGGGTGAGAATCCCGTATGTGGCCAGCAGCTCTTGCCTTGTAAAGCCCCTTCGACGAGTCGAGTTGTTTGGGAATGCAGCTCTAAATGGGAGGTAAATTTCTTCTAAAGCTAAATACTGGCCAGAGACCGATAGCGCACAAGTAGAGTGATCGAAAGATGAAAAGCACTTTGGAAAGAGAGTCAAAAAGCACGTGAAATTGTTGAAAGGGAAGCGCTTGCAGCCAGACTTGCCCGTAGTTGTTCATCTAGGCTCTTGCCTAGTGCACTCTTCTGCGGGCAGGCCAGCATCAGTCCAGGCGGTCGGATAAAGGCCTTGGGAATGTGGCTCCTTTCGGGGAGTGTTATAGCCCAGGGTGCCATGCGGCCAGCCTGAACTGAGGTCCGCGCTTCTGCTAGGATGCTGGCGTAATGGCTGTAAGCGGCCCGTCTTGAAACACGGACCAAGGAGTCTAACATCTATGCGAGTGTTTGGGTGTCAAGCCCGAGCGCGCAATGAAAGTGAACGGAGGTGGGAACCCCTCGGGGTGCACCATCGACCGATCCTGATGTCTTCGGATGGATTTGAGTAAGAGCATAGCTGTTGGGACCCGAAAGATGGTGAACTATGCCTGAATAGGGTGAAGCCAGAGGAAACTCTGGTGGAGGCTCGCAGCGGTTCTGACGTGCAAATCGATCGTCAAATTTGGGCATAGGGGCGAAAGACTAATCGAACTAT???????????????????????????????????????????????????????????????????????????????????????????????????????????????????????????????????????????????????????????????????????????????????????????????????????????????????????????????????????????????????????????????????????????????????????????????????????????????????????????????????????????????????????????????????????????????????????????????????????????????????????????????????????????????????????????????????????????????????????????????????????????????????????????????????????????????????????????????????????????????????????????????????????????????????????????????????????????????????????????????????????????????????????????????????????????????????????????????????????????????????????????????????????????????????????????????????????????????????????????????????????????????????????????????????????????????????????????????????????????????????????????????????????????????????????????????????????????????????????????????????????????????????????????????????????????????????????????????????????????????????????????????????????????????????????????????????????????????????????????????????????????????????????????????????????????????????????????????????????????????????????????????????????????????????????????????????????????????????????????????????????????????????????????????????????????????????????????????????????????????????????????????????????????????????????????????????????????????????????????????????????????????????????????????????????????????????????????????????????????????????????????????????????????????????????????????????????????????????????????????????????????????????????????????????????????????????????????????????????????????????????????????????????????????????????????????????????????????????????????????????????????????????????????????????????????????????????????????????????????????????????????????????????????????????????????????????????????????????????????????????????????????????????????????????????????????????????????????????????????????????????????????????????????????????????????????????????GGTGAGTTCGAGGCTGGTATCTCCAAGGATGGCCAGACCCGTGAGCACGCTCTTCTCGCCTACACTCTCGGTGTCAAGCAGCTCATCGTCGCCATCAACAAGATGGACACCACCAAGTGGTCCAAGGACCGCTTCCAGGAGATCATCAAGGAGACCTCTTCCTTCATCAAGAAGGTCGGCTACAACCCCAAGCACGTCCCCTTCGTCCCCATCTCCGGCTTCAACGGTGACAACATGATCGACGTTTCCTCCAACTGCCCGTGGTACACTGGCTGGGAGAAGGAGACCAAGACCAAGTCTACCGGCAAGACCCTCCTCGAGGCCATCGATGCCATTGACCAGCCGTCCCGCCCGTCCGACAAGCCTCTCCGCCTTCCCCTCCAGGATGTGTACAAGATTGGCGGTATTGGCACGGTGCCTGTCGGCCGTGTCGAGACCGGTGTCATCAAGGCCGGTATGGTCGTCACCTTCGCCCCCGCTGGTGTGACCACTGAAGTCAAGTCCGTCGAGATGCACCACGAGCAGCTTGTCGAGGGTCTTCCCGGAGACAACGTCGGCTTCAACGTCAAGAACGTCTCCGTCAAGGAGATTCGCCGTGGCAACGTCGCTGGTGACTCCAAGAACGACCCCCCCAAGGGTGCCGAGTCCTTCAACGCCCAGGTCATTGTCCTCAACCACCCCGGCCAGGTCGGTGCTGGTTACGCCCCCGTCTTGGATTGCCACACTGCCCACATCGCCTGCAAGTTCTCCGAGCTCCTCACCAAGATTGATCGCCGAACTGGCAAGTCTATTGAAGACAACCCCAAGTTCATCAAGTCTGG????????????????????????????????????????????????????????
Amniculicola_asexualis_GZCC_20_0482 GGATTGCCCTAGTAACGGCGAGTGAAGCGGCAACAGCTCAAATTTGAAATCTGGTCCCTTGGGGGTCCGAGTTGTAATTTGTAGAGGGTGCTTTGGTATTAGCTGTGGTCTAAGACCCTTGGAACAGGGCGTCACAGAGGGTGAGAATCCCGTATGTGGCCAGCAGCTCTTGCCTTGTAAAGCCCCTTCGACGAGTCGAGTTGTTTGGGAATGCAGCTCTAAATGGGAGGTAAATTTCTTCTAAAGCTAAATACTGGCCAGAGACCGATAGCGCACAAGTAGAGTGATCGAAAGATGAAAAGCACTTTGGAAAGAGAGTCAAAAAGCACGTGAAATTGTTGAAAGGGAAGCGCTTGCAGCCAGACTTGCCCGTAGTTGTTCATCCAGGCTTCTGCCTGGTGCACTCTTCTGCGGGCAGGCCAGCATCAGTCCAGGCGGTCGGATAAAGGCCTTGGGAATGTGGCTCCTTTCGGGGAGTGTTATAGCCCAGGGTGCCATGCGGCCAGCCTGAACTGAGGTCCGCGCTTCTGCTAGGATGCTGGCGTAATGGCTGTAAGCGGCCCGTCTTGAAACACGGACCAAGGAGTCTAACATCTATGCGAGTGTTTGGGTGTCAAGCCCGAGCGCGCAATGAAAGTGAACGGAGGTGGGAACCCCTCGGGGTGCACCATCGACCGATCCTGATGTCTTCGGATGGATTTGAGTAAGAGCATAGCTGTTGGGACCCGAAAGATGGTGAACTATGCCTGAATAGGGTGAAGCCAGAGGAAACTCTGGTGGAGGCTCGCAGCGGTTCTGACGTGCAAATCGATCGTCAAATTTGGGCATAGGGGCGAAAGACTAATCGAACTAT???????????????????????CGTCGAGAACAATCAAGAGTTCAACGTTCAGATGGCGGTTAAAGCTAGCGTTATTACCAATGGTCTCAAGTACTCTTTGGCTACTGGAAATTGGGGAGATCAGAAGAAGGCGGCTGCCGCCAAAGCGGGTGTGTCACAGGTGCTTAACCGGTACACCTATGCATCTACGCTTTCGCATTTGCGACGAACAAATACACCAGTCGGACGTGATGGCAAGCTCGCCAAACCCCGTCAGCTACACAACACTCATTGGGGTCTCGTGTGTCCTGCTGAGACCCCAGAAGGGCAAGCTTGTGGTCTGGTGAAGAACCTTTCTCTCATGTGCTACGTCAGTGTTGGAAGTGAAAGCACACCTATTACCGACTTCATGAGTCAACGCCAGATGGAATTGTTAGAAGAGTACGACCCCGTCGTCAACCCTAGCGCTACCAAAGTCTTCGTTAACGGTGTTTGGGTGGGTGTTCACACGAACCCGACGCAGCTTGTGCAAGTCGTGCAAGAGCTCCGACGGAACGGAGTACTGTCTTACGAGATGAGTCTTGTTCGAGACATCCGAGACCGCGAGTTCAAGATCTTCACAGACGCCGGTCGAGTGATGAGGCCGCTGTTCGTTGTGGAGACAGATTACCGAAAGCCTACTCGCGGAAGTCTTATCCTCAACAAGACTCATATCCAGAAACTGCTGGATGACAAAGACGGAGAGCTTGCAGGGATGAACGATGCTGACCGAGCTATGAATACATTCGGTTGGAAGGGCCTAATTCATAGTGGTTGTATCGAGTATCTGGACGCAGAAGAGGAAGAGACTGCTATGATAGTCATGACTCCTGAGGATCTTGAGGATCACCGTAACCTCCTTGCAGGTCTACCGCCACAAGACAGCGCTCTYAATGACCGGCATAGGCGTATCAAGCCGAAGCCAAATGCTCAGATCAAGACTTTCACTCATTGCGAAATTCACCCGAGCATGATTCTGGGCATCTGTGCTAGTATCACTGCGAATGGCTCATTAAATCAGTTATCGTTTATTTGATAGTACCTTACTACTTGGATAACCGTGGTAATTCTAGAGCTAATACATGCTAAAAACCTCGACTTCGGAAGGGGTGTATTTATTAGATAAAAAGCCAATGCCCTCCGGGGCTCTTTGGTGATTCATAGTAACTTAACGGATCGCATGGCCTTGCGCCGGCGACGGTTCATTCAAATTTCTGCCCTATCAACTTTCGATGGTAAGGTATTGGCTTACCATGGTTTCAACGGGTAACGGGGAATTAGGGTTCGATTCCGGAGAGGGAGCCTGAGAAACGGCTACCACATCCAAGGAAGGCAGCAGGCGCGCAAATTACCCAATCCCGACACGGGGAGGTAGTGACAATAAATACTGATACAGGGCTCTTTTGGGTCTTGTAATCGGAATGAGTACAATTTAAACCCCTTAACGAGGAACAATTGGAGGGCAAGTCTGGTGCCAGCAGCCGCGGTAATTCCAGCTCCAATAGCGTATATTAAAGTTGTTGCAGTTAAAAAGCTCGTAGTTGAACCTTGGGCCTGGCTGGCCGGTCCGCCTCACCGCGTGTACTGGT-CGGCCGGGCCTTTCCTTCTGGAGAACCCCATGCCCTTCACTGGGTGTGCGGGGGAACCAGGACTTTTACTGTGAAAAAATTAGAGTGTTCAAAGCAGGCCTTTGCTCGAATACGTTAGCATGGAATAATAGAATAGGACGTGCGATCCTATTTTGTTGGTTTCTAGGACCGCCGTAATGATTAATAGGGATAGTCGGGGGCATCAGTATTCAATTGTCAGAGGTGAAATTCTTGGATTTATTGAAGACTAACTACTGCGAAAGCATTTGCCAAGGATGTTTTCATTAATCAGTGAACGAAAGTTAGGGGATCGAAGACGATCAGATACCGTCGTAGTCTTAACCGTAAACTATGCCGACTGGGGATCGGGCGATGTTTCTATCTTGACTCGCTCGGCACCCTAAGAGAAATCAAAGGCGCCATTCTCATCATCGCCGCTGGAACCGGTGAGTTCGAGGCTGGTATCTCCAAGGATGGCCAGACTCGTGAGCACGCTCTTCTCGCATACACCCTCGGTGTCAAGCAGCTCATCGTCGCCATCAACAAGATGGACACCACCAAGTGGAGCAAGGACCGCTTCCAGGAGATCATCAAGGAGACTTCTTCCTTCATCAAGAAGGTCGGCTACAACCCCAAGCACGTCCCCTTCGTCCCCATCTCCGGCTTCAACGGTGACAACATGATCGACGTTTCCTCCAACTGCCCGTGGTACACTGGCTGGGAGAAGGAGACCAAGACCAAGTCCACCGGTAAGACCCTCTTGGAGGCCATCGATGCCATCGACCAGCCGTCCCGCCCGTCCGACAAGCCTCTCCGCCTTCCCCTCCAGGATGTGTACAAGATTGGCGGTATTGGCACGGTGCCTGTCGGCCGTGTCGAGACCGGTGTCATCAAGGCCGGCATGGTCGTCACCTTCGCCCCCGCTGGTGTGACCACTGAAGTCAAGTCCGTCGAGATGCATCACGAGCAGCTTGTTGAGGGTCTTCCCGGAGACAACGTCGGCTTCAACGTCAAGAACGTCTCCGTCAAGGAGATTCGTCGTGGCAACGTCGCTGGTGACTCCAAGAACGACCCCCCCAAGGGTGCCGAGTCCTTCAACGCCCAGGTCATTGTCCTCAACCACCCCGGCCAGGTCGGTGCTGGTTACGCTCCCG????????????????????????????????????????????????????????????????????????????????????????????????????????????????????????????????????????????????????????????????????????
Amorocoelophoma_cassiae_MFLUCC_17_2283 GGATTGCCCTAGTAACGGCGAGTGAAGCGGCAACAGCTCAAATTTGAAATCTGGCTCTTTTAGGGTCCGAGTTGTAATTTGTAGAGGGTGCTTTGGCGTTGGCTGTGGTCTAAGTTCCTTGGAACAGGACGTCGCAGAGGGTGAGAATCCCGTATGTGGCCGCCAGTCTTCGCCGTGTAAAGCCCCTTCGACGAGTCGAGTTGTTTGGGAATGCAGCTCTAAATGGGAGGTAAATTTCTTCTAAAGCTAAATATTGGCCAGAGACCGATAGCGCACAAGTAGAGTGATCGAAAGATGAAAAGCACTTTGGAAAGAGAGTCAAAAAGCACGTGAAATTGTTGAAAGGGAAGCGCTTGCAGCCAGACTTGCTTGTAGTTGTTTAGCTAGGCTTTTGCCTGGTGTACTTTTCTGCATGCAGGCCAGCATCAGTCCGGGCGGTTGGATAAAGGCCTATTAAACGTACCTCTCCTCGGGGAGGACTTATAGGGTAGGTGCCATGCAACCAGCCTGGATTGAGGTCCGCGCATCTGCTAGGATGCTGGCGTAATGGCTGTAAGCGGCCCGTCTTGAAACACGGACCAAGGAGTCTAACATCTATGCGAGTGTTTGGGTGTCAAGCCCGAACGCGTAATGAAAGTGAACGGAGGTGGGAACCTTTCGGGGTGCACCATCGACCGATCCTGATGTCTTCGGATGGATTTGAGTAAGAGCATAGCTGTTGGGACCCGAAAGATGGTGAACTATGCCTGAATAGGGTGAAGCCAGAGGAAACTCTGGTGGAGGCTCGCAGCGGTTCTGACGTGCAAATCGATCGTCAAATTTGGGCATAGGGGCGAAAGACTAATCGAACTATGATTTTCAAGTACCTGCAGAAGTTGTGGAGAACAGCACAGAGTTCAACGTGCAGATGGCTGTGAAAGCCAGCGTCATCACGAATGGTCTCAAGTACTCGCTGGCTACTGGCAACTGGGGTGACCAGAAGAAGGCCGCCTCAGCAAAAGCTGGCGTCTCTCAAGTGCTCAATCGATACACCTACGCATCTACACTGTCACATTTACGTCGAACAAACACTCCTGTCGGCCGTGATGGCAAACTGGCGAAACCACGACAACTGCACAATACCCATTGGGGTTTGGTGTGTCCTGCCGAGACTCCAGAAGGGCAGGCTTGTGGCTTGGTCAAGAATCTTTCTCTCATGTGCTACGTCAGTGTTGGTAGCGAAAGCACTCCAATCACTGACTTCATGGGTCAACGAAACATGGAACTCTTGGAAGAGTATGATCCGGTGGTAAATCCGACCGCTACCAAGGTGTTCGTCAACGGTGTTTGGGTCGGTGTACACTCGAATCCTGGACAGCTTGTGTCTGTCGTGCAGGAGCTCCGACGGAATGGTACACTGTCTTACGAGATGACTCTCATCCGAGACATTCGTGACCGAGAGTTCAAGATCTTTACAGACGCGGGCCGTGTTATGCGACCGCTGTTCGTTGTGGAACAAGATGTCCGGAAACCGAACAAAGGAAGTCTTGTCCTCACCAAACAGCACGTCCAGCAGATCCTAGCGGACAAAGAGATCGATACGAAGGGCTACAGTGACGAAGAAGCTGCGGAAATGAAGTTTGGTTGGAAAGGTCTCATTCACGCCGGTGTAGTCGAGTATCTTGACGCCGAAGAGGAAGAGACAGCCATGATCATCATGACACCGGAAGACCTGGAAGAACACCGAGACCTCATGCAGGGTATCCCAGCACCGGAAGGCGTCCCGTCAGATCGGCACAAGCGAATCAAGCCAAAACCCAACCCTTCGGTTAAGACGTACACCCACTGTGAGATCCATCCTAGCATGATCCTCGGTATCTGCGCCTCTATCACTGCGAATGGCTCATTAAATCAGTTATCGTTTATTTGATAGTACCTTACTACTTGGATAACCGTGGTAATTCTAGAGCTAATACATGCTGAAAACCCCGACTTCGGAAGGGGTGTATTTATTAGATAAAAAACCAATGCCCTTCGGGGCTCTTTGGTGATTCATGATAACTTAACGGATCGCATGGCCTTGCGCCGGCGACGGTTCATTCAAATTTCTGCCCTATCAACTTTCGATGGTAAGGTATTGGCTTACCATGGTTTCAACGGGTAACGGGGAATTAGGGTTCGGTTCCGGAGAGGGAGCCTGAGAAACGGCTACCACATCCAAGGAAGGCAGCAGGCGCGCAAATTACCCAATCCCGACACGGGGAGGTAGTGACAATAAATACTGATACAGGGCTCTTTTGGGTCTTGTAATTGGAATGAGTACAATTTAAACCCCTTAACGAGGAACAATTGGAGGGCAAGTCTGGTGCCAGCAGCCGCGGTAATTCCAGCTCCAATAGCGTATATTAAAGTTGTTGCAGTTAAAAAGCTCGTAGTTGAATCTTGGGTCTGGCTGGCCGGTCCGCCTCACCGCGTGTACTGGTCCGGCCGGGCCTTTCCTTCTGGAGAGCCCCATGCCCTTCACTGGGTGTGCGGGGGAACCAGGACTTTTACTTTGAAAAAATTAGAGTGTTCAAAGCAGGCCTTTGCTCGAATACGTTAGCATGGAATAATAGAATAGGACGTGCGGTTCTATTTTGTTGGTTTCTAGAACCGCCGTAATGATTAATAGGGATAGTCGGGGGCATCAGTATTCAATTGTCAGAGGTGAAATTCTTAGATTTATTGAAGACTAACTACTGCGAAAGCATTTGCCAAGGATGTTTTCATTAATCAGTGAACGAAAGTTAGGGGATCGAAGACGATCAGATACCGTCGTAGTCTTAACCGTAAACTATGCCGACTAGGGATCGGGCGGTGTTTCTATCTTGACCCGCTCGGCACCTTACGAGAAATCAAGTGCGCCATTCTCATCATTGCCGCCGGTACTGGTGAGTTCGAGGCTGGTATCTCCAAGGATGGCCAGACTCGTGAGCACGCTCTCCTCGCCTACACCCTCGGTGTCAAGCAGCTCATCGTTGCCATCAACAAGATGGACACCACCAAGTGGTCTGAGGATCGTTTCAACGAGATCATCAAGGAGACTTCCAACTTCATCAAGAAGGTCGGATACAACCCCAAGCACGTCCCCTTCGTCCCCATCTCCGGTTTCAACGGCGACAACATGATCGAGGTCTCCACCAACTGCCCATGGTACAAGGGCTGGGAGAAGGAGACCAAGTCCAAGGCCACCGGCAAGACCCTCCTCGAGGCCATCGATGCCATCGACCCCCCATCCCGTCCCTCCGACAAGCCCCTCCGTCTTCCCCTTCAGGATGTGTACAAGATTGGTGGTATTGGCACGGTTCCCGTCGGTCGTGTCGAGACCGGTGTCATTAAGGCCGGTATGGTCGTCACCTTCGCCCCCGCTGGTGTCACCACTGAAGTCAAGTCCGTCGAGATGCACCACGAGCAGCTTGCTGAGGGTGTTCCCGGTGACAACGTCGGCTTCAACGTCAAGAACGTCTCCGTCAAGGAGATCCGTCGTGGCAACGTTGCCGGTGACTCCAAGAACGACCCCCCCAAGGGTGCCGAGTCCTTCAACGCCCAGGTCATCGTCCTTAACCACCCCGGCCAGGTCGGTGCTGGTTACGCACCTGTCTTGGATTGCCACACTGCCCACATTGCCTGCAAGTTCTCTGAGCTCTTGGAGAAGATCGATCGCCGAACTGGCAAGTCTGTTGAGAACTCCCCCAAGTTCATCAAGTCTGGTGATGCTGCCATCGTAAAGATGTTGCCATCCAAGCCCATGTGCGTTGAGGCTTCAC
Angustimassarina_lonicerae_MFLUCC_15_0087 GGATTGCCCTAGTAACGGCGAGTGAAGCGGCAACAGCTCAAATTTGAAATCTGGCTCTTTGGGGGTCCGAGTTGTAATTTGCAGAGGGTGCTTTGGCGTTGGCTGTGGTCTAAGTTCCTTGGAACAGGACGTCGCAGAGGGTGAGAATCCCGTATGTGGCCGCCAGTCTTCGCCGTGTAAAGCCCCTTCGACGAGTCGAGTTGTTTGGGAATGCAGCTCTAAATGGGAGGTAAATTTCTTCTAAAGCTAAATATTGGCCAGAGACCGATAGCGCACAAGTAGAGTGATCGAAAGATGAAAAGCACTTTGGAAAGAGAGTCAAAAAGCACGTGAAATTGTTGAAAGGGAAGCGCTTGCAGCCAGACTTGCTTGCAGTTGTTCAGCCGGGCTCTTGCCCGGTCTACTCTTCTGCTCGCAGGCCAGCATCAGTCCGGGCGGTTGGATAAAGGCCTATTAAACGTACCTCCCCTCGGGGAGGACTTATAGGGTAGGCGACATGCAACCAGCCCGGATTGAGGTCCGCGCATCTGCTAGGATGCTGGCGTAATGGCTGTAAGCGGCCCGTCTTGAAACACGGACCAAGGAGTCTAACATCTATGCGAGTGTTTGGGTGTCAAGCCCGAGCGCGTAATGAAAGTGAACGGAGGTGGGAACCTTTCGGGGTGCACCATCGACCGATCCTGATGTCTTCGGATGGATTTGAGTAAGAGCATAGCTGTTGGGACCCGAAAGATGGTGAACTATGCCTGAATAGGGTGAAGCCAGAGGAAACTCTGGTGGAGGCTCGCAGCGGTTCTGACGTGCAAATCGATCGTCAAATTTGGGCATAGGGGCGAAAGACTAATCGAACTAT????????????????????????????????????????????????????????????????????????????????????????????????????????????????????????????????????????????????????????????????????????????????????????????????????????????????????????????????????????????????????????????????????????????????????????????????????????????????????????????????????????????????????????????????????????????????????????????????????????????????????????????????????????????????????????????????????????????????????????????????????????????????????????????????????????????????????????????????????????????????????????????????????????????????????????????????????????????????????????????????????????????????????????????????????????????????????????????????????????????????????????????????????????????????????????????????????????????????????????????????????????????????????????????????????????????????????????????????????????????????????????????????????????????????????????????????????????????????????????????????????????????????????????????????????????????????????????????????????????????????????????????????????????????????????????????????????????????????????????????????????????????????????????????????????????????????????????????????????????????????????????????????????????????????????????????????????????????????????????????????????????????????????????????????????????????????????????????????????????????????????????????????????????????????????????????????????????????????????????????????????????????????????????????????????????????????????????????????????????????????????????????????????????????????????????????????????????????????????????????????????????????????????????????????????????????????????????????????????????????????????????????????????????????????????????????????????????????????????????????????????????????????????????????????????????????????????????????????????????????????????????????????????????????????????????????????????????????????????????????????????????????????????????????????????????????????????????????????????????????????????????????????????????????????????????????????????????????????????????????????????????????????????????????????????????????????????????????????????????????????????????????????????????????????????????????????????????????????????????????????????????????????????????????????????????????????????????????????????????????????????????????????????????????????????????????????????????????????????????????????????????????????????????????????????????????????????????????????????????????????????????????????????????????????????????????????????????????????????????????????????????????????????????????????????????????????????????????????????????????????????????????????????????????????????????????????????????????????????????????????????????????????????????????????????????????????????????????????????????????????????????????????????????????????????????????????????????????????????????????????????????????????????????????????????????????????????
Anteaglonium_parvulum_SMH5223 GGATTGCCCCAGTAACGGCGAGTGAAGCGGCAACAGCTCAAATTTGAAATCTGGCTCCCCTGGTGCCCGAGTTGTAATTTGCAGAGGGTGCTTTGGCGTCGGCAGCGGCCTAAGTTCCTTGGAACAGGGCGTCATAGAGGGTGAGAACCCCGTACGTGGCCGCCCGCCTTCGCCGTGTAAAGCCCCTTCGACGAGTCGAGTTGTTTGGGAATGCAGCTCTAAATGGGAGGTAAATTCCTTCTAAAGCTAAATACTGGCCAGAGACCGATAGCGCACAAGTAGAGTGATCGAAAGATGAAAAGCACTTTGGAAAGAGAGTCAAACAGCACGTGAAATTGTTGAAAGGGAAGCGCTTGCAGCCAGACTTGCCCGCGGTTGTTC----------------------TTCTTCCGTGGGCAGGCCAGCATCAGTCTGGGCGGTCGGATAAAGGCCTCGGGAATGTAGCTCTCTTCGGGGAGTGTTATAGCCCGGGGCGCCATGCGGCCAGCTCGGACTGAGGTCCGCGCATCTGCTAGGATGCTGGCGTAATGGCTGTAAGCGGCCCGTCTTGAAACACGGACCAAGGAGTCTAACATCTATGCGAGTGTTTGGGTGTCAAGCCCGGGCGCGCAATGAAAGTGAACGGAGGTGGGAACCCCCCGGGGCGCACCATCGACCGATCCTGATGTCTTCGGATGGATTTGAGTAAGAGCATAGCTGTTGGGACCCGAAAGATGGTGAACTATGCCTGAATAGGGTGAAGCCAGAGGAAACTCTGGTGGAGGCTCGCAGCGGTTCTGACGTGCAAATCGATCGTCAAATTTGGGCATAGGGGCGAAAGACTAATCGAACTAT???????????????????????????????????????????????????????????????????????????????????????????????????????????????????????????????????????????????????????????????????????????????????????????????????????????????????????????????????????????????????????????????????????????????????????????????????????????????????????????????????????????????????????????????????????????????????????????????????????????????????????????????????????????????????????????????????????????????????????????????????????????????????????????????????????????????????????????????????????????????????????????????????????????????????????????????????????????????????????????????????????????????????????????????????????????????????????????????????????????????????????????????????????????????????????????????????????????????????????????????????????????????????????????????????????????????????????????????????????????????????????????????????????????????????????????????????????????????????????????????????????????????????????????????????????????????????????????????????????????????????????????????????????????????????????????????????????????????????????????????????????????????????????????????????????????????????????????????????????????????????????????????????????????????????????????????????????????????????????????????????????????????????????????????????????????????????????????????????????????????????????????????????????????????????????????????????????????????????????????????????????????????????????????????????????????????????????????????????????????????????????????????????????????????????????????????????????????????????????????????????????????????????????????????????????????????????????????????????????????????????????????????????????????????????????????????????????????????????????????????????????????????????????????????????????????????????????????????????????????????????????????????????????????????????????????????????????????????????????????????????????????????????????????????????????????????????????????????????????????????????????????????????????????????ATTCTCATCATTGCTGCCGGTACTGGTGAGTTCGAGGCTGGTATCTCCAAGGATGGCCAGACTCGTGAGCACGCTCTTCTCGCCTACACTCTCGGTGTCAAGCAACTCATCGTTGCCATCAACAAGATGGACACCACCAAGTGGAGCGAGGACCGTTTCAACGAGATCATCAAGGAGACCTCCAATTTCATCAAGAAGGTCGGCTACAACCCCAAGACCGTTCCTTTCGTCCCCATCTCCGGCTTCAACGGCGACAACATGATCGAGCCCTCCAGCAACGCCCCCTGGTACAAGGGCTGGGAGAAGGAGACCAAGACCAAGTCGTCTGGCAAGACCCTCCTCGAGGCCATTGACGCCATCGACACCCCGTCCCGCCCGGTTGACAAGCCCCTCCGTCTTCCCCTCCAGGATGTGTACAAGATTGGCGGTATTGGCACGGC------CGTCCGTGTCGAGACCGGTGTCATCAAGGCCGGTATGGTCGTCACCTTCGCTCCTTCCAACGTCACCACCGAAGTCAAGTCCGTCGAGATGCACCACGAACAGCTCGCCGATGGTGGCCCCGGTGACAACGTCGGCTTCAACGTCAAGAACGTCTCCGTCAAGGAGATCCGTCGTGGCAACGTCGCTGGTGACTCTAAGAACGACCCGCCCAAGGGTGCCGATTCTTTCAACGCCCAGGTCATCGTCCTCAACCACCCCGGCCAGGTCGGTGCTGGTTATGCCC???????????????????????????????????????????????????????????????????????????????????????????????????????????????????????????????????????????????????????????????????????????
Aposphaeria_corallinolutea_MFLU_15_2752 GGATTGCCCCAGTAACGGCGAGTGAAGCGGCAATAGCTCAAATTTGAAATCTGGCTCTTTCAGGGTCCGAGTTGTAATTTGCAGAGGGCGCTTTGGCGTCGGCAGCAGCCTAAGTTCCTTGGAACAGGTCATCATAGAGGGTGAGAATCCCGTATGTGGCTGCTTGTCTTCACCGTGTAAAGCCCCTTCGATGAGTCGAGTTGTTTGGGAATGCAGCTCTAAATGGGAGGTAAATTTCTTCTAAAGCTAAATATTGGCCAGAGACCGATAGCGCACAAGTAGAGTGATCGAAAGATGAAAAGCACTTTGGAAAGAGAGTCAAAAAGCACGTGAAATTGTTGAAAGGGAAGCGCTTGCAGCCAGACGTGCCCGCAGTTGCTCATCCGGGGTTCTCCCCGGTGCACTCTTCTGTGGGCAGGCCAGCATCAGTCCGGGCGGTTGGAGAAAGACCTGTGTCATGTAGCTCTCTTCGGGGAGTGTT-ATAGGGCAGGTGGAATGCAACCAGCCTGGACTGAGGTCCGCGCATCTGCTAGGATGCTGGCGTAATGGCTGTAAGCGGCCCGTCTTGAAACACGGACCAAGGAGTCTAACATCTATGCGAGTGTTTGGGTGTCAAGCCCGAGCGCGTAATGAAAGTGAACGGAGGTGGGAACCCCTCGGGGTGCACCATCGACCGATCCTGATGTCTTCGGATGGATTTGATTAAGAGCATAGCTGTTGGGAGCCGAAAGATGGTGAACTATGCCTGAATAGGCTGAGGCCAAAGAAAACTCT????????????????????????????????????????????????????????????????????????????????????????????????????????????????????????????????????????????????????????????????????????????????????????????????????????????????????????TCGGCGAAGGCTGGTGTTTCACAGGTGTTGAACCGTTACACCTATGCGTCGACTTTATCCCATCTTCGTCGAACCAACACTCCGGTCGGCCGTGATGGAAAATTAGCTAAGCCACGTCAACTCCACAACACGCATTGGGGCTTAGTGTGTCCCGCTGAGACCCCTGAAGGCCAGGCCTGTGGTTTGGTGAAGAACCTATCGCTCATGTGTTACGTCAGTGTCGGCAGCGAAAGCACACCCATCACTGACTTCATGAGCCAGCGGAACATGGACTTACTTGAAGAATACGACCCTGTCCAGAACCCGAATGCAACTAAAGTGTTCGTCAATGGCGTCTGGGTGGGTGTTCACTCGGCACCATCACAGCTTGTTGGTGTTGTGCAAGAGCTCCGGCGTAACGGAACCTTATCTTACGAGATGAGTTTGATCCGAGACATTCGAGACCGAGAGTTCAAGATCTTCACCGATGCTGGCCGTGTCATGAGACCATTGTTTGTCGTCGAGACTAATTATCAAAAGCCAAATCGTGGATGCCTCGTTCTTAACAAGAGCCACGTCCAGAAGCTGCTGGACGATAAAGAGATCGAGACGGCTGGGCTGAACGATGAGGATTCCGCCAATGCCAAGTTTGGATGGCGAGGTCTAATCCACAACGGCGTGGTGGAGTATCTTGATGCCGAAGAAGAGGAAACCGCCATGATTGTCATGACACCAGATGATCTAGTCGAGTGGCGCGATATTCGACTAGGACATGCACCGCCCGAGGCGAATGATAAGGACCGACATAGGCGAGTCAAGCCGAAGGCAAATCCTTCGATTCACGCATACACGCATTGCGAGATTCATCCCAGTATGATTCTCGGTATTTGCGCCAGTATC??????????????????????????????????????????????????????????TAACCGTGGTAATTCTAGAGCTAATACATGCTAAAAACCCTGACTTCGGAAGGGGTGTGTTTATTAGATAAAAAACCAATGCCCTTCGGGGCTCTTTGGTGATTCATGATAACCTAACGGATCGCATGGCCTTGCGCCGGCGACGGTTCATTCAAATTTCTGCCCTATCAACTTTCGATGGTAAGGTATTGGCTTACCATGGTTTCAACGGGTAACGGGGAATTAGGGTTCGATTCCGGAGAGGGAGCCTGAGAAACGGCTACCACATCCAAGGAAGGCAGCAGGCGCGCAAATTACCCAATCCCGACACGGGGAGGTAGTGACAATAAATACTGATATAGGGCTCTTTTGGGTCTTGTAATTGGAATGAGTACAATTTAAACCCCTTAACGAGGAACAATTGGAGGGCAAGTCTGGTGCCAGCAGCCGCGGTAATTCCAGCTCCAATAGCGTATATTAAAGTTGTTGCAGTTAAAAAGCTCGTAGTTGAAACTTGGGTCTGGCTAGCGGGTCCGCCTCACCGCGTGCACTTGTCCGGCTGGACCTTTCCTTCTGGAGAACCTCATGCCCTTCACTGGGTGTGTTGGGGAACCAGGACTTTTACTTTGAAAAAATTAGAGTGTTCAAAGCAGGCCTTTGCTCGAATACGTTAGCATGGAATAATAGAATAGGACGTGCGGTCCTATTTTGTTGGTTTCTAGGATCGCCGTAATGATTAATAGGGATAGTCGGGGGCATCAGTATTCAATTGTCAGAGGTGAAATTCTTGGATTTATTGAAGACTAACTACTGCGAAAGCATTTGCCAAGGATGTTTTCATTAATCAGTGAACGAAAGTTAGGGGATCGAAGACGATCAGATACCGTCGTAGTCTTAACCGTAAACTATGCCGACTAGGGATCGGGCGATGTTTCTATCTTGACTCGCTCGGCACCTTACGAGAAATCAAAG?????????????????????????????????????????????????????????????????????????????????????????????????????????????????????????????????????????????????????????????????????????????????????????????????????????????????????????????????????????????????????????????????????????????????????C-CCAACTGCCCCTGGTACAAGGGCTGGGAGAAGGAGACCAAGACCAAGTCCACTGGCAAGACCCTCCTCGAGGCCATCGATGCCATCGACCCCCCGTCGCGTCCCACTGACAAGCCCCTCCGCCTTCCCCTCCAGGATGTGTACAAGATTGGCGGCATTGGCACGGTTCCCGTCGGTCGTGTCGAGACCGGTATCATCAAGGCTGGTATGGTCGTGACCTTCGCCCCCGCTGGTGTCACCACTGAAGTCAAGTCCGTCGAGATGCACCACGAACAGCTTGCTGAGGGTGTCCCCGGTGACAACGTTGGCTTCAACGTCAAGAACGTCTCCGTCAAGGAGATCCGTCGTGGTAACGTCGCTGGTGACTCCAAGAACGACCCCCCCAAGGGTGCCGAGTCCTTCAACGCCCAGGTCATCGTCCTTAACCACCCCGGCCAGGTCGGTGCTGGTTACGCTCCCGTCTTGGATTGCCACACTGCCCACATCGCCTGCAAGTTCTCTGAGCTCTTGGAGAAGATCGATCGCCGTACTGGTAAGGCCACTGAGACTGGCCCCAAGTTCATCAAGTCTGGTGATGCCGCTATCGTCAAGATGGTGCCGTCCAAGCCCATGTGCGTTGAGGCTTCAC
Aquasubmersa_japonica_HHUF_30469 GGATTGCCCTAGTAACGGCGAGTGAAGCGGCAAGAGCTCAAATTTGAAATCTGGCTCTTTTAGAGTCCGAGTTGTAATTTGTAGAGGGCGCTTTGGTGTTGGCCACGGCCTAAGTTCCTTGGAACAGGACGTCACAGAGGGTGAGAACCCCGTACGTGGCTGCTGGCCTTCACCGTGTAAAGCCCCTTCGACGAGTCGAGTTGTTTGGGAATGCAGCTCTAAATGGGAGGTAAATTTCTTCTAAAGCTAAATACTGGCCAGAGACCGATAGCGCACAAGTAGAGTGATCGAAAGATGAAAAGCACTTTGGAAAGAGAGTCAAAAAGCACGTGAAATTGTTGAAAGGGAAGCGCTTGCAGCCAGACTTGCCTGTAGTTGCTCATCCGAGCTCTTGCTCGGTGTACTCTTCTGCGGGCAGGCCAGCATCAGTCCAGGCGGTCGGATAAAGGCCTTGGAAATGTAGCTCTCTTCGGGGAGTGTTATAGTCCAGGGTGCCATGCGACCAGCTTGGACTGAGGTCCGCGCATCTGCTAGGATGCTGGCGTAATGGCTGTAAGCGGCCCGTCTTGAAACACGGACCAAGGAGTCTAACATCTATGCGAGTGTTTGGGTGTCAAGCCCGGGCGCGCAATGAAAGTGAACGGAGGTGGGAACCCTTCGGGGCGCACCATCGACCGATCCTGATGTCTTCGGATGGATTTGAGTAAGAGCATAGCTGTTGGGACCCGAAAGATGGTGAACTATGCCTGAATAGGGTGAAGCCAGAGGAAACTCTGGTGGAGGCTCGCAGCGGTTCTGACGTGCAAATCGATCGTCAAATTTGGGCATAGGGGCGAAAGACTAATCGAACTATGATCTTCAAGTATCTTCAGAAATCGTCGAGAACAATCAAGACTTCAATGTTCAGATGGCAGTTAAAGCCAGCGTCATTACCAATGGGCTAAAATACTCGCTTGCGACTGGCAATTGGGGTGATCAGAAAAAGGCTGCGTCCGCCAAAGCAGGCGTGTCACAGGTGCTAAACCGCTATACCTATGCCTCAACCCTGTCACATCTTCGACGAACAAATACCCCCGTCGGTCGTGACGGCAAACTCGCCAAACCACGGCAGCTGCATAACACTCACTGGGGCTTAGTATGTCCTGCTGAGACCCCCGAAGGCCAGGCTTGTGGTTTAGTCAAGAACCTATCCTTGATGTGCTATGTAAGCGTTGGTAGCGAAAGCACACCTATCACGGACTTCATGACCCAGCGGAATATGGAACTCCTTGAAGAGTACGATCCTATCGTCAATCCGACTGCTACCAAAGTCTTCGTGAATGGCGTATGGGTTGGTGTTCATTCACAGCCGTCGCAGCTAGTATCAGTTGTCCAAGAACTCCGGCGCAATGGCACTCTATCATACGAGATGAGTCTTATCCGGGACATTCGAGACCGAGAATTCAAGATCTTCACGGATGCAGGGCGAGTGATGAGACCGTTGTTCGTAGTAGAGACTGATTTCAGGAAACCTAACCGGGGGAACCTAGCCCTCAACAAGACTCACATCCAGAGGCTTAAAGCTGATAAAGATATCGATACCGAGGGTATGAATGACGAGGACACACAAGAGGCAACATTTGGTTGGAGGGGTCTTATTCACTCTGGTGTTGTTGAATACCTTGATGCGGAAGAGGAGGAGACGGCCATGATTATCATGTCTCCAGAAGACCTTGAAGAACATCGGGATCTTTTGCAGGGCCTGGGTGCACCAGA------TACTGTAGACCAACATAGGCGCATCAAGCCTAAACCAAACCCTGCCGTAAGAACATATACCCATTGCGAGATTCATCCGAGTATGATACTGGGCATTTGCGCCAGCA?????????????CTCATTAAATCAGTTATCGTTTATTTGATAGTACCTTACTACTTGGATAACCGTGGTAATTCTAGAGCTAATACATGCTAAAAACCCCGACTTCGGGAGGGGTGTATTTATTAGATAAAAAACCAATGCCCTTCGGGGCTCTTTGGTGATTCATGATAACTTAACGGATCGCATGGCCTTGCGCCGGCGACGGTTCATTCAAATTTCTGCCCTATCAACTTTCGATGGTAAGGTATTGGCTTACCATGGTTTCAACGGGTAACGGGGAATTAGGGTTCGATTCCGGAGAGGGAGCCTGAGAAACGGCTACCACATCCAAGGAAGGCAGCAGGCGCGCAAATTACCCAATCCCGACTCGGGGAGGTAGTGACAATAAATACTGATACAGGGCTCTTTTGGGTCTTGTAATCGGAATGAGTACAATTTAAACCCCTTAACGAGGAACAATTGGAGGGCAAGTCTGGTGCCAGCAGCCGCGGTAATTCCAGCTCCAATAGCGTATATTAAAGTTGTTGCAGTTAAAAAGCTCGTAGTTGAACCTTGGGCCTGGCTGGCCGGTCCGCCTCACCGCGTGTACTGGTCCGGCCGGGCCTTTCCTTCTGGAGAGCCGCATGCCCTTCACTGGGTGTGTCGGGGAACCAGGACTTTTACTTTGAAAAAATTAGAGTGTTCAAAGCAGGCCTTTGCTCGAATACGTTAGCATGGAATAATAGAATAGGATGTGCGGTCCTATTTTGTTGGTTTCTAGGACCGCCGTAATGATTAATAGGGATAGTCGGGGGCATCAGTATTCAATTGTCAGAGGTGAAATTCTTGGATTTATTGAAGACTAACTACTGCGAAAGCATTTGCCAAGGATGTTTTCATTAATCAGTGAACGAAAGTTAGGGGATCGAAGACGATCAGATACCGTCGTAGTCTTAACCGTAAACTATGCCGACTAGGGATCGGGCGATGTTTCTATCTTGACTCGCTCGG????????????????????GCGCTATCCTCATTATCGCCGCTGGTACTGGTGAATTCGAGGCTGGTATCTCCAAGGATGGCCAGACTCGTGAGCACGCTCTGCTCGCCTACACCCTCGGTGTCAAGCAGCTCATCGTCGCTATCAACAAGATGGACACGACCAAGTGGAGCGAGGACCGTTTCAACGAAATCATCAAGGAGACCTCCAACTTCATCAAGAAGGTCGGCTACAACCCTAAGACTGTTCCCTTCGTCCCAATCTCCGGCTTCAACGGTGACAACATGATCGACGCCTCTCCCAACTGCCCCTGGTACAAGGGCTGGGAGAAGGAGACCAAGACCAAGTCTACTGGTAAGACCCTCCTTGAGGCTATTGATGCCATCGACCCTCCTTCCCGTCCTTCCGACAAGCCTCTCCGTCTCCCTCTCCAGGATGTGTACAAGATTGGTGGTATTGGCACGGTCCCTGTCGGTCGTGTCGAGACCGGTGTCATCAAGGCCGGTATGGTCGTCACCTTCGCTCCTTCCAACGTCACCACTGAAGTCAAGTCCGTCGAAATGCACCACGAACAGCTCACTGAGGGTGTTCCTGGAGACAACGTCGGCTTCAACGTCAAGAACGTTTCCGTGAAAGAAATCCGTCGTGGTAACGTCGCTGGTGACTCCAAGAACGACCCACCCAAGGGAGCCGAGTCATTCAACGCCCAGGTTATCGTCCTTAACCACCCTGGTCAGGTCGGTGCTGGTTACGCCCCAGTGTTGGACTGCCACACTGCCCACATTGCCTGCAAGTTCTCTGAGCTCCTCGAGAAGATCGATCGCCGAACTGGCAAGTCCGTTGAATCCTCCCCCAAGTTCATCAAGTCCGGTGACGCTGCCATCGTCAAGATGATTCCGTCCAAGCCCATGTGCGTTGAGGCTTCAC
Aquasubmersa_mircensis_MFLUCC_11_0401 GGATTGCCCTAGTAACGGCGAGTGAAGCGGCAAGAGCTCAAATTTGAAATCTGGCTCTTTCAGAGTCCGAGTTGTAATTTGTAGAGGGCGCTTTGGTGTTGGCTACGGCCTAAGTTCCTTGGAACAGGACGTCACAGAGGGTGAGAACCCCGTACGTGGTTGCTGGCCTTCACCGTGTAAAGCCCCTTCGACGAGTCGAGTTGTTTGGGAATGCAGCTCTAAATGGGAGGTAAATTTCTTCTAAAGCTAAATACTGGCCAGAGACCGATAGCGCACAAGTAGAGTGATCGAAAGATGAAAAGCACTTTGGAAAGAGAGTCAAAAAGCACGTGAAATTGTTGAAAGGGAAGCGCTTGCAGCCAGACTTGCCTGTAGTTGCTCATCCGAGCTCTTGCTCGGTGTACTCTTCTGCGGGCAGGCCAGCATCAGTCCAGGCGGTCGGATAAAGGCCTTGGAAATGTAGCTCTCTTCGGGGAGTGTTATAGTCCAGGGTGTCATGCGACCAGCTTGGACTGAGGTCCGCGCATCTGCTAGGATGCTGGCGTAATGGCTGTAAGCGGCCCGTCTTGAAACACGGACCAAGGAGTCTAACATCTATGCGAGTGTTTGGGTGTCAAGCCCGGGCGCGCAATGAAAGTGAACGGAGGTGGGAACCCTTCGGGGCGCACCATCGACCGATCCTGATGTCTTCGGATGGATTTGAGTAAGAGCATAGCTGTTGGGACCCGAAAGATGGTGAACTATGCCTGAATAGGGTGAAGCCAGAGGAAACTCTGGTGGAGGCTCGCAGCGGTTCTGACGTGCAAATCGATCGTCAAATTTGGGCATAGGGGCGAAAGACTAATCGA???????????????????????????????????????????????????????????????????????????????????????????????????????????????????????????????????????????????????????????????????????????????????????????????????????????????????????????????????????????????????????????????????????????????????????????????????????????????????????????????????????????????????????????????????????????????????????????????????????????????????????????????????????????????????????????????????????????????????????????????????????????????????????????????????????????????????????????????????????????????????????????????????????????????????????????????????????????????????????????????????????????????????????????????????????????????????????????????????????????????????????????????????????????????????????????????????????????????????????????????????????????????????????????????????????????????????????????????????????????????????????????????????????????????????????????????????????????????????????????????????????????????????????????????????????????????????????????????CTGCGAATGGCTCATTAAATCAGTTATCGTTTATTTGATAGTACCTTACTACTTGGATAACCGTGGTAATTCTAGAGCTAATACATGCTAAAAACCCCAACTTCGGGAGGGGTGTATTTATTAGATAAAAAACCAATGCCCTTCGGGGCTCTTTGGTGATTCATGATAACTTAACGGATCGCATGGCCTTGCGCCGGCGACGGTTCATTCAAATTTCTGCCCTATCAACTTTCGATGGTAAGGTATTGGCTTACCATGGTTTCAACGGGTAACGGGGAATTAGGGTTCGATTCCGGAGAGGGAGCCTGAGAAACGGCTACCACATCCAAGGAAGGCAGCAGGCGCGCAAATTACCCAATCCCGACTCGGGGAGGTAGTGACAATAAATACTGATACAGGGCTCTTTTGGGTCTTGTAATCGGAATGAGTACAATTTAAACCCCTTAACGAGGAACAATTGGAGGGCAAGTCTGGTGCCAGCAGCCGCGGTAATTCCAGCTCCAATAGCGTATATTAAAGTTGTTGCAGTTAAAAAGCTCGTAGTTGAACCTTGGGCCTGGCTGGCCGGTCCGCCTCACCGCGTGTACTGGTCCGGCCGGGCCTTTCCTTCTGGAGAGCCGCATGCCCTTTACTGGGTGTGTCGGGGAACCAGGACTTTTACTTTGAAAAAATTAGAGTGTTCAAAGCAGGCCTTTGCTCGAATACGTTAGCATGGAATAATAGAATAGGATGTGCGGTCCTATTTTGTTGGTTTCTAGGACCGCCGTAATGATTAATAGGGATAGTCGGGGGCATCAGTATTCAATTGTCAGAGGTGAAATTCTTGGATTTATTGAAGACTAACTACTGCGAAAGCATTTGCCAAGGATGTTTTCATTAATCAGTGAACGAAAGTTAGGGGATCGAAGACGATCAGATACCGTCGTAGTCTTAACCGTAAACTATGCCGACTAGGGATCGGGCGATGTT?????????????????????????????????????????????????????????????????????????????????????????????????????????????????????????????????????????????????????????????????????????????????????????????????????????????????????????????????????????????????????????????????????????????????????????????????????????????????????????????????????????????????????????????????????????????????????????????????????????????????????????????????????????????????????????????????????????????????????????????????????????????????????????????????????????????????????????????????????????????????????????????????????????????????????????????????????????????????????????????????????????????????????????????????????????????????????????????????????????????????????????????????????????????????????????????????????????????????????????????????????????????????????????????????????????????????????????????????????????????????????????????????????????????????????????????????????????????????
Arxiella_longispora_SGSF_303 ?????????????????????????????????CAGCTCAAATTTGAAATCTGGCTCTTTCAGAGTCCGAGTTGTAATTTGTAGAGGATGCTTCGGCGTAGGCCCCGCCCAAAGTTCCTTGGAACGGGACGTCATAGAGGGTGAGAACCCCGTGTCTAGGCGGACGTCTTTGCCATGTGAAGCTCCTTCGACGAGTCGAGTTGTTTGGGAATGCAGCTCAAAACGGGAGGTAAATTTCTTCCAAAGCTAAATACCGGCCGGAGACCGATAGTGCACAAGTAGAGTGATCGAAAGATGAAAAGCACTTTGGAAAGAGAGTCAAACAGCGCGTGAAATTGTTAAAAGGGAAGCGCTTGCGGCCAGACTTGGCCGCGGTTGTTCGGCGGGGCTTCTGCCCCGTTTACTCTTCCGCGGCCGGGCCAGCATCGACTTGGGCGGCTGGATAAAGATCGCGGGAACGTGGCTCCCTCCGGGGAGTGTTATAGCCCGTGGTGTAATGCAGCCTGCCTGGGTCGAGGTCTGCGCATCTGCTAGGATGCTGGCGTAATGGCCCCAAGCGGCCCGTCTTGAAACACGGACCAAGGAGTCTAACATTCGTGCGAGTGTTCGGGCGTGAAACCCGTGCGCGTAATGAAAGTGAACGGAGGTGGGAACCCTC-AGGGTGCACCATCGACCGATCCTGATGTCTTCGGATGGATTTGAGTATGAGCACGTATGTTGGGACCCGAAAGATGGTGAACTATGCCTAAGCAGGGCGAAGCCAGAGGAAACTCTGGTGGAGGCTCGCAGCGGTTCTGACGTGCAAATCGATCGTCAAA??????????????????????????????????????????????????????????????????????????????????????????????????????????????????????????????????????????????????????GGGTGACCAGAAGAAGGCTGCATCAGCCAAGGCCGGTGTATCTCAGGTGTTGAACCGATATACCTATGCCTCGACTCTATCCCATCTTCGTCGCACGAACACCCCCATCGGTCGTGACGGTAAACTTGCAAAGCCTCGGCAGCTTCATAACACTCATTGGGGTCTCGTCTGTCCCGCAGAAACGCCAGAAGGACAAGCTTGTGGACTGGTGAAGAACCTCTCGTTAATGTGCTACGTCACTGTCGGAAGCGATGCGGGACCCATCGTCGAGTACATGACATCTCGAGGAATGGAACTTCTCGAAGAGTTCAATCCATCACTTACGCCGAACGCGACGAAAGTATTCCTTAATGGAGTGTGGATCGGTGTGTGTCGCGATGCGACTTCGCTGTATAGGAACGTCCGCCACCTCCGTTCTGTTGGTACTCTGAACCAAGAAATCAGCTTGATTCGCGACGTGCGAGATCGTGAATTCAAAATCTTCACCGACGCGGGACGAGTATGTCGCCCACTGTTTGTCGTTGACAACAACCCAACTAGCCCTGATCGTGGGAAACTCGTCATCAAGAAGGAACATATCGCTCGGCTCCTTAACGACAGAGAAATCGATACGGCAGGCATGACAGAAGACGAACGCAACCAAGTCATGTTCAGCTGGCGCGGACTGCTCGAAGCCGGTGCAGTTGAGTATCTCGATGCCGAGGAGGAGGAAACCGCCATGATCATCATGACACCGGAGGATCTGGACGAGCATATTCGTGTCAGAACTGGAGGTGTCGAATTCCAGGACCCAGATGAAGATCCCCATCGACGTG??????????????????????????????????????????????????????????????????????????????????????????????????????????????????????????????????????????????????????????????????????????????????????????????????????????????????????????????????????????????????????????????????????????????????????????????????????????????????????????????????????????????????????????????????????????????????????????????????????????????????????????????????????????????????????????????????????????????????????????????????????????????????????????????????????????????????????????????????????????????????????????????????????????????????????????????????????????????????????????????????????????????????????????????????????????????????????????????????????????????????????????????????????????????????????????????????????????????????????????????????????????????????????????????????????????????????????????????????????????????????????????????????????????????????????????????????????????????????????????????????????????????????????????????????????????????????????????????????????????????????????????????????????????????????????????????????????????????????????????????????????????????????????????????GGATGGCCAGACTCGTGAGCACGCTCTGCTCGCCTACACCCTCGGTGTCAAGCAGCTCATCGTCGCCATCAACAAGATGGACACCACCAAGTGGTCCGAGGAGCGCTTCAACGAGATCATCAAGGAGACCTCCAACTTCATCAAGAAGGTCGGCTACAACCCCAAGCACGTTCCCTTCGTGCCCATCTCCGGCTTCAACGGCGACAACATGATCGACGTTTCCACCAACTGCCCCTGGTACAAGGGCTGGGAGAAGGAGACCAAGTCCAAGTCCACCGGCAAGACCCTCCTCGAGGCCATCGATGCCATCGACACTCCCTCGCGTCCTTCCGACAAGCCCCTCCGCCTGCCCCTCCAGGATGTGTACAAGATCGGTGGTATTGGCACAGTGCCCGTCGGCCGTGTCGAGACCGGCGCCATCAAGGCCGGCATGGTCGTCACCTTCGCCCCCGCTGGTGTCACCACTGAAGTCAAGTCCGTCGAGATGCACCACGAGCAGCTCGTCGAGGGTCTTCCCGGAGACAACGTCGGCTTCAACGTCAAGAACGTCTCCGTCAAGGAGATCCGTCGTGGCAACGTCGCTGGTGACTCCAAGAACGACCCCCCCAAGGGTGCCGAGTCCTTCAACGCCCAGGTCATCGTCCTCAACCACCCTGGCCAGGTCGGTGCCGGTTACGCCCCAGTCCTCGACTGCCACACTGCCCACATTGCCTGCAAGTTCTCTGAGATCCTCGAGAAGATCGATCGCCGTACCGGCAAGTCCATCGAGAACAACCCCAAGTTCATCAAG?????????????????????????????????????????????????????????????
Ascocylindrica_marina_MD6011 AGGATGCCT--ATTACGGCGAGTGAAGCGGCAACAGCTCAAATTTGAAATCTGGCTCCTTTGGGGTCCGAGTTGTAATTTGCAGAGGGCGCTTTGGCATTGGCAGCGGTCTAAGTTCCTTGGAACAGGACGTCACAGAGGGTGAGAATCCCGTATGTGGTCGCCAGCCTTTGCCGTGTAAAGCCCCTTCAATGAGTCGAGTTGTTTGGGAATGCAGCTCTAAATGGGAGGTAAATTTCTTCTAAAGCTAAATACTGGCCAGAGACCGATAGCGCACAAGTAGAGTGATCGAAAGATGAAAAGCACTTTGGAAAGAGAGTCAAACAGCACGTGAAATTGTTGAAAGGGAAGCGCTTGCAGCCAGACTTGCCTGTAGTTGCTCATCTAGGCTTTTGCCTGGTGTATTCTTCTGCAGGCAGGCCAGCATCAGTTTGGGCGGCTGGATAAAGGCCTCTGTCATGTACCTCTCTTCGGGGAGGCCTTATAGGGGAGGCGTAATGCAGCCAGCCTGGACTGAGGTCCGCGCTTTTGCTAGGATGCTGGCGTAATGGCTGTAAGCGGCCCGTCTTGAAACACGGACCAAGGAGTCTAACATCTATGCGAGTGTTTGGGTGTCAAGCCCGAGCGCGCAATGAAAGTGAACGGAGGTGGGAACCCTTTGGGGTGCACCATCGACCGATCCTGATGTCTTCGGATGGATTTGAGTAAGAGCATAGCTGTTGGGACCCGAAAGATGGTGAACTATGCTTGAATAGGGTGAAGCCAGAGGAAACTCTGGTGGAGGCTCGCAGCGGTTCTGACGTGCAAATCGATCGTCAAATTTGGGCATAGGGGCGAAAGACTAATCGAACTAT?????????????????????????????????????????????????????????????????????????????????????????????????????????????????????????????????????????????????????????????????????????????????????????????????????????????????????????????????????????????????????????????????????????????????????????????????????????????????????????????????????????????????????????????????????????????????????????????????????????????????????????????????????????????????????????????????????????????????????????????????????????????????????????????????????????????????????????????????????????????????????????????????????????????????????????????????????????????????????????????????????????????????????????????????????????????????????????????????????????????????????????????????????????????????????????????????????????????????????????????????????????????????????????????????????????????????????????????????????????????????????????????????????????????????????????????????????????????????????????????????????????????????????????????????????????????????????????ACTGCGAATGGCTCACTAAATCAGTTATCGTTTATTTGATAGTACCTTACTACTTGGATAACCGTGGTAATTCTAGAGCTAATACATGCTGAAAACCCCAACTTCGGGAGGGGTGTATTTATTAGATAAAAAACCAACGCCCTTCGGGGCTTCTTGGTGATTCATGATAACTTCACGGATCGCATGGCCTTGCGCCGGCGACGGTTCATTCAAATTTCTGCCCTATCAACTTTCGATGGTAAGGTATTGGCTTACCATGGTTTCAACGGGTAACGGGGAATTAGGGTTCGATTCCGGAGAGGGAGCCTGAGAAACGGCTACCACATCCAAGGAAGGCAGCAGGCGCGCAAATTACCCAATCCCGACACGGGGAGGTAGTGACAATAAATACTGATACAGGGCTCTTTTGGGTCTTGTAATTGGAATGAGTACAATTTAAACCTCTTAACGAGGAACAATTGGAGGGCAAGTCTGGTGCCAGCAGCCGCGGTAATTCCAGCTCCAATAGCGTATATTAAAGTTGTTGCAGTTAAAAAGCTCGTAGTTGAACCTTGGGCCTGGCTGGCAGGTCCGCCTCACCGCGTGTACTTGACCGGCCGGGCCTTTCCTTCTGGAGAACCTCATGCCCTTCACTGGGTGTGCTGGGGAACCAGGACTTTTACTTTGAAAAAATTAGAGTGTTCAAAGCAGGCCTTTGCTCGAATACGTTAGCATGGAATAATAGAATAGGACGTGCGGTCCTATTTTGTTGGTTTCTAGGACCGCCGTAATGATTAATAGGGACAGTCGGGGGCATCAGTATTCAATTGTCAGAGGTGAAATTCTTGGATTTATTGAAGACTAACTACTGCGAAAGCATT-GCCAAGGATGTTTTCATTAATCAGTGAACGAAAGTTAGGGGATCGAAGACGATCAGATACCGTCGTAGTCTTAACCGTAAACTATGCCGACTAGGGATCGGGCGATGTTCTTATCTT?????????????????????????????????????????????????????????????????????????????????????????????????????????????????????????????????????????????????????????????????????????????????????????????????????????????????????????????????????????????????????????????????????????????????????????????????????????????????????????????????????????????????????????????????????????????????????????????????????????????????????????????????????????????????????????????????????????????????????????????????????????????????????????????????????????????????????????????????????????????????????????????????????????????????????????????????????????????????????????????????????????????????????????????????????????????????????????????????????????????????????????????????????????????????????????????????????????????????????????????????????????????????????????????????????????????????????????????????????????????????????????????????????????????????????????????????????????
Ascocylindrica_marina_MF416 ???????????????????GAGTGAAGCGGCAACAGCTCAAATTTGAAATCTGGCTCCTTTGGGGTCCGAGTTGTAATTTGCAGAGGGCGCTTTGGCATTGGCAGCGGTCTAAGTTCCTTGGAACAGGACGTCACAGAGGGTGAGAATCCCGTATGTGGTCGCCAGCCTTTGCCGTGTAAAGCCCCTTCAATGAGTCGAGTTGTTTGGGAATGCAGCTCTAAATGGGAGGTA-ATTTCTTCTAAAGCTAAATACTGGCCAGAGACCGATAGCGCACAAGTAGAGTGATCGAAAGATGAAAAGCACTTTGGAAAGAGAGTCAAACAGCACGTGAAATTGTTGAAAGGGAAGCGCAAGCAGCCAGACTTGCCTGTAGTTGCTCATCTAGGCTTTTGCCTGGTGTATTCTTCTGCAGGCAGGCCAGCATCAGTTTGGGCGGCTGGATAAAGGCCTCTGTCATGTACCTCTCTTCGGGGAGGCCTTATAGGGGAGGCGTAATGCAGCCAGCCTGGACTGAGGTCCGCGCTTTTGCTAGGATGCTGGCGTAATGGCTGTAAGCGGCCCGTCTTGAAACACGGACCAAGGAGTCTAACATCTATGCGAGTGTTTGGGTGTCAAGCCCGAGCGCGCAATGAAAGTGAACGGAGGTGGGAACCCTTTGGGGTGCACCATCGACCGATCCTGATGTCTTCGGATGGATTTGAGTAAGAGCATAGCTGTTGGGACCCGAAAGATGGTGAACTATGCTTGAATAGGGTGAAGCCAGAGGAAACTCTGGTGGAGGCTCGCAGCGGTTCTGACGTGCAAATCGATCGTCAAATTTGGGCATAGGGGCGAAAGACTAATCGAACTAT?????????????????????????????????????????????????????????????????????????????????????????????????????????????????????????????????????????????????????????????????????????????????????????????????????????????????????????????????????????????????????????????????????????????????????????????????????????????????????????????????????????????????????????????????????????????????????????????????????????????????????????????????????????????????????????????????????????????????????????????????????????????????????????????????????????????????????????????????????????????????????????????????????????????????????????????????????????????????????????????????????????????????????????????????????????????????????????????????????????????????????????????????????????????????????????????????????????????????????????????????????????????????????????????????????????????????????????????????????????????????????????????????????????????????????????????????????????????????????????????????????????????????????????????????????????????????????????ACTGCGAATGGCTCACTAAATCAGTTATCGTTTATTTGATAGTACCTTACTACTTGGATAACCGTGGTAATTCTACAGCTAATACATGCTGAAAACCCGAACTTCGGGAGGGGTGTATTTATTAGATTAAAAACCAACGCCCTTCGGGGCTTCTTGGTGATTCATGATAACTTCACGGATGGCATGGCCTTGCGCCGGCGACGGTTCATTCAAATTTCTGCCCTATCAACTTTCGATGGTAAGGTATTGGCTTACCATGGTTTCAACGGGTAACGGGGAATTAGGGTTCGATTCCGGAGAGGGAGCCTGAGAAACGGCTACCACATCCAAGGAAGGCAGCAGGCGCGCAAATTACCCAATCCCGACACGGGGAGGTAGTGACAATAAATACTGATACAGGGCTCTTTTGGGTCTTGTAATTGGAATGAGTACAATTTAAACCTCTTAACGAGGAACAATTGGAGGGCAAGTCTGGTGCCAGCAGCCGCGGTAATTCCAGCTCCAATAGCGTATATTAAAGTTGTTGCAGTTTAAAAGCTCGTAGTTGAACCTTGGGCCTGGCTGGCAGGTCCGCCTCACCGCGTGTACTTGACCGGCCGGGCCTTTCCTTCTGGAGAACCTCATGCCCTTCACTGGGTGTGCTGGGGAACCAGGACTTTTACTTTGAAAAAATTAGAGTGTTCAAAGCAGGCCTTTGCTCGAATACGTTAGCATGGAATAATAGAATAGGACGTGCGGTCCTATTTAGTTGGTTTCTAGGACCGCCGTAATGATTAATAGGGACAGTCGGGGCCATCAGTATTCAATTGTCAGAGGTGAAATTCTTGGATTTATTGAAGACTAACTACTGCGAAAGCATT-GCCAAGGATGTTTTCATTAATCAGTGAACGAAAGTTAGGGGATCGTAGACGATCAGATACCGTCG---------------A?????????????????????????????????????????????????????????????????????????????????????????????????????????????????????????????????????????????????????????????????????????????????????????????????????????????????????????????????????????????????????????????????????????????????????????????????????????????????????????????????????????????????????????????????????????????????????????????????????????????????????????????????????????????????????????????????????????????????????????????????????????????????????????????????????????????????????????????????????????????????????????????????????????????????????????????????????????????????????????????????????????????????????????????????????????????????????????????????????????????????????????????????????????????????????????????????????????????????????????????????????????????????????????????????????????????????????????????????????????????????????????????????????????????????????????????????????????????????????????????????????????????
Astragalicola_vasilyevae_MFLUCC_17_0832 GGATTGCCCTAGTAACGGCGAGTGAAGCGGCATCAGCTCAAATTTGAAATCTGGCTCTTTTAGGGTCCGAGTTGTAATTTGCAGAGGGCGCTTTGGCGTTGGCAGCGGTCCAAGTTCCTTGGAACAGGACGTCACAGAGGGTGAGAATCCCGTACGTGGTCGCTAACCTTCGCCGTGTAAAGCCCCTTCGACGAGTCGAGTTGTTTGGGAATGCAGCTCTAAATGGGAGGTAAATTTCTTCTAAAGCTAAATACTGGCCAGAGACCGATAGCGCACAAGTAGAGTGATCGAAAGATGAAAAGCACTTTGGAAAGAGAGTCAAATAGCACGTGAAATTGTTGAAAGGGAAGCGCTTGCAGCCAGACTTGCCTGTAGTTGCTCATCCGGGCTTTTGCCCGGTGCACTCTTCTGCGGGCAGGCCAGCATCAGTCTGGGCGGTTGGATAAAGGCCTCTGTCATGTACCTCCTTTCGGGGAGGCCTTATAGGGGAGGCGCCATGCAACCAGCCTGGACTGAGGTCCGCGCATCTGCTAGGATGCTGGCGTAATGGCTGTAAGCGGCCCGTCTTGAAACACGGACCAAGGAGTCTAACATCTATGCGAGTGTTTGGGTGTCAAGCCCGAGCGCGTAATGAAAGTGAACGGAGGTGGGATCCCTTTAGGGTGCACCATCGACCGATCCTGATGTCTTCGGATGGATTTGAGTAAGAGCATGGCTGTTGGGACCCGAAAGATGGTGAACTATGCTTGAATAGGGTGAAGCCAGAGGAAACTCTGGTGGAGGCTCGCAGCGGTTCTGACGTGCAAATCGATCGTCAAATTTGGGCATAGGGGCGAAAGACTAATCGA?????GATCTACAAGTACCTCCAACGTTTGTCGAGAACAACCAGGACTTCAACGTTCAGATGGCCGTCCAAGCTAGCATCATCACAAATGGCCTCAAGTATTCTCTAGCGACAGGCAACTGGGGTATCAGAAAAAAGGCAGCTTCCGCAAAGGCAGGTGTCTCGCAAGTGCTGAACCGGTACACATACGCGTCAACCTTGTCCCATCTTCGGCGGACCAATACTCCTGTTGGTCGTGATGGCAAGCTGGGTAAGCCGCGACAACTTCATAATTCTCATTGGGGTCTTGTTTGCCCAGCCGAAACCCCTGAAGGACAGGCCTGTGGACTGGTAAAGAACCTGTCGTTGATGTGCTACGTTAGTGTCGGAAGCGACGCGTCGCCCATTATCGATTTCATGACGCAGCGGAACATGCAACTCCTGGAGGAATATGACCAGAACCAAAACCCGGACGCTACCAAAGTTTTTGTCAATGGTGTCTGGGTTGGTGTACATTCGAATGCCCACCAGCTCGTCTCGGTCGTGCAAGAGCTTCGGAGAAACGGAACTCTTTCTTACGAGATGAGTTTAATTCGTGACATTCGTGACCGGGAGTTCAAGATCTTCACGGACGCTGGCCGCGTCATGAGGCCCTTATTTGTCGTCGAGAACGATATTCGAAAGCCAAACCGCAATCAGCTCATCTTCACTAAGGCAATCAGCCAGAAACTCCTCATGGAGCAACACGAGCAACGCAGTGGGTGGAGCGAACAGGAAATTGAAGCCGCTACCTACGGCTGGAAAGGACTTATCCAAGACGGTGTCATTGAGTATCTCGATGCCGAGGAAGAAGAAACTGCAATGATCACCATGTCTCCTGAAGACCTGGATGAGTGGCGGGACATGAAGCAGGGCATTCCTCCGCGGGCTAATCAAGGCAAAGATCGTCTAAGGCGTATCAAGCCAAAGCCTGACCCTCGAATCCATGCCTACACCCATTGCGAAATCCACCCAGCTATGATTCTAGGTATCTGCGCCAGTATCACTGCGAATGGCTCATTAAATCAGTTATCGTTTATTTGATAGTACCTTACTACTTGGATAACCGTGGTAATTCTAGAGCTAATACATGCTGAAAACCCCAACTTCGGGAGGGGTGTATTTATTAGATAAAAAACCAACGCCCTTCGGGGCTTCTTGGTGATTCATGATAACTTTACGGATCGCATGGCCTTGCGCCGGCGACGGTTCATTCAAATTTCTGCCCTATCAACTTTCGATGGTAAGGTATTGGCTTACCATGGTTTCAACGGGTAACGGGGAATTAGGGTTCGATTCCGGAGAGGGAGCCTGAGAAACGGCTACCACATCCAAGGAAGGCAGCAGGCGCGCAAATTACCCAATCCCGACACGGGGAGGTAGTGACAATAAATACTGATACAGGGCTCTTTTGGGTCTTGTAATTGGAATGAGTACAATTTAAACCTCTTAACGAGGAACAATTGGAGGGCAAGTCTGGTGCCAGCAGCCGCGGTAATTCCAGCTCCAATAGCGTATATTAAAGTTGTTGCAGTTAAAAAGCTCGTAGTTGAAACTTGGGTCTGGCTGGCAGGTCCGCCTCACCGCGTGTACTTGTCCGGCCGGGCC-TTCCTTCTGGAGAACCTCATGCCCTTCACTGGGCGTGTTGGGG-ACCAGGACTTTTACTTTGAAAAAATTAGAGTGTTCAAAGCAGGCCTTTGCTCGAATACGTTAGCATGGAATAATAGAATAGGACGTGCGGTTCTATTTTGTTGGTTTCTAGGACCGCCGTAATGATTAATAGGGACAGTCGGGGGCATCAGTATTCAATTGTCAGAGGTGAAATTCTTGGATTTATTGAAGACTAACTACTGCGAAAGCATTTGCCAAGGATGTTTTCATTAATCAGTGAACGAAAGTTAGGGGATCGAAGACGATCAGATACCGTCGTAGTCTTAACCGTAAACTATGCCGACTAGGGATCGGGCGATGTTCTTTTTTTGACTCGCTCGGCACCTTACGAGAAATCAAA?GCGCTATCCTCATCATTGCCGCCGGTACTGGTGAGTTCGAGGCTGGTATCTCCAAGGATGGCCAGACCCGTGAGCACGCTCTGCTTGCCTACACCCTCGGTGTCAAGCAGCTCATCGTCGCCATCAACAAGATGGACACCACCAAGTGGTCTGAGGACCGTTACCAGGAGATCATCAAGGAGACCTCCAACTTCATCAAGAAGGTCGGCTACAACCCCAAGCACGTTCCCTTCGTCCCCATCTCCGGCTTCAACGGTGACAACATGATCGAGGCCTCCAGCAACTGCCCATGGTACAAGGGCTGGGAGAAGGAGACCAAGACCAAGTCCACTGGTAAGACTCTCCTCGAGGCCATCGATGCCATCGACCCCCCCAGCCGTCCTACCGACAAGCCCCTCCGTCTGCCCCTCCAGGACGTGTACAAGATCGGTGGTATTGGCACGGTTCCCGTCGGTCGTGTCGAGACCGGTATCATCAAGGCCGGTATGGTCGTCACCTTCGCCCCCGCTGGTGTCACCACTGAAGTCAAGTCTGTCGAGATGCACCACGAGCAGCTTGTTGAGGGTGTCCCCGGTGACAACGTCGGCTTCAACGTCAAGAACGTCTCCGTCAAGGAGATCCGTCGTGGTAACGTTGCCGGTGACTCCAAGAACGACCCCCCCAAGGGTGCCGAGTCCTTCAACGCCCAGGTCATCGTCCTCAACCACCCTGGTCAGGTCGGTGCTGGTTACGCACCCGTCCTCGATTGCCACACTGCCCACATTGCCTGCAAGTTCTCCGAGCTCCTTGAGAAGATCGACCGCCGTACCGGAAAGTCGGTTGAGAACTCCCCCAAGTTCATCAAGTCCGGTGACGCCGCCATCGTCAAG?????????????????????????????????????
Astrosphaeriella_fusispora_MFLUCC_10_0555 ??????????????????????????GCGGCAGCAGCTCAAATTTGAAATCTGGCCCCCC-GGGGCCCGAGTTGTAATTTGTAGAGGGCGCTTCGGCGTCGGCCCGGGCCTAAGTTCCTTGGAACAGGACGTCACAGAGGGTGAGAATCCCGTACGTGGCCCCCGGCCTTCGCCATGTGAAGCCCCTTCGACGAGTCGAGTTGTTTGGGAATGCAGCTCTAAATGGGAGGTAAATTTCTTCTAAAGCTAAATACCGGCCAGAGACCGATAGCGCACAAGTAGAGTGATCGAAAGATGAAAAGCACTTTGGAAAGAGAGTCAAAAAGCACGTGAAATTGTTGAAAGGGAAGCGCTTGCAGCCAGACTTGCCCGCAGTCGCTCACCCAGGCTTACGCCTGGTGCACTCTTCTGCGGGCAGGCCAGCATCGGTTCGGGCGGTCGGATAAAGGCCCCGGGAATGTGGCCCCCCTCGGGGGGTGTTATAGCCCGGGGTGCAATGCGGCCAGCCCGGACCGAGGACCGCGCTTCGGCTAGGATGCTGGCGTAATGGCGGCAAGCGGCCCGTCTTGAAACACGGACCAAGGAGTCTAACATCTATGCGAGTGTTTGGGTGTCAAGCCCGGGCGCGCAATGAAAGTGAACGGAGGTGGGAACCCCTCGGGGCGCACCATCGACCGATCCTGATGTCTTCGGAAGGATTTGAGTAAGAGCATAGCTGTTGGGACCCGAAAGATGGTGAACTATGCCTGAATAGGGTGAAGCCAGAGGAAACTCTGGTGGAGGCTCGCAGCGGTTCTGACGTGCAAATCGATCGTCAAAT???????????????????????????????????????????????????????????????????????????????????????ATGGCTGTCAAGGCCAGTGTCATCACCAACGGACTGAAATATTCCCTCGCAACTGGAAATTGGGGTGACCAGAAGAAGGCCGCGTCCGCCAAAGCTGGAGTTTCGCAGGTGCTCAATAGGTACACCTACGCATCGACCCTATCTCATTTGCGTCGAACAAATACCCCGGTTGGACGCGACGGGAAATTGGCCAAACCTCGCCAGCTACACAACACGCATTGGGGTTTAGTGTGTCCTGCGGAGACTCCAGAAGGACAGGCTTGTGGTCTAGTGAAAAACCTGTCATTGATGTGTTACGTCAGTGTCGGTACCGAGAGCACACCTATCACAGACTTTATGAGCCAGCGGAACATGGAACTGCTCGAAGAGTACGATCCCGTGGTCAACCCAACGGCTACAAAAGTGTTCGTGAATGGTGTTTGGGTTGGTGTACATTCGGCACCTGCGCAGCTTGTTTCCGTCGTGCAAGAACTTCGACGCAATGGAACCCTTTCTTATGAAATGAGTCTCATTCGAGACATTAGAGATCGGGAGTTCAAGATCTTCACAGACGCCGGTCGAGTGATGAGACCTTTATTCGTTGTCGAAACGGACTTCCGAAAACCGAACCGTGGTACACTTGTCCTCACCAAGGATCACATCGCACGCCTGAAGGGCGATAAAGATATCGACACGGCCGGGATGAACGATGAAGATACTGCTCGAAGGAAGTTTGGTTGGCTGGGTCTAATTCACGAGGGCGTTGTGGAGTACCTCGACGCTGAGGAGGAGGAGACTGCCATGATCGTCATGACTCCTGAGGATTTGGAGGATCACAAG???????????????????????????????????????????????????????????????????????????????????????????????????????????????????????????????????????????????????????????????????????????????????????????????????????????????????????????????????????????????????????????????????????????????????????????????????????????????????????????????????????????????????????????????????????????????????????????????????????????????????????????????????????????????????????????????????????????????????????????????????????????????????????????????????????????????????????????????????????????????????????????????????????????????????????????????????????????????????????????????????????????????????????????????????????????????????????????????????????????????????CGCGTGCACTGGTTCGGCCGGGCCTTTCCTTCTGGAGAGCCGCATGCCCTTCACTGGGTGTGCCGGGGAACCAGGACTTTTACTTTGAAAAAATTAGAGTGTTCAAAGCAGGCCTTTGCTCGAATACGTTAGCATGGAATAATAGAATAGGACGTGCGGTCCTATTTTGTTGGTTTCTAGGACCGCCGTAATGATTAATAGGGATAGTCGGGGGCATCAGTATTCAATTGTCAGAGGTGAAATTCTTGGATTTATTGAAGACTAACTACTGCGAAAGCATTTGCCAAGGATGTTTTCATTAATCAGTGAACGAAAGTTAGGGGATCGAAGACGATCAGATACCGTCGTAGTCTTAACCGTAAACTATGCCGACTAGGGATCGGGCGATGTTACTATTTTGACTCGCTCGGCACCTTACGAGAAATCAAAG?????????????????????????????GGTGAGTTCGAAGCTGGTATCTCCAAGGATGGCCAGACTCGTGAGCACGCTCTCCTTGCCTACACCCTCGGTGTCCGACAGATCATTGTCGCCATCAACAAGATGGACACCACCAAGTGGAGCGAGGACCGTTACAACGAAATCATCAAGGAGACGTCCAACTTCATCAAGAAGGTCGGATACAACCCCAAGCACGTCCCCTTCGTCCCCATTTCCGGCTTCAACGGCGATAACATGATCGAGCCCTCCACCAACTGCCCGTGGTACAAGGGTTGGGAGAAGGAGATCAAGGCCAAGGCCACTGGTAAGACTCTCCTCGAGGCCATCGACGCCATCGACCCCCCGTCCCGTCCTTCCGACAAGCCCCTCCGCCTGCCCCTTCAGGATGTGTACAAGATCGGTGGTATTGGCACCGTCCCCGTCGGTCGTGTCGAGACCGGTATCATCAAGGCCGGTATGGTCGTCACCTTCGCCCCTGCTGGTGTCACTACCGAAGTCAAGTCCGTCGAGATGCACCACGAACAGCTCGCCCAGGGTGTTCCGGGAGACAACGTTGGCTTCAACGTCAAGAACGTTTCCGTCAAGGAGATCCGCCGTGGTAACGTTGCCGGTGACTCCAAGGCCGACCCTCCAAAGGGTGCGGAATCATTCAACGCCCAGGTCATCGTCCTCAACCACCCCGGCCAGGTCGGTGCTGGCTACGCTCCTGTCTTGGATTGCCACACTGCCCATATTGCTTGCAAGTTCTCCGAGCTCCTCGAGAAGATCGACCGACGAACTGGAAAGTCTGTCGAGAACAGCCCGAAGTTCATCAAGTCTGGTGATGCCGCTATCGTCAAGATGATTCCTTCCAAGCCTATGTGCGTTGAGG??????
Austropleospora_ochracea_GZCC_19_0430 ??ATTGCCCTAGTAACGGCGAGTGAAGCGGCAACAGCTCAAATTTGAAATCTGGCTCTTTGAGGGTCCGAGTTGTAATTTGCAGAGGATGCTTTGGCATTGGCGGCGGTCTAAGTTCCTTGGAACAGGACATCGCAGAGGGTGAGAATCCCGTACGTGGGCGCCTGCCTTTGCCGTGTAAAGCTCCTTCGACGAGTCGAGTTGTTTGGGAATGCAGCTCTAAATGGGAGGTAAATTTCTTCTAAAGCTAAATACCGGCCAGAGACCGATAGCGCACAAGTAGAGTGATCGAAAGATGAAAAGTACTTTGGAAAGAGAGTCAAAAAGCACGTGAAATTGTTGAAAGGGAAGCGCTTGCAGCCAGACTTGCCCGCAGTTGCTCACCTAGGCTTTGGCCTGGGGCACTCTTCTGCGGGCAGGCCAGCATCAGTTTGGGCGGTTGGATAAAGGCCTCTGTCACGTATCTCCCTTCGGGGTGACCTTATAGGGGAGGCGCAATGCAACCAGCCCGGACTGAGGTCCGCGCATCTGCTAGGATGCTGGCGTAATGGCTGTAAGCGGCCCGTCTTGAAACACGGACCAAGGAGTCTAACATCTATGCGAGTGTTTGGGTGTCAAGCCCGGGCGCGCAATGAAAGTGAACGGAGGTGGGAACCCTTT-GGGTGCACCATCGACCGATCCTGATGTCTTCGGATGGATTTGAGTAAGAGCATAGCTGTTGGGACCCGAAAGATGGTGAACTATGCTTGAATAGGGTGAAGCCAGAGGAAACTCTGGTGGAGGCTCGCAGCGGTTCTGACGTGC???????????????????????????????????????????????????????????????????????????????????????????????????????????????????????????????????????????????????????????????????????????????????????????????????????????????????????????????????????????????????????????????????????????????????????????????????????????????????????????????????????????????????????????????????????????????????????????????????????????????????????????????????????????????????????????????????????????????????????????????????????????????????????????????????????????????????????????????????????????????????????????????????????????????????????????????????????????????????????????????????????????????????????????????????????????????????????????????????????????????????????????????????????????????????????????????????????????????????????????????????????????????????????????????????????????????????????????????????????????????????????????????????????????????????????????????????????????????????????????????????????????????????????????????????????????????????????????????????????????????????????????????????????????????????GGCTCATTAAATCAGTTATCGTTTATTTGATAGTACCTTACTACTTGGATAACCGTGGTAATTCTAGAGCTAATACATGCTAAAAACCCCAACTTCGGGAGGGGTGTATTTATTAGATAAAAAACCAATGCCCTTCGGGGCTCCTTGGTGATTCATGATAACTTCTCAGATCGCATGGCTTTACGCCGGCGACGGTTCATTCAAATTTCTGCCCTATCAACTTTCGATGGTAAGGTATTGGCTTACCATGGTTTCAACGGGTAACGGGGAATTAGGGTTCGATTCCGGAGAGGGAGCCTGAGAAACGGCTACCACATCCAAGGAAGGCAGCAGGCGCGCAAATTACCCAATTCCGATACGGAGAGGTAGTGACAATAAATACTGATACAGGGCTCTTTTGGGTCTTGTAATTGGAATGAGTACAATTTAAACCTCTTAACGAGGAACAATTGGAGGGCAAGTCTGGTGCCAGCAGCCGCGGTAATTCCAGCTCCAATAGCGTATATTAAAGTTGTTGCAGTTAAAAAGCTCGTAGTTGAACCTTTGGCCTGGCTGGCAGGTCCGCCTCACCGCGTGCACTTGTCCGGCCGGGCCTTTTCTTCTGGAGAACCGCATGCCCTTCACTGGGTGTGTTGGGG-ACCAGGACTTTTACTTTGAAAAAATTAGAGTGTTCAAAGCAGGCCTTTGCTCGAATACGTTAGCATGGAATAATAGAATAGGACGTGCGGTCCTATTTTGTTGGTTTCTAGGACCGCCGTAATGATTAATAGGGACAGTCGGGGGCATCAGTATTCAATTGTCAGAGGTGAAATTCTTGGATTTATTGAA???????????????????????????????????????????????????????????????????????????????????????????????????????????????????????????????????????????????????????????????????????????GCGCCATTCTCATCATTGCCGCCGGTACTGGTGAGTTCGAGGCTGGTATCTCCAAGGATGGCCAGACCCGTGAGCACGCTCTGCTCGCCTACACCCTTGGTGTCAAGCAGCTCATCGTTGCCATCAACAAGATGGACACCACCAAGTGGTCCGAGGAGCGTTTCAACGAGATCATCAAGGAGACCTCTTCCTTCATCAAGAAGGTCGGCTACAACCCCAAGCACGTTCCCTTCGTGCCCATCTCCGGTTTCAACGGTGACAACATGATCGACGCCTCCAGCAACTGCCCCTGGTACAAGGGTTGGGAGAAGGAGACCAAGGCCAAGGCCACCGGCAAGACCCTCCTCGAGGCTATTGATGCCATCGACAACCCCGTCCGTCCCTCCGACAAGCCCCTCCGTCTTCCCCTCCAGGATGTGTACAAGATCGGTGGTATTGGCACGGTCCCTGTCGGTCGTGTTGAGACTGGTGTCATCAAGCCCGGTATGGTCGTCACCTTCGCCCCCGCTGGTGTGACCACTGAAGTCAAGTCCGTCGAGATGCACCACGAGCAGCTTACCGAGGGTGTCCCCGGTGACAACGTCGGCTTCAACGTCAAGAACGTCTCCGTCAAGGAGATCCGTCGTGGAAACGTTGCCGGTGACTCCAAGAACGACCCCCCCAAGGGTGCCGAGTCCTTCAACGCCCAGGTCATCGTCCTCAACCACCCCGGTCAGGTCGGTGCTGGTTACGCTCCCGTTCTTGACTGCCACACAGCCCACATTGCTTGCAAGTTCTCCGAGCTCCTCGAGAAGATTGACCGCCGTACCGGCAAGTCTGTCGAGTCCAGCCCCAAGTTCATCAAGTCTGGTGATGCCGCTATCGTCAAGATGATTCCCTCCAAGCCTATGTGCGTTGAGGC?????
Bahusandhika_indica_GUFCC_18001 ?????????????AACGGCGAGTGAAGCGGCAACAGCTCAAATTTGAAATCTGGCCCCCTCGGGGTCCGAGTTGTAATTTGTAGAGGGTGCTTTGGCGCAGGCGGCGGTCTAAGTTCCTTGGAACAGGACGTCACAGAGGGTGAGAATCCCGTACGTGGCTGCCCGCCTTCGCCGTGTAAAGCCCCTTCGACGAGTCGAGTTGTTTGGGAATGCAGCTCTAAATGGGAGGTAAATTTCTTCTAAAGCTAAATACCGGCCAGAGACCGATAGCGCACAAGTAGAGTGATCGAAAGATGAAAAGCACTTTGGAAAGAGAGTCAAAAAGCACGTGAAATTGTTGAAAGGGAAGCGCTTGCAGCTAGACTTGCCTCCGGTCGCTCACCCGGGCCCTCGCCCGGGGCACTCTTCCGTTGGCAGGCCAGCATCAGTTCGGGCGGCGTGATAAAGGCGCGGTAAACGTACCTCTCCTCGGGGAGGACTTATAGGCCGCGCGACATACCGCCAGCCCGGACTGAGGACCGCGCTTCTGCGAGGATGCTGGCGTAATGGCTGTAAGCGGCCCGTCTTGAAACACGGACCAAGGAGTCTAACATCTATGCGAGTGTTTGGGTGTCAAGCCCGGGCGCGCAATGAAAGTGAACGGAGGTGGGAACCCCTCGGGGCGCACCATCGACCGATCCTGATGTCTTCGGATGGATTTGAGTAAGAGCATAGCTGTTGGGACCCGAAAGATGGTGAACTATGCCTGAATAGGGTGAAGCCAGAGGAAACTCTGGTGGAGGCTCGCAGCGGTTCTGACGTGCAAATCGATCGTCAAATTTGGGCATAGGGGCGAAAGACTAA?????????????????????????????????????????????????????????????????????????????????????????????????????????????????????????????????????????????????????????????????????????????????????????????????????????????????????????????????????????????????????????????????????????????????????????????????????????????????????????????????????????????????????????????????????????????????????????????????????????????????????????????????????????????????????????????????????????????????????????????????????????????????????????????????????????????????????????????????????????????????????????????????????????????????????????????????????????????????????????????????????????????????????????????????????????????????????????????????????????????????????????????????????????????????????????????????????????????????????????????????????????????????????????????????????????????????????????????????????????????????????????????????????????????????????????????????????????????????????????????????????????????????????????????????????????????????????????????????????????????????????????????????????????????????????????????????????????????????????????????????????????????????????????????????????????????????????????????????????????????????????????????????????????????????????????????????????????????????????????????????????????????????????????????????????????????????????????????????????????????????????????????????????????????????????????????????????????????????????????????????????????????????????????????????????????????????????????????????????????????????????????????????????????????????????????????????????????????????????????????????????????????????????????????????????????????????????????????????????????????????????????????????????????????????????????????????????????????????????????????????????????????????????????????????????????????????????????????????????????????????????????????????????????????????????????????????????????????????????????????????????????????????????????????????????????????????????????????????????????????????????????????????????????????????????????????????????????????????????????????????????????????????????????????????????????????????????????????????????????????????????????????????????????????????????????????????????????????????????????????????????????????????????????????????????????????????????????????????????????????????????????????????????????????????????????????????????????????????????????????????????????????????????????????????????????????????????????????????????????????????????????????????????????????????????????????????????????????????????????????????????????????????????????????????????????????????????????????????????????????????????????????????????????????????????????????????????????????????????????????????????????????????????????????????????????????????????????????????????????????????????????????????????????????????????????????????????????????????????????????????????????????????????????????????????????????????????????????
Bambusicola_bambusae_MFLUCC_11_0614 ??????????AGTAACGGCGAGTGAAGCGGCAACAGCTCAAATTTGAAATCTGGCCCCCCGGGGGTCCGAGTTGTAATTTGCAGAGGGTGCTTTGGCGTCGGTGGCAGTCTAAGTTCCTTGGAACAGGACATCGCAGAGGGTGAGAATCCCGTATGTGGCCGCCAACCTTCGCCGTGTAAAGCCCCTTCGACGAGTCGAGTTGTTTGGGAATGCAGCTCTAAATGGGAGGTAAATTTCTTCTAAAGCTAAATACCGGCCAGAGACCGATAGCGCACAAGTAGAGTGATCGAAAGATGAAAAGCACTTTGGAAAGAGAGTCAAATAGCACGTGAAATTGTTGAAAGGGAAGCGCTTGCAGCCAGACTTGCCCGCGGTCGCTCACCCAGGCTCTCGCCTGGGGCACTCTTCCGCGGGCAGGCCAGCATCAGTTTGGGCGGCCGGACAAAGACCTCTGTCATGTATCTTCCTTCGGGATGACCTTATAGGGGAGGTGTAATGCGGCCAGCCCGGACTGAGGTCCGCGCCTTTGCTAGGATGCTGGCGTAATGGCTGTAATCGGCCCGTCTTGAAACACGGACCAAGGAGTCTAACATCTATGCGAGTGTTTGGGTGTCAAGCCCGGGCGCGCAATGAAAGTGAACGGAGGTGGGAACCCTC--GGGTGCACCATCGACCGATCCTGATGTCTTCGGATGGATTTGAGTAAGAGCATAGCTGTTGGGACCCGAAAGATGGTGAACTATGCTTGAATAGGGTGAAGCCAGAGGAAACTCTGGTGGAGGCTCGCAGCGGTTCTGACGTGCAAATCGATCGTCAAATTTGGGCATA????????????????????????GATTTACAAGTATCTCCAGCGGTTGTGGAGAACAACCAGGATTTTAACGTGCAAATGGCCATCAAGGCTGGTCTCATCACCAACGGTTTAAAGTACTCCCTGGTCACTGGTAACTGGGGTGACCAGAAGAAGGCCGCGTCCGCAAAAGCTGGTGTCTCGCAGGTGTTGAACCGGTACACATATGCATCCACCTTGTCCCATCTTCGACGAACCAATACTCCCGTCGGGCGTGATGGAAAACTGGCCAAACCACGCCAGCTTCACAACAGTCATTGGGGTCTCGTCTGCCCTGCCGAGACGCCTGAAGGACAGGCCTGTGGTCTGGTGAAGAACCTCTCCCTTATGTGCTACGTCAGTGTCGGTAGCGAGAGCGCACCTATCATTGACTACATGACGGGTCGCAACATGGAACTTCTCGAAGAGTACGACCCAGTCATGAATCCATCTGCCACCAAGGTGTTTGTGAATGGAGTCTGGGTGGGAACGCACAACAACCCACAACAGCTTGTTTCCAACGTGCAGGAACTTCGACGCAACGGAACACTGTCTTACGAAATGAGTTTGATCCGAGACATCCGTGACCGAGAGTTCAAGATCTTCACAGATGCAGGGCGTGTTATGCGACCGCTTTTCGTGGTGGAGAACGACCACCGTAAACCGAACAAGGGCCATCTCGTCTTCAACCGTGAGCACTTTAACAAACTTCAAGCAGACGGTGGCGTGGACACGTCCGGGTTCAATGACGAAGACACAATGGAAATGAAATATGGTTGGAGGGGTCTGCTGCACGATGGTTGCGTCGAGTATCTCGATGCAGAAGAAGAGGAAACCGCCATGATTGTTATGTCGCCAGAAGATCTTGAAGCGTGGCGCGACCTCAAGCAGGGCAACACTGCAGCAGAAAAGGACAAGGCCAAACGTCTCGCTCCTCTCAAGCCGAAACCCAACCCTACGGTTGCTGCTTACACGCATTGTGAAATTCACCCGGCTATGATCCTTGGTATCTGTGCCAGCATT??TGCGAATGGCTCATTAAATCAGTTATCGTTTATTTGATAGTACCTTACTACTTGGATAACCGTGGTAATTCTAGAGCTAATACATGCTGAAAACCCCGACTTCGGGAGGGGTGTATTTATTAGATAAAAAACCAATGCCCTTCGGGGCTCCTTGGTGATTCATGATAACTTCTCAGATCGCATGGCCTTGCGCCGGCGACGGTTCATTCAAATTTCTGCCCTATCAACTTTCGATGGTAAGGTATTGGCTTACCATGGTTTCAACGGGTAACGGGGAATTAGGGTTCGATTCCGGAGAAGGGGCCTGAGAGACGGCCACTACATCCAAGGAAGGCAGCAGGCGCGCAAATTACCCAATCCCGACACGGGGAGGTAGTGACAATAAATACTGATACAGGGCTCTTTTGGGTCTTGTAATTGGAATGAGTACAATTTAAACCTCTTAACGAGGAACAATTGGAGGGCAAGTCTGGTGCCAGCAGCCGCGGTAATTCCAGCTCCAATAGCGTATATTAAAGTTGTTGCAGTTAAAAAGCTCGTAGTTGAACCTTTGGCCTGGCTGGCAGGTCCGCCTCACCGCGTGTACTTGTCCGGCCGGGCCTTTTCTTCTGGAGAACCGCATGCCCTTCACTGGGTGTGTTGGGG-ACCAGGACTTTTACTTTGAAAAAATTAGAGTGTTCAAAGCAGGCCTTTGCTCGAATACGTTAGCATGGAATAATAGAATAGGACGTGCGGTTCTATTTTGTTGGTTTCTAGGACCGCCGTAATGATTAATAGGGACAGTCGGGG-CATCAGTATTCAATTGTCAGAGGTGAAATTCTTGGATTTATTGAAGACTAACTACTGCGAAAGCATTTGCCAAGGATGTTTTCATTAATCAGTGAACGAAAGTTAGGGGATCGAAGACGATCAGATACCGTCGTAGTCTTAACCATAAACTATGCCGACTAGGGATCGGGCGGTGTTTCAATATTGACTCGCTCGGCACCTTACGAGAAATCAAAGGCGCCTATCTCATCATCGCTGCCGGTACTGGTGAGTTCGAAGCTGGTATCTCCAAGGATGGCCAGACCCGTGAGCACGCTCTCCTCGCCTACACCCTTGGTGTTAGGCAGCTGATCGTCGCCATCAACAAGATGGACACCACCAAGTGGTCCGAGGACCGTTACCAGGAGATCATCAAGGAGACATCCAACTTCATCAAGAAGGTCGGCTACAACCCCAAGCACGTTCCTTTCGTCCCCATCTCCGGTTTCAACGGTGACAACATGATCGAGGCCTCCACCAACTGCCCCTGGTACAAGGGTTGGGAGAAGGAGACCAAGGCCAAGGTCACCGGAAAGACCCTCCTTGAGGCCATCGACTCCATCGACCCCCCGACCCGTCCCTCTGACAAGCCCCTCCGTCTTCCCCTCCAGGATGTGTACAAGATTGGCGGTATTGGCACGGTCCCCGTCGGTCGTGTCGAGACTGGTACCATCAAGGCCGGTATGGTCGTCACTTTCGCCCCTGCTGGTGTGACCACTGAATGCAAGTCCGTCGAGATGCACCACGAGCAGCTTACCGAGGGTGTCCCGGGTGACAACGTCGGCTTCAACGTCAAGAACGTCTCCGTCAAGGAGATCCGTCGTGGTAACGTTTGCGGTGATTCCAAGAACGACCCCCCCAAGGGTTGCGAGTCCTTCAACGCCCAGGTCATCGTCCTTAACCACCCCGGTCAGGTCGGTGCTGGTTACGCTCCTGTGCTTGACTGCCACACTGCCCACATTGCCTGCAAGTTCTCCGAGCTCCTCGAGAAGATCGACCGCCGAACTGGCAAGTCTGTTGAGAACTCTCCCAAGTTCATCAAGTCTGGTGATGCCGCCATCGTCAAGATGTTGCCGTCCAAGCCTATGTGCGTTGAGTCTTCAC
Bambusicola_massarinia_MFLUCC_11_0389 ???????????????CGGCGAGTGAAGCGGCAACAGCTCAAATTTGAAATCTGGCCCCCCGGGGGTCCGAGTTGTAATTTGCAGAGGGTGCTTCGGCGTCGGTGGCAGTCTAAGTTCCTTGGAACAGGACATCGCAGAGGGTGAGAATCCCGTACGTGGCCGCCAACCTTCGCCGTGTGAAGCCCCTTCGACGAGTCGAGTTGTTTGGGAATGCAGCTCTAAATGGGAGGTAAATTTCTTCTAAAGCTAAATACCGGCCAGAGACCGATAGCGCACAAGTAGAGTGATCGAAAGATGAAAAGCACTTTGGAAAGAGAGTCAAATAGCACGTGAAATTGTTGAAAGGGAAGCGCTTGCAGTCAGACTTGCCCGTAGTTGCTCACCCAGGCTCCTGCCTGGGGCACTCTTCTGCGGGCAGGCCAGCATCAGTTTGGGCGGCCGGACAAAGACCTCTGTCATGTATCTTCCTTCGGGATGACCTTATAGGGGAGGTGTAATGCGGCCAGCCCGGACTGAGGTCCGCGCTTTTGCTAGGATGCTGGCGTAATGGCTGTAAGCGGCCCGTCTTGAAACACGGACCAAGGAGTCTAACATCTATGCGAGTGTTTGGGTGTCAAGCCCGGGCGCGCAATGAAAGTGAACGGAGGTGGGAACCCTC--GGGTGCACCATCGACCGATCCTGATGTCTTCGGATGGATTTGAGTAAGAGCATAGCTGTTGGGACCCGAAAGATGGTGAACTATGCTTGAATAGGGTGAAGCCAGAGGAAACTCTGGTGGAGGCTCGCAGCGGTTCTGACGTGCAAATCGATCGTCAAATTTGGGCATA????????????????????????GATCTACAAGTATCTCCAGAGGTTGTGGAGAACAACCAGGACTTTAACGTGCAAATGGCCATCAAGGCTGGTATCATTACCAACGGTCTCAAGTACTCCCTAGCCACTGGTAACTGGGGTGACCAAAAGAAGGCCGCATCCGCAAAAGCCGGTGTCTCGCAGGTGTTGAACCGGTACACATATGCATCCACGTTGTCCCATCTTCGGCGAACCAATACCCCCGTCGGCCGTGATGGCAAGCTAGCCAAACCTCGCCAGCTTCACAACAGTCATTGGGGTCTCGTCTGCCCTGCCGAAACCCCCGAAGGACAGGCCTGTGGTCTGGTGAAGAATCTCTCCCTCATGTGCTATGTCAGTGTCGGTAGCGAGAGCGCGCCTATCATTGACTACATGACGGGCCGCAACATGGAACTTCTCGAAGAGTATGACCCAGTGATGAACCCATCTGCCACCAAGGTATTCGTGAACGGCGTCTGGGTGGGAACCCACAACAACCCCCAACAGCTCGTTTCCAACGTGCAGGAACTTCGGCGCAACGGAACCCTGTCTTACGAGATGAGTTTGATCCGGGACATTCGTGATCGAGAGTTCAAGATCTTCACAGATGCAGGTCGTGTCATGCGACCGCTGTTCGTGGTGGAGAACGACCATCGCAAGCCAAACAAGGGCCATCTCGTCTTCAACCGTGAGCACTTCAATAAGCTCCAAGCAGATGGCGGCGTGGACACTTCTGGATTCAATGACGAAGACACAATGGAGATGAAGTATGGTTGGAGAGGGCTGCTGCACGACGGTTGCGTTGAGTATCTCGATGCAGAAGAGGAAGAATTCGCCATGATTGTCATGTCGCCCGAAGACCTTGAAGCATGGCGCGACCTTAAGCAGGGAAACACTGCAGCAGAAAAGGACAAGGCCAAACGTCTCGCGCCTCTAAAGCCGAAACCGAACCCTACGGTTGCTGCCTACACGCATTGTGAAATTCACCCGGCTATGATCCTTGGTATCTGTGCCAGCATTACTGCGAATGGCTCATTAAATCAGTTATCGTTTATTTGATAGTACCTTACTACTTGGATAACCGTGGTAATTCTAGAGCTAATACATGCTGAAAACCCCAACTTCGGGAGGGGTGTATTTATTAGATAAAAAACCAATGCCCTTCGGGGCTTCTTGGTGAATCATAATAACTTCTCAGATCGCATGGCCTTGCGCCGGCGACGGTTCATTCAAATTTCTGCCCTATCAACTTTCGATGGTAAGGTATTGGCTTACCATGGTTTCAACGGGTAACGGGGAATTAGGGTTCGATTCCGGAGAGGGAGCCTGAGAAACGGCTACCACATCCAAGGAAGGCAGCAGGCGCGCAAATTACCCAATCCCGACACGGGGAGGTAGTGACAATAAATACTGATACAGGGCTCTTTTGGGTCTTGTAATTGGAATGAGTACAATTTAAACCTCTTAACGAGGAACAATTGGAGGGCAAGTCTGGTGCCAGCAGCCGCGGTAATTCCAGCTCCAATAGCGTATATTAAAGTTGTTGCAGTTAAAAAGCTCGTAGTTGAACCTTTGGCCTGGCTGGCAGGTCCGCCTCACCGCGTGTACTTGTCCGGCCGGGCCTTTTCTTCTGGAGAACCGCATGCCCTTCACTGGGTGTGTTGGGG-ACCAGGACTTTTACTTTGAAAAAATTAGAGTGTTCAAAGCAGGCCTTTGCTCGAATACGTTAGCATGGAATAATAGAATAGGACGTGCGGTCCTATTTTGTTGGTTTCTAGGACCGCCGTAATGATTAATAGGGACAGTCGGGGGCATCAGTATTCAATTGTCAGAGGTGAAATTCTTGGATTTATTGAAGACTAACTACTGCGAAAGCATTTGCCAAGGATGTTTTCATTAATCAGTGAACGAAAGTTAGGGGATCGAAGACGATCAGATACCGTCGTAGTCTTAACCATAAACTATGCCGACTAGGGATCGGGCGGTGTTTCAATTTTGACTCGCTCGGCACCTTACGAGAAATCAAAG??????????????????????????ACTGGTGAGTTCGAGGCTGGTATCTCCAAGGATGGCCAGACTCGTGAGCACGCTCTCCTCGCCTACACCCTCGGTGTCAGGCAGCTCATTGTCGCCATCAACAAGATGGACACCACCAAGTGGTCCGAGGACCGTTACCAGGAGATCATCAAGGAGACGTCCAACTTCATCAAGAAGGTCGGCTACAACCCCAAGCACGTCCCCTTCGTCCCCATCTCCGGTTTCAACGGTGACAACATGATTGAGGCCTCCACCAACTGCCCCTGGTACAAGGGCTGGGAGAAGGAGACCAAGGCCAAGGCCACCGGCAAGACCCTCCTCGAGGCCATTGACGCCATCGACCCCCCAACCCGTCCCTCCGACAAGCCCCTCCGTCTTCCCCTCCAGGATGTGTACAAGATCGGTGGTATTGGCACGGTCCCCGTCGGTCGTGTCGAGACTGGTGTCATCAAGGCCGGTATGGTCGTCACCTTCGCCCCTGCCGGTGTGACCACTGAAGTCAAGTCTGTCGAGATGCACCACGAGCAGCTTGCTGAGGGTGTCCCCGGTGACAACGTCGGCTTCAACGTCAAGAACGTTTCCGTCAAGGAGATCCGTCGTGGCAACGTTGCCGGTGACTCCAAGAACGACCCCCCCAAGGGTGCCGAGTCCTTCAACGCCCAGGTCATCGTCCTCAACCACCCCGGTCAGGTCGGTGCCGGTTACGCCCCAGTGCTCGACTGCCACACTGCCCACATTGCCTGCAAGTTCTCCGAGCTCCTCGAGAAGATCGACCGCCGAACCGGCAAGTCTGTTGAGAACTCTCCCAAGTTCATCAAGTCTGGTGACGCTGCCATCGTTAAGATGTTGCCGTCCAAGCCCATGTGTGTTGAGGCTTCAC
Berkleasmium_ariense_NFCCI_4026 ???????????????CGGCGAGTGAAGCGGCAAAAGCTCAAATTTGAAATCTGGCTCTTTCAGGGTCCGAGTTGTAATTTGTAGAGGGTGCTTTGGCGTCGGCTACGGCCTAAGTTCCTTGGAACAGGACGTCACAGAGGGTGAGAATCCCGTACGTGGCCGCTGGCCTTCGCCGTGTAAAGCCCCTTCGACGAGTCGAGTTGTTTGGGAATGCAGCTCTAAATGGGAGGTAAATTTCTTCTAAAGCTAAATATTGGCCAGAGACCGATAGCGCACAAGTAGAGTGATCGAAAGATGAAAAGCACTTTGGAAAGAGAGTCAAAAAGCACGTGAAATTGTTGAAAGGGAAGCGCTTGCAGCCAGACTTGCCTGTAGTTGCTCATCCGAGCTTTTGCTCGGTGCATTCTTCTGCGGGCAGGCCAGCATCAGTCCGGGCGGTCGGATAAAGGCCTCGGGAACGTAGCTCTCTTCGGGGAGTGTTATAGCCCGTGGTGCCATGCGACCAGCCTGGACTGAGGTCCGCGCATCTGCTAGGATGCTGGCGTAATGGCTGTAAGCGGCCCGTCTTGAAACACGGACCAAGGAGTCTAACATCTATGCGAGTGTTTGGGTGTCAAGCCCGGGCGCGCAATGAAAGTGAACGGAGGTGGGAACCCCTCGGGGCGCACCATCGACCGATCCTGATGTCTTCGGATGGATTTGAGTAAGAGCATAGCTGTTGGGACCCGAAAGATGGTGAACTATGCCTGAATAGGGTGAAGCCAGAGGAAACTCTGGTGGAGGCTCGCAGCGGTTCTGACGTGCAAATCGATCGTCAAATT????????????????????????????????????????????????????????????????????????????????????????????????????????????????????????????????????????????????????????????????????????????????????????????????????????????????????????????????????????????????????????????????????????????????????????????????????????????????????????????????????????????????????????????????????????????????????????????????????????????????????????????????????????????????????????????????????????????????????????????????????????????????????????????????????????????????????????????????????????????????????????????????????????????????????????????????????????????????????????????????????????????????????????????????????????????????????????????????????????????????????????????????????????????????????????????????????????????????????????????????????????????????????????????????????????????????????????????????????????????????????????????????????????????????????????????????????????????????????????????????????????????????????????????????????????????????????????????????????????????????????????????????????????????????????????????????????????????????????????????????????????????????????????????????????????????????????????????????????????????????????????????????????????????????????????????????????????????????????????????????????????????????????????????????????????????????????????????????????????????????????????????????????????????????????????????????????????????????????????????????????????????????????????????????????????????????????????????????????????????????????????????????????????????????????????????????????????????????????????????????????????????????????????????????????????????????????????????????????????????????????????????????????????????????????????????????????????????????????????????????????????????????????????????????????????????????????????????????????????????????????????????????????????????????????????????????????????????????????????????????????????????????????????????????????????????????????????????????????????????????????????????????????????????????????????????????????????????????????????????????????????????????????????????????????????????????????????????????????????????????????????????????????????????????????????????????????????????????????????????????????????????????????????????????????????????????????????????????????????????????????????????????????????????????????????????????????????????????????????????????????????????????????????????????????????????????????????????????????????????????????????????????????????????????????????????????????????????????????????????????????????????????????????????????????????????????????????????????????????????????????????????????????????????????????????????????????????????????????????????????????????????????????????????????????????????????????????????????????????????????????????????????????????????????????????????????????????????????????????????????????????????????????????????????????????????????????????????????????????????????????
Berkleasmium_crunisia_BCC_17023 GGATTGCCTCAGTAACGGCGAGTGAAGCGGCAACAGCTCAAATTTGAAATCTGGCTCTTTTAGGGTCCGAGTTGTAATTTGTAGAGGGTGCTTTGGCGTTGTCCACGGCCTAAGTTCCTTGGAACAGGACGTCTCAGAGGGTGAGAACCCCGTACGTGGCCGCTGGCCTTCGCCATGTAAAGCCCCTTCGACGAGTCGAGTTGTTTGGGAATGCAGCTCTAAATGGGAGGTAGATTTCTTCTAAAGCTAAATACCGGCCAGAGACCGATAGCGCACAAGTAGAGTGATCGAAAGATGAAAAGCACTTTGGAAAGAGAGTCAAAAAGCACGTGAAATTGTTGAAAGGGAAGCGCTTGCAGCCAGACTTGCCCGCCGCGGCTCCGCCAGGCTTCTGCCTGGTGTACTCCTCGGCGGGCAGGCCAGCATCAGTTCGGGCGGCTGGACAAAGGCCCCAGGAATGTAGCACCCCTCGGGGTGTGTTATAGCCTGGGGTGCCATGCAGCCAGCCCGGACTGAGGCCCGCGCATCTGCTAGGATGCTGGCGTAATGGCTGTAAGCGGCCCGTCTTGAAACACGGACCAAGGAGTCTAACATCTGTGCGAGTGTTTGGGTGTCAAGCCCGGGCGCGTAATGAAAGTGAACGGAGGTGGGAACCCTC--GGGTGCACCATCGACCGATCCTGATGTCTTCGGATGGATTTGAGTAAGAGCATAGCTGTTGGGACCCGAAAGATGGTGAACTATGCCTGAATAGGGTGAAGCCAGAGGAAACTCTGGTGGAGGCTCGCAGCGGTTCTGACGTGCAAATCGATCGTCAAATTTGGGCATAGGGGCGAAAGA?????????????????????????????????????????????????????????????????????????????????????????????????????????????????????????????????????????????????????????????????????????????????????????????????????????????????????????????????????????????????????????????????????????????????????????????????????????????????????????????????????????????????????????????????????????????????????????????????????????????????????????????????????????????????????????????????????????????????????????????????????????????????????????????????????????????????????????????????????????????????????????????????????????????????????????????????????????????????????????????????????????????????????????????????????????????????????????????????????????????????????????????????????????????????????????????????????????????????????????????????????????????????????????????????????????????????????????????????????????????????????????????????????????????????????????????????????????????????????????????????????????????????????????????????????????????????????????????????????????????????????????????????????????????????????????????????????????????????????????????????????????????????????????????????????????????????????????????????????????????????????????????????????????????????????????????????????????????????????????????????????????????????????????????????????????????????????????????????????????????????????????????????????????????????????????????????????????????????????????????????????????????????????????????????????????????????????????????????????????????????????????????????????????????????????????????????????????????????????????????????????????????????????????????????????????????????????????????????????????????????????????????????????????????????????????????????????????????????????????????????????????????????????????????????????????????????????????????????????????????????????????????????????????????????????????????????????????????????????????????????????????????????????????????????????????????????????????????????????????????????????????????????????????????????????????????????????????????????????????????????????????????????????????????????????????????????????????????????????????????????????????????????????????????????????????????????????????????????????????????????????????????????????????????????????????????????????????????????????????????????????????????????????????????????????????????????????????????????????????????????????????????????????????????????????????????????????????????????????????????????????????????????????????????????????????????????????????????????????????????????????????????????????????????????????????????????????????????????????????????????????????????????????????????????????????????????????????????????????????????????????????????????????????????????????????????????????????????????????????????????????????????????????????????????????????????????????????????????????????????????????????????????????????????????????????????????????????????????
Berkleasmium_micronesicum_BCC_8141 GGATTGCCCTAGTAACGGCGAGTGAAGCGGCAACAGCTCAAATTTGAAATCTGGCCCCCTCGGGGTCCGAGTTGTAATTTGTAGAGGGTGCTTTGGTGTTGGCTGCGGTCTAAGTTCCTTGGAACAGGACGTCATAGAGGGTGAGAATCCCGTACGTGGCCGCCTGCCTTCGCCGTGTAAAGCCCCTTCGACGAGTCGAGTTGTTTGGGAATGCAGCTCTAAATGGGAGGTAAATTTCTTCTAAAGCTAAATATTGGCCAGAGACCGATAGCGCACAAGTAGAGTGATCGAAAGATGAAAAGCACTTTGGAAAGAGAGTCAAAAAGCACGTGAAATTGTTGAAAGGGAAGCGCTTGCAGCTAGACTTGCCTTCAGTTGCTCACCCGGGCTCTTGCCCGGGGCACTCTTCTGTAGGCAGGCCAGCATCAGTCCGGGCGGTATGACAAAGGCGCGGTAAACGTACCTCTCCTCGGGGAGGACTTATAGGCCACGCGGCATACTGCCAGCCCGGACTGAGGACCGCGCATCTGCGAGGATGCTGGCGTAATGGCTGTAAGCGGCCCGTCTTGAAACACGGACCAAGGAGTCTAACATCTATGCGAGTGTTTGGGTGTCAAGCCCGGGCGCGCAATGAAAGTGAACGGAGGTGGGAACCCCTCGGGGCGCACCATCGACCGATCCTGATGTCTTCGGATGGATTTGAGTAAGAGCATAGCTGTTGGGACCCGAAAGATGGTGAACTATGCCTGAATAGGGTGAAGCCAGAGGAAACTCTGGTGGAGGCTCGCAGCGGTTCTGACGTGCAAATCGATCGTCAAATTTGGGCATAGTGGCGAAAGA??????????????????????????????????????????????????????????????????????????????????????????????????????????????????????????????????????????????????????????????????????????????????????????????????????????????????????????????????????????????????????????????????????????????????????????????????????????????????????????????????????????????????????????????????????????????????????????????????????????????????????????????????????????????????????????????????????????????????????????????????????????????????????????????????????????????????????????????????????????????????????????????????????????????????????????????????????????????????????????????????????????????????????????????????????????????????????????????????????????????????????????????????????????????????????????????????????????????????????????????????????????????????????????????????????????????????????????????????????????????????????????????????????????????????????????????????????????????????????????????????????????????????????????????????????????????????????????????????????ACTGCGAATGGCTCATTAAATCAGTTATCGTTTATTTGATAGTACCTTACTACTTGGATAACCGTGGTAATTCTAGAGCTAATACATGCTAAAAACCCCGACTTCGGGAGGGGTGTATTTATTAGATAAAAAACCAATGCCCTTCGGGGCTCTTTGGTGATTCATGATAACTTAACGGATCGCATGGCCTTGCGCCGGCGACGGTTCATTCAAATTTCTGCCCTATCAACTTTCGATGGTAAGGTATTGGCTTACCATGGTTTCAACGGGTAACGGGGAATTAGGGTTCGATTCCGGAGAGGGAGCCTGAGAAACGGCTACCACATCCAAGGAAGGCAGCAGGCGCGCAAATTACCCAATCCCGACACGGGGAGGTAGTGACAATAAATACTGATACAGGGCTCTTTTGAGTCTTGTAATCGGAATGAGTACAATTTAAACCCCTTAACGAGGAACAATTGGAGGGCAAGTCTGGTGCCAGCAGCCGCGGTAATTCCAGCTCCAATAGCGTATATTAAAGTTGTTGCAGTTAAAAAGCTCGTAGTTGAACCTTGGGCCTGGCTGGCCGGTCCGCCTCACCGCGTGTACTGGTCCGGCCGGGCCTTTCCTTCTGGAGATCCCCATGCCCTTCACTGGGTGTGCGGGGGAACCAGGACTTTTACTTTGAAAAAATTAGAGTGTTCAAAGCAGGCCTTTGCTCGAATACGTTAGCATGGAATAATAGAATAGGACGTGCGGTCCTATTTTGTTGGTTTCTAGGACCGCCGTAATGATTAATAGGGACAGTCGGGGGCATCAGTATTCAATTGTCAGAGGTGAAATTCTTGGATTTATTGAAGACTAACTACTGCGAAAGCATTTGCCAAGGATGTTTTCATTAATCAGTGAACGAAAGTTAGGGGATCGAAGACGATCAGATACCGTCGTAGTCTTAACCGTAAACTATGCCGACTAGGGATCGGGGGATGATTCTATCTTGTCTCCCTCGGCACCTTACGAGAAATCAAA???????????????????????????????????????????????????????????????????????????????????????????????????????????????????????????????????????????????????????????????????????????????????????????????????????????????????????????????????????????????????????????????????????????????????????????????????????????????????????????????????????????????????????????????????????????????????????????????????????????????????????????????????????????????????????????????????????????????????????????????????????????????????????????????????????????????????????????????????????????????????????????????????????????????????????????????????????????????????????????????????????????????????????????????????????????????????????????????????????????????????????????????????????????????????????????????????????????????????????????????????????????????????????????????????????????????????????????????????????????????????????????????????????????
Berkleasmium_nigroapicale_BCC_8220 GGATTGCCCTAGTAACGGCGAGTGAAGCGGCAACAGCTCAAATTTGAAATCTGGCCCCCCCGGGGTCCGAGTTGTAATTTGTAGAGGGTGCTTTGGTGTCGGCTGCGGTCTAAGTTCCTTGGAACGGGACGTCATAGAGGGTGAGAATCCCGTACGTGGCCGCCTGCCTTCGCCGTGTAAAGCCCCTTCGACGAGTCGAGTTGTTTGGGAATGCAGCTCTAAATGGGAGGTAAATTTCTTCTAAAGCTAAATATTGGCCAGAGACCGATAGCGCACAAGTAGAGTGATCGAAAGATGAAAAGCACTTTGGAAAGAGAGTCAAAAAGCACGTGAAATTGTTGAAAGGGAAGCGCTTGCAGCTAGACTTGCCTTCAGTTGCTCACCCGGGCTCTTGCCCGGGGCACTCTTCTGTAGGCAGGCCAGCATCAGTCCGGGCGGTATGACAAAGGCGCGGTAAACGTACCTCTCCTCGGGGAGGACTTATAGGCCACGCGGCATACTGCCAGCCCGGACTGAGGACCGCGCATCTGCGAGGATGCTGGCGTAATGGCTGTAAGCGGCCCGTCTTGAAACACGGACCAAGGAGTCTAACATCTATGCGAGTGTTTGGGTGTCAAGCCCGGGCGCGCAATGAAAGTGAACGGAGGTGGGAACCCCTCGGGGCGCACCATCGACCGATCCTGATGTCTTCGGATGGATTTGAGTAAGAGCATAGCTGTTGGGACCCGAAAGATGGTGAACTATGCCTGAATAGGGTGAAGCCAGAGGAAACTCTGGTGGAGGCTCGCAGCGGTTCTGACGTGCAAATCGATCGTCAAATTTGGGCATAGGGGCGAAAGA??????????????????????????????????????????????????????????????????????????????????????????????????????????????????????????????????????????????????????????????????????????????????????????????????????????????????????????????????????????????????????????????????????????????????????????????????????????????????????????????????????????????????????????????????????????????????????????????????????????????????????????????????????????????????????????????????????????????????????????????????????????????????????????????????????????????????????????????????????????????????????????????????????????????????????????????????????????????????????????????????????????????????????????????????????????????????????????????????????????????????????????????????????????????????????????????????????????????????????????????????????????????????????????????????????????????????????????????????????????????????????????????????????????????????????????????????????????????????????????????????????????????????????????????????????????????????????????????????????ACTGCGAATGGCTCATTAAATCAGTTATCGTTTATTTGATAGTACCTTACTACTTGGATAACCGTGGTAATTCTAGAGCTAATACATGCTAAAAACCCCGACTTCGGGAGGGGTGTATTTATTAGATAAAAAACCAATGCCCTTCGGGGCTCTTTGGTGATTCATGATAACTTAACGGATCGCATGGCCTTGCGCCGGCGACGGTTCATTCAAATTTCTGCCCTATCAACTTTCGATGGTAAGGTATTGGCTTACCATGGTTTCAACGGGTAACGGGGAATTAGGGTTCGATTCCGGAGAGGGAGCCTGAGAAACGGCTACCACATCCAAGGAAGGCAGCAGGCGCGCAAATTACCCAATCCCGACACGGGGAGGTAGTGACAATAAATACTGATACAGGGCTCTTTTGAGTCTTGTAATCGGAATGAGTACAATTTAAACCCCTTAACGAGGAACAATTGGAGGGCAAGTCTGGTGCCAGCAGCCGCGGTAATTCCAGCTCCAATAGCGTATATTAAAGTTGTTGCAGTTAAAAAGCTCGTAGTTGAACCTTGGGCCTGGCTGGCCGGTCCGCCTCACCGCGTGTACTGGTCCGGCCGGGCCTTTCCTTCTGGAGATCCCCATGCCCTTCACTGGGTGTGCGGGGGAACCAGGACTTTTACTTTGAAAAAATTAGAGTGTTCAAAGCAGGCCTTTGCTCGAATACGTTAGCATGGAATAATAGAATAGGACGTGCGGTCCTATTTTGTTGGTTTCTAGGACCGCCGTAATGATTAATAGGGACAGTCGGGGGCATCAGTATTCAATTGTCAGAGGTGAAATTCTTGGATTTATTGAAGACTAACTACTGCGAAAGCATTTGCCAAGGATGTTTTCATTAATCAGTGAACGAAAGTTAGGGGATCGAAGACGATCAGATACCGTCGTAGTCTTAACCGTAAACTATGCCGACTAGGGATCGGGGGATGATTCTATCTTGTCTCCCTCGGCACCTTACGAGAAATCAAA???????????????????????????????????????????????????????????????????????????????????????????????????????????????????????????????????????????????????????????????????????????????????????????????????????????????????????????????????????????????????????????????????????????????????????????????????????????????????????????????????????????????????????????????????????????????????????????????????????????????????????????????????????????????????????????????????????????????????????????????????????????????????????????????????????????????????????????????????????????????????????????????????????????????????????????????????????????????????????????????????????????????????????????????????????????????????????????????????????????????????????????????????????????????????????????????????????????????????????????????????????????????????????????????????????????????????????????????????????????????????????????????????????????
Berkleasmium_typhae_BCC_12536 ??????????AGTAACGGCGAGTGAAGCGGCAACAGCTCAAATTTGAAATCTGGCTCTTTCGGGGCCCGAGTTGTAATTTGCAGAGGGTGCTTTGGCGTCGTCCGCGGCCTAAGTTCCTTGGAACAGGACGTCTCAGAGGGTGAGAACCCCGTACGTGGCCGCTGGCCTTCGCCATGTAAAGCCCCTTCGACGAGTCGAGTTGTTTGGGAATGCAGCTCTAAATGGGAGGTAGATTTCTTCTAAAGCTAAATACCGGCCAGAGACCGATAGCGCACAAGTAGAGTGATCGAAAGATGAAAAGCACTTTGGAAAGAGAGTCAAAAAGCACGTGAAATTGTTGAAAGGGAAGCGCTTGCAGCCAGACTTGCCCGCCGCGGCTCCGCCAGGCTTCTGCCTGGTGCACTCCTCGGCGGGCAGGCCAGCATCAGTTCGGGCGGCTGGACAAAGGCCCCAGGAATGTAGCACCCTTCGGGGTGTGTTATAGCCTGGGGTGCCATGCAGCCAGCCCGGACTGAGGCCCGCGCATCTGCTAGGATGCTGGCGTAATGGCTGTAAGCGGCCCGTCTTGAAACACGGACCAAGGAGTCTAACATCTGTGCGAGTGTTTGGGTGTCAAGCCCGGGCGCGTAATGAAAGTGAACGGAGGTGGGAACCCTC--GGGTGCACCATCGACCGATCCTGATGTCTTCGGATGGATTTGAGTAAGAGCATAGCTGTTGGGACCCGAAAGATGGTGAACTATGCCTGAATAGGGTGAAGCCAGAGGAAACTCTGGTGGAGGCTCGCAGCGGTTCTGACGTGCAAATCGATCGTCAAATTTGGGCATAGGGGCGAAAGACTAATCGAACTAT????????????????????????????????????????????????????????????????????????????????????????????????????????????????????????????????????????????????????????????????????????????????????????????????????????????????????????????????????????????????????????????????????????????????????????????????????????????????????????????????????????????????????????????????????????????????????????????????????????????????????????????????????????????????????????????????????????????????????????????????????????????????????????????????????????????????????????????????????????????????????????????????????????????????????????????????????????????????????????????????????????????????????????????????????????????????????????????????????????????????????????????????????????????????????????????????????????????????????????????????????????????????????????????????????????????????????????????????????????????????????????????????????????????????????????????????????????????????????????????????????????????????????????????????????????????????????????????????????????????????????????????????????????????????????????????????????????????????????????????????????????????????????????????????????????????????????????????????????????????????????????????????????????????????????????????????????????????????????????????????????????????????????????????????????????????????????????????????????????????????????????????????????????????????????????????????????????????????????????????????????????????????????????????????????????????????????????????????????????????????????????????????????????????????????????????????????????????????????????????????????????????????????????????????????????????????????????????????????????????????????????????????????????????????????????????????????????????????????????????????????????????????????????????????????????????????????????????????????????????????????????????????????????????????????????????????????????????????????????????????????????????????????????????????????????????????????????????????????????????????????????????????????????????????????????????????????????????????????????????????????????????????????????????????????????????????????????????????????????????????????????????????????????????????????????????????????????????????????????????????????????????????????????????????????????????????????????????????????????????????????????????????????????????????????????????????????????????????????????????????????????????????????????????????????????????????????????????????????????????????????????????????????????????????????????????????????????????????????????????????????????????????????????????????????????????????????????????????????????????????????????????????????????????????????????????????????????????????????????????????????????????????????????????????????????????????????????????????????????????????????????????????????????????????????????????????????????????????????????????????????????????????????????????????????????????????????
Botryosphaeria_dothidea_CMW_8000 GGATTGCCTTAGTAACGGCGAGTGAAGCGGCAACAGCTCAAATTTGAAAGCTGGCTCCTTTGGAGTCCGCGTTGTAATTTGTAGAGGATGATTCGGCAAGGGCTCCCGCCTAAGTCTCCTGGAACGGAGCGTCATAGAGGGTGAGAATCCCGTATGCGGTGGGCTGCCTAAGCCATGTGAATCTCCTTCGACGAGTCGAGTTGTTTGGGAATGCAGCTCTAAATGGGAGGTAAATTTCTTCTAAAGCTAAATACCGGCCAGAGACCGATAGCGCACAAGTAGAGTGATCGAAAGATGAAAAGCACTTTGGAAAGAGAGTTAAAAAGTACGTGAAATTGTTGAAAGGGAAGCGCTTGCAGCCAGACTTGTCCGCAGTTGCTCAGCCGGTCTCCTGACCGGTGTACTCTTCTGCGGCCAGGCCAGCATCAGTTCGGGCGGTCGGATAAAGACCTCGGGAATGTAGCTCCTCTCGGGGAGTGTTATAGCCCGGGGTGGAATGCGGCCAGCCTGGACTGAGGATCTCGCTTCGGCTAGGATGCTGGCGTAATGGCTGTAAGCGGCCCGTCTTGAAACACGGACCAAGGAGTCTAACATCTATGCGAGTGTTTGGGTGTCAAACCCATGCGCGTAATGAAAGTGAACGGAGGTGGGAACCCTC--GGGTGCACCATCGACCGATCCTGATGTCTTCGGATGGATTTGAGTAAGAGCATAGCTGTTGGGACCCGAAAGATGGTGAACTATGCCTGAATAGGGTGAAGCCAGAGGAAACTCTGGTGGAGGCTCGCAGCGGTTCTGACGTGCAAATCGATCGTCAAATTTGGGTATAGGGGCGAAAGACTAATCGAACCAT??????????????????????????????????????????????????????????????????????????????????????????????????????????????????????????????????????????????????????????????????????????????????????????????????????????TGCGCCGTACCAACACACCTATNGGTCGTGATGGCAAGCTTGCAAAGCCACGTCAGCTGCACAACACCCACTGGGGTCTGGTCTGCCCGGCAGAAACGCCCGAAGGTCAGGCTTGTGGCCTGGNGAAGAACCTGTCACTGATGTGTCACGTCACGGTCGGTAGCGACGTCACTCCGATCCAGGACTTCATGACACAGCGGAACATGGAGCTTCTGGAAGAGTACGAGCCAAGCGTATCACCGCACGCCACGAAGATTTTCGTCAACGGTGTCTGGGTTGGTATTCACCGTGATCCCACCCAACTCGTCTCCGTCGTCAAGAAGCTGCGTCGTGACGGCACTCTCTCCCCGGAGATGAGTCTTGTTCGCGATGTTCGTGACAGGGAGTTCAAGATCTTCACCGATGCCGGGCGCGTCTGTAGGCCTCTTTTCATCATCGACGACGATCCTACAAGCGCGAACAAGGGTAACTTGGTTTTGTCCCGTGAACACATCGACAGGCTTGAGGAAGATCAACAAATTGACGTCTCTGGCCTGTCCGATGAAGAGAGGNAAGAGAAGAGGTATGGCTGGAAGGGTTTACTTACCAGTGGTGTGGTTGAGTACATGGACGCAGAAGAAGAGGAAGCTGCCATGANTGTCATGACTCCCGATGATTTGCGTGCCCACCACAGGG????????????????????????????????????????????????????????????????????????????????????????????????????????????????????????????????????????????ACTGCGAATGGCTCATTAAATCAGTTATCGTTTATTTGATAGTACCTTACTACTTGGATAACCGTGGTAATTCTAGAGCTAATACATGCTAAAAACCCCGACTTCGGGAGGGGTGTATTTATTAGATAAAAAACCAATGCCCTTCGGGGCTCTTTGGTGATTCATGATAACTTAACGAATCGCATGGCCTTGCGCCGGCGATGGTTCATTCAAATTTCTGCCCTATTAACTTTCGATGGTAGGATAGAGGCCTACCATGGTATCAATGGGTAACGGGGAATTAGGGTTCTATTCCGGAGAGGGAGCCTGAGAAACGGCTACCACATCCAAGGAAGGCAGCAGGCGCGCAAATTACCCAATCCCGACACGGGGAGGTAGTGACAATAAATACTGATACAGGGCTCTTTTGGGTCTTGTAATTGGAATGAGTACAATTTAAATACCTTAACGAGGAACAATTGGAGGGCAAGTCTGGTGCCAGCAGCCGCGGTAATTCCAGCTCCAATAGCGTATATTAAAGTTGTTGCAGTTAAAAAGCTCGTAGTTGAACCTTGGGCCTGGCTGGCCGGTCCGCCTCACCGCGTGTACTGGTCCGGCCGGGCCTTTCCTTCTGGGGATCCGCATGGCCTTCACTGGCTGTGTCGGGGAACCAGGACTTTTACTTTGAAAAAATTAGAGTGTTCAAAGCAGGCCTTTGCTCGAATACATTAGCATGGAATAATAGAATAGGACGTGCGGTCCTATTTTGTTGGTTTCTAGGACCGCCGTAATGATTAATAGGGATAGTCGGGGGCATCAGTATTCAATTGTCAGAGGTGAAATTCTTGGATTTATTGAAGACTAACTACTGCGAAAGCATTTGCCAAGGATGTTTTCATTAATCAGTGAACGAAAGTTAGGGGATCGAAGACGATCAGATACCGTCGTAGTCTTAACCGTAAACTATGCCGACTAGGGATCGGGCGATGTTATTCTTTTGACTCGCTCGGCACCTTACGAGAAATCAAAG?????????????????????????????????????????????????????????????????????????????????????????????????????????????????????????????????????????????????????????????????????????????????????????????????????????????????????????????????????????????????????GGTTTCAACGGCGACAACATGATTGAGGCCTCCACCAACTGCCCCTGGTACAAGGGTTGGGAGAAGGAGACCAAGACCAAGTCCACCGGCAAGACCCTCCTTGAGGCCATCGACAGCATCGACGCCCCCGTCCGTCCTTCGGACAAGCCCCTCCGTCTGCCCCTCCAGGACGTCTACAAGATTGGCGGTATTGGCACGGTCCCCGTCGGCCGTGTGGAAACTGGTGTCATCAAGGCCGGTATGGTCGTTACCTTCGCCCCCGCTGGTGTCACCACCGAGGTCAAGTCCGTCGAGATGCACCACGAGCAGCTCACCGAGGGTGTCCCCGGTGACAACGTCGGCTTCAACGTCAAGAACGTCTCCGTCAAGGAGATCCGTCGTGGCAACGTCGCCGGTGACTCCAAGAACGACCCCCCCAAGGGCTGCGACTCCTTCAACGCCCAGGTCATCGTCCTCAACCACCCCGGTCAGGTCGGTGCTGGCTACGCTCCTGTCCTGGACTGCCACACTGCCCACATTGCCTGCAAGTTCTCTGAGCTGCTCGAGAAGATCGACCGCCGTACCGGCAAGTCCATTGAGAACAACCCCAAGTTCATCAAGTCCGGTGACGCCGCCATCGTCAAGATGATTCCCTCCAAGCCCATGTGCGTTGAGGCTTCAC
Brevicollum_versicolor_HHUF_30591 ???????????????????????????????AACAGCTCAAATTTGAAATCTGGCTCCGCTGGGGTCCGAGTTGTAATTTGCAGAGGGCGCTTTGGCGTCGGCAGCAGTCTAAGTTCCTTGGAACAGGACGTCACAGAGGGTGAGAATCCCGTACGTGGCTGCAGGCCTTCGCCGTGTAAAGCCCCTTCGACGAGTCGTGTTGTTTGGGAATGCAGCACTAAATGGGAGGTAAATTTCTTCTAAAGCTAAATACTGGCCAGAGACCGATAGCGCACAAGTAGAGTGATCGAAAGATGAAAAGCACTTTGGAAAGAGAGTCAAATAGCACGTGAAATTGTTGAAAGGGAAGCGCTTGCAGCCAGACTTGCCTGCGGTTGCTCATCCGGGCTCTTGCCCGGTGCACTCTTCCGCAGGCAGGCCAGCATCAGTTTGGGCGACTGGAGAAAGGCCTCTGTCATGTATCTTCCTTCGGGATGACCTTATAGGGGAGGCGTAATGCAGCCAGTCCGAACTGAGGTCCGCGCATCTGCTAGGATGCTGGCGTAATGGCTGTAAGCGGCCCGTCTTGAAACACGGACCAAGGAGTCTAACATCTATGCGAGTGTTTGGGTGTCAAGCCCGAGCGCGCAATGAAAGTGAACGGAGGTGGGAACCCTT--GGGTGCACCATCGACCGATCCTGATGTCTTCGGATGGATTTGAGTAAGAGCATAGCTGTTGGGACCCGAAAGATGGTGAACTATGCTTGAATAGGGTGAAGCCAGAGGAAACTCTGGTGGAGGCTCGCAGCGGTTCTGACGTGCAAATCGATCGTCAAATTTGGGCATAGGGGCGAAAGACTAATCGAACTATGACCTACAAATACCTTCAGAGGTTGTGGAAAACAACCAAGACTTCAATATCCAGATGGCAGTAAAAGCCAGTATTATCACAAATGGACTCAAGTACTCGTTGGCAACGGGAAACTGGGGTGACCAGAAGAAGGCCGCCTCGGCAAAAGCAGGCGTCTCTCAGGTGCTCAATCGATATACCTACGCGTCAACTCTTTCACATCTGCGTCGAACGAATACTCCAGTCGGTCGTGATGGTAAGCTAGCGAAGCCTCGCCAACTCCACAATTCCCACTGGGGTCTGGTATGCCCTGCGGAAACCCCAGAGGGACAAGCCTGCGGATTGGTGAAAAATCTCTCGTTGATGTGCTATGTCAGTGTGGGTAGCGATGCTACTCCAATCTCCGACTTCATGACTCAGCGCAATATGGACCTCCTTGAAGAATACGATCCGGTCGTTAATCCAAATGCTACTAAAGTCTTCGTCAATGGTGTATGGGTTGGTGTGCACTCTAGCCCCGCACAGCTTGTCACTGTCGTTCAAGAGCTTCGACGGAACGGGACGCTTTCGTATGAAATGAGTCTCATTCGTGACATTCGTGATAGAGAGTTCAAGATTTTCACGGATGCAGGTCGTGTTATGCGACCGCTCTTAGTCGTCGAGAACGATGCTCGGAAGCCGAATCTCAATCACCTTGTCTACAATAAGTCGCACGTCCAGAAATTGGAGGTGGAGAAGGACTTGGATACGTCCGGAATGAGCGATGAGGAAATGGCGAACGTGAAATATGGCTGGAGAGGGCTCATTCAAGACGGCGTAGTCGAGTACCTCGATGCCGAGGAAGAAGAAACGGCTATGATCGTTATGTCACCAACAGATCTCGAGGAATGGCGTGAGCTTAAACAAGGCGTCTACCATGCAGAACCAGGAAAGGAAGACCGTCTTGCTCGTCTGAAGCCACCACCTAAGGAGGAAGTCCATGCTTACACACATTGCGAAATTCATCCCGCAATGATTCTCGGCATTTGTGCCAGTAT??CTGCGAATGGCTCATTAAATCAGTTATCGTTTATTTGATAGTACCTTACTACTTGGATAACCGTGGTAATTCTAGAGCTAATACATGCTAAAAATCTCGACTTCGGAAGAGATGTATTTATTAGATAAAAAACCAATGCCCTTCGGGGCTTCTTGGTGATTCATAATAACTTTTCAGATCGCATGGCCTTGAGCCGGCGACGGTTCATTCAAATTTCTGCCCTATCAACTTTCGATGGTAAGGTAGTGGCTTACCATGGTTTCAACGGGTAACGGGGAATTAGGGTTCGATTCCGGAGAGTGAGCCTGAGAAACGGCTGACACATCCAAGGAAGGCAGCAGGCGCGCAAATTACCCAATCCCAACATGGGGAGGTAGTGACAATAAATACTGATACAGGGCTCTTTTGGGTCTTGTAATTGGAATGAGTACAATTTAAACCTCTTAACGAGGAACAATTGGAGGGCAAGTCTGGTGCCAGCAGCCGCGGTAATTCCAGCTCCAATAGCGTATATTAAAGTTGTTGCCGTTAAAAAGCTCGTAGTTGAACCTTGGGCCTGGCTGGCAGGTCCGCCTCACCGCGTGTACTTGTCCGGCCGGGCCTTTCCTTCTGGAGAACCTCATGCCCTTCACTGGGTGTGCTGGGGAACCAGGACTTTTACTTTGAAAAAATTAGAGTGTTCAAAGCAGGCCTTTGCTCGAATACGTTAGCATGGAATAATAGAATAAGACGTGCGGTCTTATTTTGTTGGTTTCTAAGACCGCCGTAATGATTAATAGGGACGGTTGGGGGCATTAGTATTCAATTGTCAGAGGTGAAATTCTTGGATTTATTGAAGACTAACTACTGCGAAAGCATTTGCCAAAGATGTTTTCATTAATCAGTGAACGAAAGTTAGGGGATCGAAAACGATCAGATACCGTTGTAGTCTTAACCGTAAACTATGCCGACTAGGGATTAGGCGGTGTTTCTATCTTGACCCGCTTAGCACCT?????????????????????????????????????????ACTGGTGAGTTCGAGGCTGGTATTTCCAAGGATGGCCAGACTCGTGAGCACGCTCTCCTCGCTTACACTCTTGGTGTCAAGCAGCTTATCGTCGCCATTAACAAGATGGATACCACCAAGTGGTCCGAGGAGCGTTACCAGGAGATCATCAAGGAGACCTCCAACTTCATCAAGAAGGTCGGCTACAATCCCAAGCACGTTCCTTTCGTCCCCATCTCCGGTTTCAACGGCGACAACATGATTGAGCCATCCACAAACTGCCCCTGGTACAAGGGATGGGAGAAGGAGACCAAGTCTAAGGTTACCGGCAAGACCCTCCTCGAGGCCATCGACAACATTGACCCCCCAAGCCGTCCCTCCGACAAGCCCCTTCGTCTTCCTCTCCAGGACGTGTACAAGATCGGTGGCATTGGCACGGTCCCCGTCGGTCGTGTCGAGACCGGTACCATCAAGGCCGGTATGGTCGTCACCTTCGCCCCTGCTGGTGTTACCACTGAAGTCAAGTCCGTCGAGATGCACCACGAACAGCTCTCTGAGGGTGTTCCTGGTGACAACGTCGGCTTCAACGTCAAGAACGTCTCCGTCAAGGAGATCCGTCGTGGTAACGTCGCTGGTGACTCCAAGAACGACCCCCCCAAGGGCGCTGAGTCCTTCAACGCCCAGGTCATTGTCCTCAACCATCCTGGTCAGGTCGGTGCCGGATATGCTCCAGTCTTGGATTGCCACACTGCCCATATTGCCTGCAAGTTCTCCGAACTCCTCGAGAAGATCGACCGACGTACGGGCAAGTCTGTTGAGAACTCCCCCAAGTTCATCAAGTCTGGTGATGCCGCTATCGTCAAGATGATTCCGTCCAAGCCTATGTGCGTTGAGGCTTCAC
Camarosporidiella_caraganicola_MFLUCCC_14_0605 ??????????????????????????????????????????????????CTGGCTCTTTCAGAGTCCGAGTTGTAATTTGCAGAGGGCGCTTTGGCGTTGGCAGCGGTCCAAGTTCCTTGGAACAGGACGTCACAGAGGGTGAGAATCCCGTACGTGGTCGCTGGCCTTCGCCGTGTAAAGCCCCTTCGACGAGTCGAGTTGTTTGGGAATGCAGCTCTAAATGGGAGGTAAATTTCTTCTAAAGCTAAATACTGGCCAGAGACCGATAGCGCACAAGTAGAGTGATCGAAAGATGAAAAGCACTTTGGAAAGAGAGTCAAATAGCACGTGAAATTGTTGAAAGGGAAGCGCTTGCAGCCAGACTTGCCTGTAGTTGCTCATCCGGGCTTTTGCCCGGTGCACTCTTCTGCGGGCAGGCCAGCATCAGTTTGGGCGGTTGGATAAAGGTCTCTGTCATGTACCTCCTTTCGGGGAGGCCTTATAGGGGAGACGTCATGCAACCAGCCTGGACTGAGGTCCGCGCATATGCTAGGATGCTGGCGTAATGGCTGTAAGCGGCCCGTCTTGAAACACGGACCAAGGAGTCTAACATCTATGCGAGTGTTTGGGTGTCAAGCCCGAACGCGTAATGAAAGTGAACGGAGGTGGGACCCCTTTAGGGTGCACCATCGACCGATCCTGATGTCTTCGGATGGATTTGAGTAAGAGCATGGCTGTTGGGACCCGAAAGATGGTGAACTATGCTTGAATAGGGTG????????????????????????????????????????????????????????????????????????????????????????????????????????????????????????????????????????????????????????????????????????????????????????????????????????????????????????????????????????????????????????????????????????????????????????????????????????????????????????????????????????????????????????????????????????????????????????????????????????????????????????????????????????????????????????????????????????????????????????????????????????????????????????????????????????????????????????????????????????????????????????????????????????????????????????????????????????????????????????????????????????????????????????????????????????????????????????????????????????????????????????????????????????????????????????????????????????????????????????????????????????????????????????????????????????????????????????????????????????????????????????????????????????????????????????????????????????????????????????????????????????????????????????????????????????????????????????????????????????????????????????????????????????????????????????????????????????????????????????????????????????????????????????????????????????????????????????????????????????????CATGCTGAAAACCCCAACTTCGGGAGGGGTGTATTTATTAGATAAAAAACCAACGCCCTTCGGGGCTTCTTGGTGATTCATGATAACTTTACGGATCGCATGGCCTTGCGCCGGCGACGGTTCATTCAAATTTCTGCCCTATCAACTTTCGATGGTAAGGTATTGGCTTACCATGGTTTCAACGGGTAACGGGGAATTAGGGTTCGATTCCGGAGAGGGAGCCTGAGAAACGGCTACCACATCCAAGGAAGGCAGCAGGCGCGCAAATTACCCAATCCCGACACGGGGAGGTAGTGACAATAAATACTGATACAGGGCTCTTTTGGGTCTTGTAATTGGAATGAGTACAATTTAAACCTCTTAACGAGGAACAATTGGAGGGCAAGTCTGGTGCCAGCAGCCGCGGTAATTCCAGCTCCAATAGCGTATATTAAAGTTGTTGCAGTTAAAAAGCTCGTAGTTGAAACTTGGGTCTGGCTGGCAGGTCCGCCTCACCGCGTGTACTTGTCCGGCCGGGCC-TTCCTTCTGGAGAACCTCATGCCCTTCACTGGGCGTGTTGGGG-ACCAGGACTTTTACTTTGAAAAAATTAGAGTGTTCAAAGCAGGCCTTTGCTCGAATACGTTAGCATGGAATAATAGAATAGGACGTGCGGTCCTATTTTGTTGGTTTCTAGGACCGCCGTAATGATTAATAGGGACAGTCGGGGGCATCAGTATTCAATTGTCAGAGGTGAAATTCTTGGATTTATTGAAGACTAACTACTGCGAAAGCATTTGCCAAGGATGTTTTCATTAATCAGTGAACGAAAGTTAGGGGATCGAAGACGATCAGATACCGTCGTAGTCTTAACCGTAAACTATGCCGACTAGGGATCGGGCGATGTTCTTTTTCTGACTCGCTCGGCACCTTACGAGAAATCAAAG??????????????????????????????????????????????????????????????????????????????????????????????????????????????????????????????????????????????????????????????????????????????????????????????????????????????????????????????????????????????????????????????????????????????????????????????????????????????????????????????????????????????????????????????????????????????????????????????????????????????????????????????????????????????????????????????????????????????????????????????????????????????????????????????????????????????????????????????????????????????????????????????????????????????????????????????????????????????????????????????????????????????????????????????????????????????????????????????????????????????????????????????????????????????????????????????????????????????????????????????????????????????????????????????????????????????????????????????????????????????????????????????????????????
Camarosporium_quaternatum_CPC_31081 GGATTGCCCTAGTAACGGCGAGTGAAGCGGCAACAGCTCAAATTTGAAATCTGGCTCTTTTAGGGTCCGAGTTGTAATTTGCAGAGGGCGCTTTGGCGGTGGCAGCGGTTCAAGTTCCTTGGAACAGGACGTCACAGAGGGTGAGAATCCCGTACGTGGTCGCTAACCATTGCCGTGTAAAGCCCCTTCGACGAGTCGAGTTGTTTGGGAATGCAGCTCTAAATGGGAGGTAAATTTCTTCTAAAGCTAAATACTGGCCAGAGACCGATAGCGCACAAGTAGAGTGATCGAAAGATGAAAAGCACTTTGGAAAGAGAGTCAAATAGCACGTGAAATTGTTGAAAGGGAAGCGCTTGCAGCCAGACTTGCCTGTAGTTGCTCATCCGGGCTTTTGCCCGGTGCACTCTTCTGCGGGCAGGCCAGCATCAGTTTGGGCGGCTAGATAAAGATCTCCATCACGTACCTCTCTTCGGGGAGGCCTTATAGGGGAGATGTAATGTAGCCAGCCTGGACTGAGGTCCGCGCATTTGCTAGGATGCTGGCGTAATGGCTGTAAGCGGCCCGTCTTGAAACACGGACCAAGGAGTCTAACATCTATGCGAGTGTTTGGGTGTCAAGCCCGAGCGCGCAATGAAAGTGAACGGAGGTGGGAACCCTTC-GGGTGCACCATCGACCGATCCTGATGTCTTCGGATGGATTTGAGTAAGAGCATGGCTGTTGGGACCCGAAAGATGGTGAACTATGCTTGAATAGGGTGAAGCCAGAGGAAACTCTGGTGGAGGCTCGCAG????????????????????????????????????????????????????????????????????????????????????????????????????????????????????????????????????????????????????????????????????????????????????????????????????????????????????????????????????????????????????????????????????????????????????????????????????????????????????????????????????????????????????????????????????????????????????????????????????????????????????????????????????????????????????????????????????????????????????????????????????????????????????????????????????????????????????????????????????????????????????????????????????????????????????????????????????????????????????????????????????????????????????????????????????????????????????????????????????????????????????????????????????????????????????????????????????????????????????????????????????????????????????????????????????????????????????????????????????????????????????????????????????????????????????????????????????????????????????????????????????????????????????????????????????????????????????????????????????????????????????????????????????????????????????????ACTGCGAATGGCTCATTAAATCAGTTATCGTTTATTTGATAGTACCTTACTACTTGGATAACCGTGGTAATTCTAGAGCTAATACATGCTTAAAACCCCGACTTCTGGAGGGGTGTATTTATTAGATAAAAAACCAACGCCCTTCGGGGCTTTTTGGTGATTCATGATAACTTTACGGATCGCATGGCCTTGCGCCGGCGACGGTTCATTCAAATTTCTGCCCTATCAACTTTCGATGGTAAGGTATTGGCTTACCATGGTTTCAACGGGTAACGGGGAATTAGGGTTCGATTCCGGAGAGGGAGCCTGAGAAACGGCTACCACATCCAAGGAAGGCAGCAGGCGCGCAAATTACCCAATCCCGACACGGGGAGGTAGTGACAATAAATACTGATACAGGGCTCTTTTGGGTCTTGTAATTGGAATGAGTACAATTTAAACCTCTTAACGAGGAACAATTGGAGGGCAAGTCTGGTGCCAGCAGCCGCGGTAATTCCAGCTCCAATAGCGTATATTAAAGTTGTTGCAGTTAAAAAGCTCGTAGTTGAAACTTGGGTCTGGCTGGCAGGTCCGCCTCACCGCGTGTACTTGTCCGGCCGGGCC-TTCCTTCTGGAGAACCTCATGCCCTTCACTGGGCGTGTTGGGG-ACCAGGACTTTTACTTTGAAAAAATTAGAGTGTTCAAAGCAGGCCTTTGCTCGAATACGTTAGCATGGAATAATAGAATAGGACGTGCGGTCCTATTTTGTTGGTTTCTAGGACCGCCGTAATGATTAATAGGGACAGTCGGGGGCATCAGTATTCAATTGTCAGAGGTGAAATTCTTGGATTTATTGAAGACTAACTACTGCGAAAGCATTTGCCAAGGATGTTTTCATTAATCAGTGAACGAAAGTTAGGGGATCGAAGACGATCAGATACCGTCGTAGTCTTAACCGTAAACTATGCCGACTAGGGATCGGGCAATGTTCTTTTTCTGACTCGCTCGGCACCTTACGAGAAATCAAAGGCGCTATTCTCATTATCGCTGCCGGTACTGGTGAGTTCGAGGCTGGTATCTCCAAGGATGGCCAGACTCGTGAGCACGCTCTGCTTGCCTACACCCTCGGTGTCAAGCAGCTCATCGTCGCTATCAACAAGATGGACACTGCCAAGTGGTCCGAGGACCGTTACCAGGAGATCATCAAGGAGACCTCCAACTTCATCAAGAAGGTCGGCTACAACCCCAAGCACGTTCCCTTCGTGCCCATCTCTGGATTCAACGGTGACAACATGATCGACGTCTCCACCAACTGCCCCTGGTACAAGGGTTGGGAGAAGGAGATCAAGGCCAAGGTCACTGGTAAGACCCTCCTTGAGGCCATCGATGCCATCGACCTGCCCAAGCGTCCCACCGACAAGCCCCTCCGTCTTCCCCTCCAGGATGTCTACAAGATTGGTGGTATTGGCACGGTGCCCGTCGGCCGTGTCGAGACTGGTATCATCAAGTCCGGCATGGTCGTCACCTTCGCGCCCGCTGGTGTGACCACTGAAGTCAAGTCCGTCGAGATGCACCACGAGCAGCTTACCGAGGGTGTCCCTGGTGACAACGTCGGTTTCAACGTCAAGAACGTCTCCGTCAAGGAGATCCGTCGTGGCAACGTTGCCGGTGACTCCAAGAACGACCCCCCCAAGGGTGCCGAGTCCTTCAACGCCCAGGTCATCGTCCTTAACCACCCCGGTCAGGTCGGTGCCGGTTACGCACCAGTCCTCGATTGCCACACTGCCCACATTGCTTGCAAGTTCTCTGAACTCCTCGAGAAGATCGACCGCCGTACCGGCAAGTCGGTTGAGGACACCCCCAAGTTCATCAAGTCTGGTGACGCTGCCATCGTCAAGATGGTTCCCTCCAAGCCCATGTGCGTTGAGGCTTCAC
Camarosporomyces_flavigenus_CBS_314_80 GGATTGCCCTAGTAACGGCGAGTGAAGCGGCAACAGCTCAAATTTGAAATCTGGCTCTTTTAGGGTCCGAGTTGTAATTTGCAGAGGGCGCTTTGGCGTTGGCAGCGGTCCAAGTTCCTTGGAACAGGACGTCACAGAGGGTGAGAATCCCGTACGTGGTCGCTAACCTTCGCCGTGTAAAGCCCCTTCGACGAGTCGAGTTGTTTGGGAATGCAGCTCTAAATGGGAGGTAAATTTCTTCTAAAGCTAAATACTGGCCAGAGACCGATAGCGCACAAGTAGAGTGATCGAAAGATGAAAAGCACTTTGGAAAGAGAGTCAAACAGCACGTGAAATTGTTGAAAGGGAAGCGCTTGCAGCCAGACTTGCCTGTAGTTGCTCATCCGGGCTCTCGCCCGGTGCACTCTTCTGCGGGCAGGCCAGCATCAGTTTGGGCGGTTAGATAAAGGTCTCTGTCATGTACCTCTCTTCGGGGAGGCCTTATAGGGGAGACGACATGTAACCAGCCTGGACTGAGGTCCGCGCATTTGCTAGGATGCTGGCGTAATGGCTGTAAGCGGCCCGTCTTGAAACACGGACCAAGGAGTCTAACATCTATGCGAGTGTTTGGGTGTCAAGCCCGAGCGCGCAATGAAAGTGAACGGAGGTGGGACCCCTTTAGGGTGCACCATCGACCGATCCTGATGTCTTCGGATGGATTTGAGTAAGAGCATGGCTGTTGGGACCCGAAAGATGGTGAACTATGCTTGAATAGGGTGAAGCCAGAGGAAACTCTGGTGGAGGCTCGCAGCGGTTCTGACGTGCAAATCGATCGTCAAATTTGGGCATAGGGGCGAAAGACTAATCGAACTAT??????????????????????????????????????????????????????????????????????????????????????????????????????????????????????????????????????????????????????????????????????????????????????????????????????????????????????????????????????????????????????????????????????????????????????????????????????????????????????????????????????????????????????????????????????????????????????????????????????????????????????????????????????????????????????????????????????????????????????????????????????????????????????????????????????????????????????????????????????????????????????????????????????????????????????????????????????????????????????????????????????????????????????????????????????????????????????????????????????????????????????????????????????????????????????????????????????????????????????????????????????????????????????????????????????????????????????????????????????????????????????????????????????????????????????????????????????????????????????????????????????????????????????????????????????????????????????????????????????????????????????????????GATAGTACCTTACTACTTGGATAACCGTGGTAATTCTAGAGCTAATACATGCTTAAAACCCCAACTTCGGGAGGGGTGTATTTATTAGATAAAAAACCAACGCCCTTCGGGGCTTCTTGGTGATTCATGATAACTTTACGGATCGCATGGCCTTGCGCCGGCGACGGTTCATTCAAATTTCTGCCCTATCAACTTTCGATGGTAAGGTATTGGCTTACCATGGTTTCAACGGGTAACGGGGAATTAGGGTTCGATTCCGGAGAGGGAGCCTGAGAAACGGCTACCACATCCAAGGAAGGCAGCAGGCGCGCAAATTACCCAATCCCGACACGGGGAGGTAGTGACAATAAATACTGATACAGGGCTCTTTTGGGTCTTGTAATTGGAATGAGTACAATTTAAACCTCTTAACGAGGAACAATTGGAGGGCAAGTCTGGTGCCAGCAGCCGCGGTAATTCCAGCTCCAATAGCGTATATTAAAGTTGTTGCAGTTAAAAAGCTCGTAGTTGAAACTTGGGTCTGGCTGGCAGGTCCGCCTCACCGCGTGTACTTGTCCGGCCGGGCC-TTCCTTCTGGAGAACCTCATGCCCTTCACTGGGCGTGTTGGGG-ACCAGGACTTTTACTTTGAAAAAATTAGAGTGTTCAAAGCAGGCCTTTGCTCGAATACGTTAGCATGGAATAATAGAATAGGACGTGCGGTCCTATTTTGTTGGTTTCTAGGACCGCCGTAATGATTAATAGGGACAGTCGGGGGCATCAGTATTCAATTGTCAGAGGTGAAATTCTTGGATTTATTGAAGACTAACTACTGCGAAAGCATTTGCCAAGGATGTTTTCATTAATCAGTGAACGAAAGTTAGGGGATCGAAGACGATCAGATACCGTCGTAGTCTTAACCGTAAACTATGCCGACTAGGGATCGGGCGATGTTCTTTTTCTGACTCGCTC????????????????????????????????????????????????????????????????????????????????????????????????????????????????????????????????????????????????????????????????????????????????????????????????????????????????????????????????????????????????????????????????????????????????????????????????????????????????????????????????????????????????????????????????????????????????????????????????????????????????????????????????????????????????????????????????????????????????????????????????????????????????????????????????????????????????????????????????????????????????????????????????????????????????????????????????????????????????????????????????????????????????????????????????????????????????????????????????????????????????????????????????????????????????????????????????????????????????????????????????????????????????????????????????????????????????????????????????????????????????????????????????????????????????????????????????
Capnodium_coffeae_CBS_147_52 ??ATTGCCCTAGTAACGGCGAGTGAAGCGGCAATAGCTCAGATTTGAAATCTGGCGTCTTCGGCGTCCGAGTTGTAATCTGTAGAGGATGCCTTGGG--TAGCACCGGTCTAAGTCCCCTGGAACGGGGCGTCACAGAGGGTGAGAATCCCGTATGTGACCGGAAGGGCACCCTCCACAAGGCTCCTTCGACGAGTCGAGTTGTTTGGGAATGCAGCTCTAAATGGGAGGTAAATTCCTTCTAAAGCTAAATACCGGCCAGAGACCGATAGCGCACAAGTAGAGTGATCGAAAGATGAAAAGCACTTTGGAAAGAGAGTTAAAAAGCACGTGAAATTGTTGAAAGGGAAGCGCTTGCAACCAGACTTGTTGGCGGT-GTTCCGCCGGTCTTCTGACCGGTCCACTCACC-GTCTGCAGGCCAGCATCATCTGGGGCCGCCGGATAAAAGCGAGGGGAACGTGGCTCCCT--CGGGAGTGTTATAGCCCCTCGTGCAATACGGCGAGCCTCGGGTGAGGTCCGCGCTTCGGCTAGGATGCTGGCGTAATGGTCGTAAGCGGCCCGTCTTGAAACACGGACCAAGGAGTCTAACATCTATGCGAGTGTTCGGGTGTCAAACCCCTACGCGTAATGAAAGTGAACGGAGGTGGGAGCCTTA--GGGTGCACCATCGACCGATCCTGATGTCTTCGGATGGATTTGAGTAAGAGCATAGCTGTTGGGACCCGAAAGATGGTGAACTATGCCTGGATAGGGTGAAGCCAGAGGAAACTCTGGTGGAGGCTCGCAGCGGTTCTGACGTGCAAATCGATCGTCAAATTTGGGTATAGGGGCGAAAGACTAATCGAACCATGACGCAACAGTATCTTGTCAGGGTATTGAGTCCGGCCGGGACTTCAATGTCAACCTTGCTTGTAAAAGCAACATCATAACATCTGGTCTGCGCTACAGTCTTGCTACTGGTAATTGGGGTGATCAAAAGAAAGCCATGTCAACAAGAGCGGGTGTCAGTCAGGTGCTTAACCGATTTACTTACGCTTCAACGTTGTCACATTTGCGTCGTACGAACACTCCCATCGGCAGAGACGGAAAGATCGCTAAGCCTAGACAATTGCACAACACTCATTGGGGTTTGGTGTGCCCAGCAGAGACGCCTGAAGGACAAGCCTGTGGATTAGTCAAGAATCTTGCGCTCATGTGCTATGTGAGTGTTGGTACACCAGGCACACCTTTGGTCGAGTTTATGCAACAACGTGACATGGAATTGCTTGAAGAGTGTGACCCTGTGACCAATCCCAACGCCACCAAGATCTTCGTCAACGGTGTTTGGGTGGGTGTTCACAAGAACCCGACCCAGCTGATCGAAACTCTTCGAGAGATCCGCCGAAGAGGTACTGTCAGTTTCGAAATCACCATCATCCGTGACGTCCGAGACCGAGAGATCAAGGTTTTCACGGATGCTGGCAGAGTCTGCAGGCCGCTATTCGTCGTTGACAACAACCCGCGCTCTGCAAGAAAAGGAAAGCTGGCACTTAGGCGTGAGCACGTTGAGCACTTGCAGGAAGACCGAGAGGTGGACACATCGCTACTCTCAGAGGAAGAACGTGACGAGCAGACTTTCGGGTGGAAGGGCCTGGTCAAGGAGGGCGTCGTTGAATACCTGGACGCTGAAGAAGAGGAGCAAGCCATGATCATCATGACGCCAGACGACCTCGATGAACACAGACAGGTGCTGCAAGGCTCGTC---ATTTACAGACCCCAAGGACGATCCTCATCGCCGTATCAAGCCGAAACCTAACCTTGCAGTGCGGATGTGGACGCATTGTGAGATTCACCCTGCCATGATTCTCAGTATCTGCGCTTCCATTACTGCGAATGGCTCATTAAATCAGTTATCGTTTATTTGATAGTACCTTACTACATGGATAACCGTGGTAATTCTAGAGCTAATACATGCTAAAAACCCCGACTTCGGGAGGGGTGTATTTATTAGATAAAAAACCAATGCCCTTCGGGGCTCAATGGTGAATCATAATAACTTAACGAATCGCATGGCCTTGCGCCGGCGATGGTTCATTCAAATTTCTGCCCTATCAACTTTCGATGGTAGGATAGTGGCCTACCATGGTATCAACGGGTAACGGGGAATTAGGGTTCTATTCCGGAGAGGGAGCCTGAGAAACGGCTACCACATCCAAGGAAGGCAGCAGGCGCGCAAATTACCCAATCCCGACACGGGGAGGTAGTGACAATAAATACTGATACAGGGCTCTTTTGGGTCTTGTAATTGGAATGAGTACAATTTAAATACCTTAACGAGGAACAATTGGAGGGCAAGTCTGGTGCCAGCAGCCGCGGTAATTCCAGCTCCAATAGCGTATATTAAAGTTGTTGCAGTTAAAAAGCTCGTAGTTGAACCTTGGGCCTGGCTGGCCGGTCCGCCTCACCGCGTGTACTGGTCCGGCCGGGCCTTTCCTTCTGGGGAACCGCATGCCCTTCACTGGGCGTGTGTGGGAACCAGGACTTTTACTTTGAAAAAATTAGAGTGTTCAAAGCAGGCCTTTGCTCGAATACATTAGCATGGAATAATAGAATAGGACGTGTGGTTCTATTTTGTTGGTTTCTAGGACCGCCGTAATGATTAATAGGGATAGTCGGGGGCATCCGTATTCAATTGTCAGAGGTGAAATTCTTGGATTTATTGAAGACGAACTACTGCGAAAGCATTTGCCAAGGATGTTTTCATTAATCAGTGAACGAAAGTTAGGGGATCGAAGACGATCAGATACCGTCGTAGTCTTAACCATAAACTATGCCGACTAGGGATCGGGGGGTGTTATCATTTTGACCTCCTCGGCACCTTACGAGAAATCAAAGGCGCTGTCCTCATCATCGCTGCTGGCACTGGTGAGTTCGAGGCTGGTATCTCCAAGGATGGCCAGACTCGTGAGCACGCCCTGCTCGCCTACACCCTCGGTGTCAAGCAGCTCATCGTTGCCATCAACAAGATGGACACCACCAAGTGGTCTGAGGAGCGCTACAACGAGATCATCAAGGAGACCTCCACCTTCATCAAGAAGGTCGGCTACAACCCAAAGCACGTCCCATTCGTGCCAATCTCCGGCTTCAACGGTGACAACATGATTGAACCTTCCACCAACTGCCCATGGTACAAGGGATGGGAGAAGGAGACCAAGACCAAGTCCACTGGCAAGACCCTCCTCGAGGCCATCGACGCCATCGACACCCCGTCTCGTCCAGTCGACAAGCCACTTCGTCTGCCTCTCCAGGATGTGTACAAGATTGGCGGTATCGGAACTGTTCCAGTCGGCCGTGTCGAGACCGGTGCCATCAAGGCCGGCATGGTCGTCACCTTCGCCCCAGCTGGTGTCACCACTGAGGTCAAGTCCGTCGAGATGCACCACGAGCAGCTCGCCGAGGGTCTGCCAGGTGACAACGTTGGTTTCAACGTCAAGAACGTCTCCGTCAAGGAGATCCGTCGTGGCAACGTTGCCGGTGACTCCAAGAACGACCCACCAAAGGGCTGCGACAGCTTCAACGCCCAGGTCATCGTCCTGAACCACCCTGGCCAGGTTGGTGCTGGTTACGCTCCAGTCCTTGACTGCCACACTGCCCACATTGCCTGCAAGTTCGCCGAGCTCCTCGAGAAGATCGACCGCCGTACCGGCAAGTCCATTGAGAACGCTCCTAAGTTCATCAAGTCTGGTGACGCTGCCATCGTCAAGATGATCCCATCCAAGCCAATGTGCGTTGAGGCCTCAC
Capnodium_salicinum_CBS_131_34 ?????????????????????????????GCAACAGCTCAAATTTGAAATCTGGCGTCTCCGGCGTCCGAGTTGTAATTTGTAGAGGATGCTTCGGG--CAGCACCGGTCTAAGTTCCTTGGAACAGGACGTCATAGAGGGTGAGAATCCCGTATGCGACCGGAAGGGCACCCTCCACGTAGCTCCTTCGACGAGTCGAGTTGTTTGGGAATGCAGCTCTAAATGGGAGGTAAATTTCTTCTAAAGCTAAATACCGGCCAGAGACCGATAGCGCACAAGTAGAGTGATCGAAAGATGAAAAGCACTTTGGAAAGAGAGTTAAAAAGCACGTGAAATTGTTGAAAGGGAAGCGCTTGCAACCAGACTTGCTGGCGGT-GTTCCGCCGGTCTTCTGACCGGTTCATTCGCC-GTCTGCAGGCCAGCATCATCTGGGGCCGCCGGATAAAAACGGTGGGAATGTGGCTCCCT--CGGGAGTGTTATAGCCCTCCGTGTAATACGGCGTGCCTCGGGTGAGGTCCGCGCTTCGGCTTGGATGCTGGCATAATGGTTGTAAGCGGCCCGTCTTGAAACACGGACCAAGGAGTCTAACATCTATGCGAGTGTTCGGGTGTCAAACCCCTACGCGTAATGAAAGTGAACGGAGGTGGGAACTTTT---TGTGCACCATCGACCGATCCTGATGTCTTCNGATGGATTTGAGTAAGANNATAGCTGTTGGGACCCNAAANATGGTGAACTATGCCTGAATANGGTGAAGCCAGANGAAACTCTGGTGGAGGNTCGCAGCGGGTNTAATCCGCAGCCAAGTCCTAAAGTCTTTGTGTAAAAGCAAAGGGGTAATTGAATCATGATGAAGCAGTACTTAGATCGTGGATCGAGTCAGGGAGAGAGTTCAACATCAACTTGGCTGTCAAGAGTAACATCATCACTTCTGGCCTACGATACAGTTTGGCTACCGGGAACTGGGGTGATCAGAAGAAAGCGGCAAGCGCAAGAGCTGGTGTGAGTCAGGTGCTGAACAGATACACTTACGCATCAACTCTATCCCACTTACGACGCACGAACACACCCATTGGTAGGGATGGCAAGATCGCAAAGCCACGTCAACTTCATAATACTCATTGGGGTCTTGTGTGTCCAGCAGAGACTCCAGAAGGGCAGGCTTGTGGGTTGGTCAAGAACTTAGCACTGATGTGTTATGTCTCTGTCGGGACACCCGGTACTCCACTTGTTGATTTCATGCAGCAGCGTGACATGGAACTGTTAGAGGGGTACGATCCGGTTACCAACCCGAACGCGACAAAGGTCTTCGTTAACGGTGTCTGGGTTGGCGTGCATAAGAATCCCGGCCAACTGATCGACATGTTACGAGACATTAGACGCAAGGGAATCGTGAGCTTCGAGATCACGATCATTCGCGATGTTCGCGATCGAGAAATCAAGGTCTTCACAGATGCCGGTAGAGTTTGCCGGCCCCTTTTCGTGGTAGACAACGATCCCCGATCATCTTCCAAGGGTACTCTTATCCTCAAGCGCGAGCACATCAACAAGCTGCAAGGCGACAGGGAGCTCGATACCGCTGGTATGTCTGAGCAGGAGCGTGAAGAGGAGACTTTCGGTTGGAAGGGCCTGGTCAAGAGCGGTGTGGTAGAGTACCTTGATGCTGAAGAAGAAGAGCAAGCCATGATTGTCATGACACCTGACGACTTGGAAGAGCACAGGCTAGTCATCAGCGGAATGCC---ATTCGAAGACGCCAAGGACGATCCACATCGAAGAATCAAGCCCAAGCCCAATCCAGCAGTCAGAATGTGGACTCATTGCGAGATCCATCCTGCAATGATATTGGGTATTTGTGCTTCAATCACTGCGAATGGCTCATTAAATCAGTTATCGTTTATTTGATAGTACCTTACTACTTGGATAACCGTGGTAATTCTAGAGCTAATACATGCTAAAAACCCCAACTTCGGAAGGGGTGTATTTATTAGATAAAAAACCAATGCCCTTCGGGGCTCCTTGGTGAATCATAATAACTTAACGAATCGCATGGCCTTGCGCCGGCGATGGTTCATTCAAATTTCTGCCCTATCAACTTTCGATGGTAGGATAGTGGCCTACCATGGTATCAACGGGTAACGGGGAATTAGGGTTCTATTCCGGAGAGGGAGCCTGAGAAACGGCTACCACATCCAAGGAAGGCAGCAGGCGCGCAAATTACCCAATCCCGACACGGGGAGGTAGTGACAATAAATACTGATACAGGGCTCTTTTGGGTCTTGTAATTGGAATGAGTACAATTTAAATCCCTTAACGAGGAACAATTGGAGGGCAAGTCTGGTGCCAGCAGCCGCGGTAATTCCAGCTCCAATAGCGTATATTAAAGTTGTTGCAGTTAAAAAGCTCGTAGTTGAACCTTGGGCCTGGCTGGCCGGTCCGCCTCACCGCGTGTACTGGTCCGGCCGGGCCTTTCCTTCTGGGGAACCGCATGCCCTTCACTGGGCGTGCTGGGGAACCAGGACTTTTACTTTGAAAAAATTAGAGTGTTCAAAGCAGGCCTTTGCTCGAATACATTAGCATGGAATAATAGAATAGGACGTGTGGTTCTATTTTGTTGGTTTCTAGGACCGCCGTAATGATTAATAGGGATAGTCGGGGGCATCCGTATTCAATTGTCAGAGGTGAAATTCTTGGATTTATTGAAGACGAACTACTGCGAAAGCATTTGCCAAGGATGTTTTCATTAATCAGTGAACGAAAGTTAGGGGATCGAAGACGATCAGATACCGTCGTAGTCTTAACCATAAACTATGCCGACTAGGGATCGGGGGATGTTATCATTTTGACTCCCTCGGCACCTTACGAGAAATCAAAGGCGCTATCCTCATCATCGCTGCCGGCACTGGTGAGTTCGAGGCTGGTATCTCCAAGGATGGCCAGACCCGTGAGCACGCTCTTCTCGCCTACACCCTCGGTGTCAGGCAGATCATCGTCGCCATCAACAAGATGGACACCACCAAGTGGTCCGAGGACCGTTACCACGAGATCGTCAAGGAGACCTCTGCCTTCATCAAGAAGGTCGGCTACAACCCAAAGCACGTCCCCTTCGTCCCCATCTCTGGTTTCAACGGTGACAACATGATTGAGCCTTCGCCAAACTGCCCCTGGTACAAGGGTTGGGAGAAGGAGACCAAGTCCAAGACCACCGGCAAGACCCTCCTCGAGGCTATTGACGCCATCGACCCGCCTTCCCGTCCGTCTGACAAGCCTCTCCGTCTTCCTCTTCAGGATGTTTACAAGATTGGTGGTATTGGCACAGTTCCTGTCGGCCGTGTCGAGACCGGTGCCATCAAGGCCGGCATGGTCGTCACCTTCGCCCCCGCTGGTGTCACCACTGAAGTCAAGTCCGTCGAGATGCACCACGAGCAGCTTGTTGAGGGTCTCCCCGGTGACAACGTCGGCTTCAACGTCAAGAACGTCTCTGTCAAGGAGATCCGTCGTGGCAACGTTGCCGGTGACTCCAAGAACGACCCGCCAAAGGGCTGTGACAGCTTCAACGCCCAGGTCATCGTTCTCAACCACCCTGGTCAGGTTGGTGCCGGTTACGCCCCAGTCCTCGACTGCCACACCGCCCACATTGCCTGCAAGTTCTCTGAGCTCCTCGAGAAGATTGACCGCCGTACCGGCAAGTCGATCGAAGCTTCTCCCAAGTTCATCAAGTCTGGTGACGCTGCCATCGTCAAGATGATTCCGTCCAAGCCCATGTGCGTGGAGGCCTCAC
Clematidis_italica_MFLUCC_15_0084 GGATTGCCCCAGTAACGGCGAGTGAAGCGGCAAGAGCTCAAATTTGAAATCTGGCTCCTTCGGGGCCCGAGTTGTAATTTGTAGAGGGTGCTTCGGCGCCGTCCCCGGCCTAAGTTCCTTGGAACAGGGCGTCGCAGAGGGTGAGAACCCCGTACGTGGCCGGTGGACGTTGCCGTGTGAAGCCCCTTCGACGAGTCGAGTTGTTTGGGAATGCAGCTCTAAATGGGAGGTAAATTTCTTCTAAAGCTAAATACTGGCCAGAGACCGATAGCGCACAAGTAGAGTGATCGAAAGATGAAAAGCACTTTGGAAAGAGAGTCAAAAAGCACGTGAAATTGTTGAAAGGGAAGCGCTTGCAGCCAGACTTGCCCGCAGTCGCTCATCCGGGCTCTCGCCCGGTGCACTCTTCTGTGGGCAGGCCAGCATCAGTCCGGGCGGTCGGATAAAGGCCCGGGGAATGTAGCTCTCTTCGGGGAGTGTTATAGCCCCGGGCGCCATGCGACCAGCCGGGACTGAGGTCCGCGCTTCGGCTAGGATGCTGGCGTAATGGCTGTAAGCGGCCCGTCTTGAAACACGGACCAAGGAGTCTAACATCTATGCGAGTGTTTGGGTGTCAAGCCCGGGCGCGTAATGAAAGTGAACGGAGGTGGGAACCCCTCGGGGCGCACCATCGACCGATCCTGATGTCTTCGGATGGATTTGAGTAAGAGCATAGCTGTTGGGACCCGAAAGATGGTGAACTATGCCTGAATAGGGTGAAGCCAGAGGAAACTCTGGTGGAGGCTCGCAGCGGTTCTGACGTGCAAATCGATCGTCAAATTTCGTCATGGGGGCGATCGA-----------TG?????????????????????????????????????????????????????????????????????????????????????????????????????????????????????????????????????????????????????????????????????????????????????????????????????????????????????????????????????????????????????????????????????????????????????????????????????????????????????????????????????????????????????????????????????????????????????????????????????????????????????????????????????????????????????????????????????????????????????????????????????????????????????????????????????????????????????????????????????????????????????????????????????????????????????????????????????????????????????????????????????????????????????????????????????????????????????????????????????????????????????????????????????????????????????????????????????????????????????????????????????????????????????????????????????????????????????????????????????????????????????????????????????????????????????????????????????????????????????????????????????????????????????????????????????????????????????????ACTGCGAATGGCTCATTAAATCAG-TATCGTTTA-TTGATAGTACCTTACTACTTGGATAACCGTGGTAATTCTAGAGCTAATACATGCTGAAAA-CCCGACTTCGGAAGGGGTGTATTTATTAGATAAAAAACCAATGCCCTCCGGGGCTCTTTGGTGATTCATGATAACTTAACGGATCGCATGGCCTTGCGCCGGCGACGGTTCATTCAAATTTCTGCCCTATCAACTTTCGATGGTAAGGTAGTGGCTTACCATGGTTTCAACGGGTAACGGGGATTT--GGTTCGATTCCGGAGAGTGGGCCGGAGGAACGGCCAACACATCCAAGGAAGGCAGCAGGCGCGCAAATTACCCAATGCTGATTCAGCGAGGTAGTGACAATACATACTGATACAGGGCTCTTTTGGGTCTTGTAATCGGAATGAGTACAATTTAAACCCCTTAACGAGGAACAATTGGAGGGCAAGTCTGGTGCCAGCAGCCGCGGTAATTCCAGCTCCAATAGCGTATACTAAAGTTGATGCAGTTAAAAAGCTCGTAGTTGAACCTTGGGCCTGGCTGGCCGGTCCGCCTCACCGCGTGCACTGGTCCGGCCGGGCCTTTCCTCCTGGAGAGCCTCGTGCCCTTTACTGGGTGCGTTGGGGAACCAGGACTTTTACTTTGAAAAAATTAGAGTGTTCAAAGCAGGCCTTTGCTCGAATACGTTAGCATGGAATAATGGAATAGGACGTGCGGTCCTATTTTGTTGGTTTCTAGGACCGCCGTAATGATTAATAGGGATAGTCGGGGGCATCAGTATTCAATTGTCAGAGGTGAAATTCTTGGATTTATTGAAGACTAACTACTGCGAAAGCATTTGCCAAGGATGTTTTCATTAATCAGTGAACGAAAGTTAGGGGATCGAAGACGATCAGATACCGTCGTAGTCTTAACCGTAAACGATGCCGACTAGGGATCGGGCGG-GTTTCTATCTTGACCCGCCCGGCACCTTACGAGAAATCAAAG??????????????????????????????????????????????????????????????????????????????????????????????????????????????????????????????????????????????????????????????????????????????????????????????????????????????????????????????????????????????????????????????????????????????????????????????????????????????????????????????????????????????????????????????????????????????????????????????????????????????????????????????????????????????????????????????????????????????????????????????????????????????????????????????????????????????????????????????????????????????????????????????????????????????????????????????????????????????????????????????????????????????????????????????????????????????????????????????????????????????????????????????????????????????????????????????????????????????????????????????????????????????????????????????????????????????????????????????????????????????????????????????????????????
Clypeoloculus_akitaensis_KT_788 ??ATTGCCCTAGTAACGGCGAGTGAAGCGGCAACAGCTCAAATTTGAAATCTGGCTCTCTTAGGGTCCGAGTTGTAATTTGCAGAGGGTGCTTTGGCGTGGGCAGCGGTCTAAGTTCCTTGGAACAGGACATCACAGAGGGTGAGAATCCCGTACGTGGTCGCTGGCCCTTGCCGTGTAAAGCCCCTTCAACGAGTCGAGTTGTTTGGGAATGCAGCTCTAAATGGGAGGTAAATTTCTTCTAAAGCTAAATACTGGCCAGAGACCGATAGCGCACAAGTAGAGTGATCGAAAGATGAAAAGCACTTTGGAAAGAGAGTCAAACAGCACGTGAAATTGTTGAAAGGGAAGCGCTTGCCGCCAGACTTGCCTGCAGTTGCTTACCGAGGCTTTCGCCTGGGGAACTCTTCTGCAGGCAGGCCAGCATCAGTTTGGGCAGCCGGATAAGGGTCTCTGTCACGTATCTTTCTTCGGAATGACCTTATAGGGGAGGCGTAGTACGGTTAGCCTGGACTGAGGTCCGCGCATTTGCTAGGATGCTGGCATAATGGCTGCAAGCGGCCCGTCTTGAAACACGGACCAAGGAGTCTAACATCTATGCGAGTGTTTGGGTGTCAAGCCCGAGCGCGCAATGAAAGTGAACGGAGGTGGGAACCCTCTGGGGCGCACCATCGACCGATCCTGATGTCTTCGGATGGATTTGAGTAAGAGCATAGCTGTTGGGACCCGAAAGATGGTGAACTATGCTTGAATAGGGTGAAGCCAGAGGAAACTCTGGTGGAGGCTCGCAGCGGTTCTGACGTGCAAATCGATCGTCAAATTTGGGCATAGGGGCGAAAGACTAATCGAACTAT?????????????????????????????????????????????????????????????????????????????????????????????????????????????????????????????????????????????????????????????????????????????????????????????????????????????????????????????????????????????????????????????????????????????????????????????????????????????????????????????????????????????????????????????????????????????????????????????????????????????????????????????????????????????????????????????????????????????????????????????????????????????????????????????????????????????????????????????????????????????????????????????????????????????????????????????????????????????????????????????????????????????????????????????????????????????????????????????????????????????????????????????????????????????????????????????????????????????????????????????????????????????????????????????????????????????????????????????????????????????????????????????????????????????????????????????????????????????????????????????????????????????????????????????????????????????????????????????????TGGCTCATTAAATCAGTTATCGTTTATTTGATAGTACCTTACTACTTGGACAACCGTGGTAATTCTAGAGCTAATACATGCTGAAAACCCCGACTTCGGAAGGGGTGTATTTATTAGATAAAAAACCAATGCCCTTCGGGGCTCTTTGGTGATTCATGATAATTTCTCAGATCGCATGGCCTTGCGCCGGCGACGGTTCATTCAAATTTCTGCCCTATCAACTTTCGATGGTAAGGTATTGGCTTACCATGGTTTCAACGGGTAACGGGGAATTAGGGTTCGATTCCGGAGAGGGAGCCTGAGAGACGGCTACCACATCCAAGGAAGGCAGCAGGCGCGCAAATTACCCAATCCCGACACGGGGAGGTAGTGACAATAAATACTGATACAGGGCTCTTTTGGGTCTTGTAATTGGAATGAGTACAATTTAAACCTCTTAACGAGGAACAATTGGAGGGCAAGTCTGGTGCCAGCAGCCGCGGTAATTCCAGCTCCAATAGCGTATATTAAAGTTGTTGCAGTTAAAAAGCTCGTAGTTGAACCTTGGGTCTGGCTGGCAGGTCCGCCTCACCGCGTGTACTTGACCGGCCGGGCCTTCTCTTCTGGAGAACCTCATGCCCTTTACTGGGCGTGGCGGGGAACCAGGACTTTTACTTTGAAAAAATTAGAGTGTTCAAAGCAGGCCTTTGCTCGAATATGTTAGCATGGAATAATAGAATAGGACGTGCGGTCCTATTTTGTTGGTTTCTAGGACCGCCGTAATGATTAATAGGGACAGTCGGGGGCATCAGTATTCAATTGTCAGAGGTGAAATTCTTGGATTTATTGAAGACTAACTACTGCGAAAGCATTTGCCAAGGATGTTTTCATTAATCAGTGAACGAAAGTTAGGGGATCGAAGACGATCAGATACCGTCGTAGTCTTAACCATAAACTATGCCGACTAGGGATCGGGCGGTGTTTCAATATTGACTCGCTCGGCACCTTACGAGAAATCAAAGGTGCTATCCTCATCATTGCCGCTGGTACTGGTGAATTCGAGGCTGGCATTTCCAAGGATGGCCAGACTCGTGAGCACGCCCTCCTCGCTTACACCCTCGGTGTCAAGCAGCTCATCGTCGCCATCAACAAGATGGACACCACCAAGTGGAGCGAGAGCCGTTTCCAGGAGATCATCAAGGAGACCTCCAACTTCATCAAGAAGGTCGGCTACAACCCCAAGCACGTTCCCTTTGTCCCCATCTCTGGCTTCAACGGCGACAACATGATCGACTCCTCCCCCAATTGCCCGTGGTACAAGGGCTGGGAGAAGGAGACCAAGACCAAGGCTAGCGGCAAGACCCTCCTCGAGGCCATTGATGCCATCGACCCTCCGTCCCGTCCTTCCGACAAGCCCCTCCGTCTGCCCCTCCAGGATGTGTACAAGATCGGCGGTATTGGCACGGTTCCTGTTGGTCGTGTCGAGACTGGTATCATCAAGTCCGGCATGGTCGTCACCTTCGCCCCGGCTGGTGTGACCACTGAAGTCAAGTCCGTTGAGATGCACCACGAGCAGCTTGTCGAGGGTGTTCCCGGTGACAACGTCGGCTTCAACGTCAAGAACGTCTCTGTCAAGGAGATCCGTCGTGGCAACGTCGCTGGTGACTCCAAGAACGATCCCCCCAAGGGCGCCGAGTCATTCAATGCCCAAGTCATCGTCCTCAACCACCCCGGCCAGGTCGGTGCTGGTTACGCCCCTGTCCTCGATTGCCACACTGCCCACATTGCCTGCAAGTTCGCCGAGCTCCTGGAGAAGATCGACCGCCGAACGGGCAAGTCCGTTGAGAACTCTCCCAAGTTCATTAAGTCCGGTGATGCCGCCATCGTCAAGATGATTCCGTCCAAG??????????????????????
Coniothyrium_palmarum_CBS_400_71 GGATTGCCCTAGTAACGGCGAGTGAAGCGGCAACAGCTCAAATTTGAAATCTGGCTCTTTTAGGGTCCGAGTTGTAATTTGCAGAGGGCGCTTTGGCGTTGGCAGCGGTCCAAGTTCCTTGGAACAGGACGTCACAGAGGGTGAGAATCCCGTACGTGGTCGCTGGCCTTCGCCGTGTAAAGCCCCTTCGACGAGTCGAGTTGTTTGGGAATGCAGCTCTAAATGGGAGGTAAATTTCTTCTAAAGCTAAATACTGGCCAGAGACCGATAGCGCACAAGTAGAGTGATCGAAAGATGAAAAGCACTTTGGAAAGAGAGTCAAATAGCACGTGAAATTGTTGAAAGGGAAGCGCTTGCAGCCAGACTTGCCTGTAGTTGCTCATCCGGGCTTTTGCCCGGTGCACTCTTCTGCGGGCAGGCCAGCATCAGTTTGGGCGGTTGGATAAAGGTCTCTGTCGTGTACCTCTCTTCGGGGAGGCCGTATAGGGGAGGCGTCATACAACCAGCCTGGACTGAGGTCCGCGCATTTGCTAGGATGCTGGCGTAATGGCTGTAAGCGGCCCGTCTTGAAACACGGACCAAGGAGTCTAACATCTATGCGAGTGTTTGGGTGTCAAGCCCGAACGCGTAATGAAAGTGAACGGAGGTGGGAACCCTTACGGGTGCACCATCGACCGATCCTGATGTCTTCGGATGGATTTGAGTAAGAGCATGGCTGTTGGGACCCGAAAGATGGTGAACTATGCTTGAATAGGGTGAAGCCAGAGGAAACTCTGGTGGAGGCTCGCAGCGGTTCTGACGTGCAAATCGATCGTCAAATTTGGGCATAGGGGCGAAAGACTAATCGAACTAT??????????????????????????????????????????????????????????????????????????????????????????????????????????????????????????????????????????????????????????????????????????????????????????????????????????????????????????????????????????????????????????????????????????????????GGGGTCTGGTTTGCCCCGCAGAAACCCCTGAAGGCCAAGCCTGTGGCTTGGTCAAGAACTNGTCGTTGATGTGCTATGTCAGCGTTGGTAGCGAAGCCACACCTATCGTNGACTTCATGACCCAGCGGAACATGCAACTTCTGGAAGAGTATGACCAAAGCCAGAATCCGGAGGCTACCAAGGTCTTCGTCAACGGTGTCTGGGTTGGTGTGCATTCCAACGCTCAACAACTGGTATCAGTCGTACAGGAGCTCCGGCGAAACGGCACTCTGTCTTACGAGATGAGCTTGATTCGAGATATTCGTGATCGGGAGTTCAAAATCTTCACGGATGCCGGTCGTGTTATGAGGCCCTTGTTCGTCGTCGAGAACGACGTTCGAAAACCCAACCGAAACCAGCTCATCTTCACAAAGGACATTAGTAGGAAGCTTCTCTATGAGCAACATGAACAACGTCAAGGCTGGAGTGAAGAGGAAATAGCAGCCGCCACCTATGGCTGGAAAGGCCTCATCCAAGATGGTGTGATCGAGTATCTTGACGCTGAGGAGGAGGAAACTGCAATGATAACCTTTGCCCCGGAAGATCTGGATGAA??????????????????????????????????????????????????????????????????????????????????????????????????????????????????????????????????????????????????????ACTGCGAATGGCTCATTAAATCAGTTATCGTTTATTTGATAGTACCTTACTACTTGGATACCCGTGGTAATTCTAGAGCTAATACATGCTGAAAACCCCAACTTCGGGAGGGGTGTATTTATTAGATAAAAAACCAACGCCCTTCGGGGCTTCTTGGTGATTCATGATAACTTTACGGATCGCATGGCCTTGCGCCGGCGACGGTTCATTCAAATTTCTGCCCTATCAACTTTCGATGGTAAGGTATTGGCTTACCATGGTTTCAACGGGTAACGGGGAATTAGGGTTCGATTCCGGAGAGGGAGCCTGAGAAACGGCTACCACATCCAAGGAAGGCAGCAGGCGCGCAAATTACCCAATCCCGACACGGGGAGGTAGTGACAATAAATACTGATACAGGGCTCTTTTGGGTCTTGTAATTGGAATGAGTACAATTTAAACCTCTTAACGAGGAACAATTGGAGGGCAAGTCTGGTGCCAGCAGCCGCGGTAATTCCAGCTCCAATAGCGTATATTAAAGTTGTTGCAGTTAAAAAGCTCGTAGTTGAAACTTGGGTCTGGCTGGCAGGTCCGCCTCACCGCGTGTACTTGTCCGGCCGGGCC-TTCCTTCTGGAGAACCTCATGCCCTTCACTGGGCGTGTTGGGG-ACCAGGACTTTTACTTTGAAAAAATTAGAGTGTTCAAAGCAGGCCTTTGCTCGAATACGTTAGCATGGAATAATAGAATAGGACGTGCGGTCCTATTTTGTTGGTTTCTAGGACCGCCGTAATGATTAATAGGGACAGTCGGGGGCATCAGTATTCAATTGTCAGAGGTGAAATTCTTGGATTTATTGAAGACTAACTACTGCGAAAGCATTTGCCAAGGATGTTTTCATTAATCAGTGAACGAAAGTTAGGGGATCGAAGACGATCAGATACCGTCGTAGTCTTAACCGTAAACTATGCCGACTAGGGATCGGGCGATGTTCTTTTTCTGACTCGCTCGGCACCTTACGAGAAATCAAAG????????CTGATTATCGCCGCCGGTACTGGTGAGTTCGAGGCTGGTATCTCCAAGGATGGTCAGACTCGTGAGCACGCTCTGCTTGCCTACACCCTTGGTGTCAAGCAGCTCATCGTCGCCATCAACAAGATGGACACCACCAAGTGGTCCGAGGACCGTTACCAGGAGATCATCAAGGAGACCTCCAACTTCATCAAGAAGGTTGGATACAACCCCAAGCACGTCCCCTTCGTCCCCATCTCCGGATTCAACGGTGACAACATGATCGAAGTCTCCTCCAACTGCCCCTGGTACAAGGGCTGGGAGAAGGAGACCAAGACCAAGTCCACCGGTAAGACTCTCCTCGAGGCCATTGACGCCATCGACCCCCCCAGCCGTCCTACCGACAAGCCCCTCCGTCTGCCCCTCCAGGATGTTTACAAGATTGGTGGTATTGGCACGGTTCC??????????????????????????????????????????????????????????????????????????????????????????????????????????????????????????????????????????????????????????????????????????????????????????????????????????????????????????????????????????????????????????????????????????????????????????????????????????????????????????????????????????????????????????????????????????????????????????????????????????????????????????????????????????????????????????????????????????
Corynespora_cassiicola_CBS_100822 GGATTGCCCTAGTAACGGCGAGTGAAGCGGCAACAGCTCAAATTTGAAATCTGCCCCCTAGGGGGTCCGAGTTGTAATTTGCAGAGGGTGCTTTGGCGTTGGCAGCGGTT--AGTTCCTTGGAACAGGACGTCACAGAGGGTGAGAATCCCGTACGTGGTCGCCAG-CTCCGCCGTGTAAAGCCCCTTCGACGAGTCGAGTTGTTTGGGAATGCAGCTCTAAATGGGAGGTAAATTTCTTCTAAAGCTAAATACTGGCCAGAGACCGATAGCGCACAAGTAGAGTGATCGAAAGATGAAAAGCACTTTGGAAAGAGAGTCAAAAAGCACGTGAAATTGTTGAAAGGGAAGCGCTTGCAGCCAGACTTGCCTGTAGTTGCTCAGCCGGGCTCCGGCCCGGTGCACTCTTCTGCGGGCAGGCCAGCATCAGTTCGGGCGGCCGGATAAAGACCTCTGTCACGTACCTCCCTCCGGGGAGGACTTATAGGGGAGGTGAAATGCGGCCAGTCCGGACTGAGGTCCGCGCATCTGCTAGGATGCTGGCGTAATGGCTGTAAGCGGCCCGTCTTGAAACACGGACCAAGGAGTCTAACATCTATGCGAGTGTTTGGGTGTCAAGCCCGAGCGCGTAATGAAAGTGAACGGAGGTGGGAACCCCTCGGGGTGCACCATCGACCGATCCTGATGTCTTCGGATGGATTTGAGTAAGAGCATAGCTGTTGGGACCCGAAAGATGGTGAACTATGCTTGAATAGGGTGAAGCCAGAGGAAACTCTGGTGGAGGCTCGCAGCGGTTCTGACGTGCAAATCGATCGTCAAA??????????????????????????????????????????????????????????????????CAACAACGACTTCAACGTCCAGATGGCTGTCAAGGCTAGCATCCTGACAAACGGATTGAAGTATTCGCTCGCCACGGGAAACTGGGGTGACCAGAAGAAGGCCGCTTCCGCCAAAGCCGGTGTCTCTCAGGTGTTGAACCGTTACACTTATGCATCCACCTTGTCGCATCTTCGACGAACCAATACTCCGATTGGTCGTGACGGCAAGCTTGCGAAGCCGCGCCAGCTGCACAACAGTCACTGGGGCTTGGTGTGCCCTGCAGAGACCCCCGAAGGACAGGCCTGTGGTCTGGTCAAGAACCTTTCGTTGATGTGCTACGTCAGTGTCGGTAGCGAGAGCACGCCTATTGTCGATTTCATGACCCAGCGGAACATGGAACTACTCGAGGAGTACGATCCCATCGTCAACCCGAACGCCACAAAGGTCTTCGTCAACGGTGTCTGGGTGGGTGTTCACACCAACCCGGCACAGCTCGTCACTGTCGTCCAGGAGCTTCGACGTAACGGAACTCTTTCCTACGAAATGAGTCTTATCCGTGACATCCGTGATCGAGAATTCAAAATCTTCACCGATGCCGGTCGTGTCATGAGGCCTCTGTTCGTCATCGAAAACGACGTTCGCAAACCAAACGTCAACTGCCTTGCCCTCACCAAGGAGCATGTCGACAAGCTCATCGAGGACAAGGAACTGGATCTGCAAGGCGTGAGTGACGAGGAGGCCGCAAACGCCAAGTATGGCTGGAGGGGACTCATCCACGACGGTGTGGTCGAGTACCTCGACGCCGAAGAGGAGGAGACGGCCATGATTGTCATGACTCCCGAAGACTTGGAGGAATGGCGCGACCTCAAGATGGGTGTTGTCGCTGCCGAGGTGCCGAACGCGGATCGCCACAAGCGTATCAAACCCAAGCCGAACCCGACCGTCTTCCAGTACACTC---------------------TGAT??????????????????????ACTGCGAATGGCTCATTAAATCAGTTATCGTTTATTTGATAGTACCTTACTACTTGGATAACCGTGGTAATTCTAGAGCTAATACATGCTGAAAACCCCGACTTCGGGAGGGGTGTATTTATTAGATAAAAAACCAATGCCCTTCGGGGCTCTTTGGTGATTCATGATAACTTTTCAGATCGCATGGCCTTGCGCCGGCGACGGTTCATTCAAATTTCTGCCCTATCAACTTTCGATGGTAAGGTATTGGCTTACCATGGTTTCAACGGGTAACGGGGAATTAGGGTTCGATTCCGGAGAGGGAGCCTGAGAAACGGCTACCACATCCAAGGAAGGCAGCAGGCGCGCAAATTACCCAATCCCGACACGGGGAGGTAGTGACAATAAATACTGATACAGGGCTCTTTTGGGTCTTGTAATTGGAATGAGTACAATTTAAACCTCTTAACGAGGAACAATTGGAGGGCAAGTCTGGTGCCAGCAGCCGCGGTAATTCCAGCTCCAATAGCGTATATTAAAGTTGTTGCAGTTAAAAAGCTCGTAGTTGAACCTTGGGCCTGGCTGGCAGGTCCGCCTCACCGCGTGTACTTGTCCGGCCGGGCCTTTCCTTCTGGAGAACCTCATGCCCTTCACTGGGTGTGCTGGGGAACCAGGACTTTTACTTTGAAAAAATTAGAGTGTTCAAAGCAGGCCTTTGCTCGAATACGTTAGCATGGAATAATAGAATAGGACGTGCGGTCCTATTTTGTTGGTTTCTAGGACCGCCGTAATGATTAATAGGGACAGTCGGGGGCATCAGTATTCAATTGTCAGAGGTGAAATTCTTGGATTTATTGAAGACTAACTACTGCGAAAGCATTTGCCAAGGATGTTTTCATTAATCAGTGAACGAAAGTTAGGGGATCGAAGACGATCAGATACCGTCGTAGTCTTAACCGTAAACTATGCCGACTAGGGATCGGGCGATGTTTCTATCTTGACTCGCTCGGCACCTTACGAGAAATCAAAGGCGCTATCCTCATTATCGCTGCCGGTACTGGTGAGTTCGAGGCTGGTATCTCCAAGGATGGCCAGACCCGTGAGCACGCTCTGCTCGCCTACACCCTCGGTGTCAAGCAGCTCATCGTTGCCATCAACAAGATGGACACCACCAAGTGGTCCGAGGACCGTTACCAGGAGATCATCAAGGAGACCTCCAACTTCATCAAGAAGGTCGGCTACAACCCCAAGCACGTTCCCTTCGTCCCCATCTCCGGCTTCAACGGTGACAACATGATCGAGGCCTCCACCAACTGCCCCTGGTACAAGGGTTGGGAGAAGGAGACCAAGTCCAAGGCCACTGGTAAGACCCTCCTTGAGGCCATCGACGCCATCGACCCTCCTTCCCGTCCCTCCGACAAGCCCCTCCGTCTTCCCCTCCAGGATGTGTACAAGATTGGAGGTATTGGCACGGTGCCCGTCGGTCGTGTCGAGACTGGTGTCATCAAGGCCGGTATGGTCGTCACCTTCGCCCCCGCCAACGTCACCACTGAGGTCAAGTCCGTCGAGATGCACCACGAGCAGCTCACCGAGGGTGTCCCCGGTGACAACGTCGGCTTCAACGTCAAGAACGTCTCCGTCAAGGAGATCCGTCGTGGTAACGTTGCCGGTGACTCCAAGAACGACCCCCCCAAGGGTGCCGAGTCCTTCAACGCCCAGGTCATCGTCCTCAACCACCCCGGTCAGGTCGGTGCCGGTTACGCTCCCGTCTTGGATTGCCACACCGCCCACATTGCCTGCAAGTTCTCTGAGCTTCTTGAGAAGATTGACCGCCGTACCGGCAAGTCTGTCGAGTCTTCTCCCAAGTTCATCAAGTCTGGTGATGCTGCCATCGTCAAGATGATTCCCTCCAAGCCCATGTGCGTTGAGGCTTCAC
Corynespora_torulosa_CPC_15989 GGATTGCCCTAGTAACGGCGAGTGAAGCGGCAACAGCTCAAATTTGAAATCTGCTCTCTAGGGGGTCCGAGTTGTAATTTGCAGAGGGTGCTTTGGCGTTGGCAGCGGTCTAAGTTCCTTGGAACAGGACGTCACAGAGGGTGAGAATCCCGTACGTGGTCGCCAGCCTTCGCCGTGTAAAGCCCCTTCGACGAGTCGAGTTGTTTGGGAATGCAGCTCTAAATGGGAGGTAAATTTCTTCTAAAGCTAAATACTGGCCAGAGACCGATAGCGCACAAGTAGAGTGATCGAAAGATGAAAAGCACTTTGGAAAGAGAGTCAAAAAGCACGTGAAATTGTTGAAAGGGAAGCGCTTGCAGCCAGACTTGCCTGTAGTTGCTCAGCCGGGCTCCGGCCCGGTGCACTCTTCTGCGGGCAGGCCAGCATCAGTTCGGGCGGCCGGATAAAGACCTCTGTCACGTACCTCCCTCCGGGGAGAACTTATAGGGGAGGTGAAATGCGGCCAGTCCGGACTGAGGTCCGCGCATCTGCTAGGATGCTGGCGTAATGGCTGTAAGCGGCCCGTCTTGAAACACGGACCAAGGAGTCTAACATCTATGCGAGTGTTTGGGTGTCAAGCCCGAGCGCGTAATGAAAGTGAACGGAGGTGGGAACCCTTCGGGGTGCACCATCGACCGATCCTGATGTCTTCGGATGGATTTGAGTAAGAGCATAGCTGTTGGGACCCGAAAGATGGTGAACTATGCTTGAATAGGGTGAAGCCAGAGGAAACTCTGGTGGAGGCTCGCAGCGGTTCTGACGTGCAAATCGATCGTCAAATTTGGGCATAGGGGCGAAAGACTAATCGA?????????????????????????????????????????????????????????????????????????????????????????????????????????????????????????????????????????????????????????????????????????????????????????????????????????????????????????????????????????????????????????????????????????????????????????????????????????????????????????????????????????????????????????????????????????????????????????????????????????????????????????????????????????????????????????????????????????????????????????????????????????????????????????????????????????????????????????????????????????????????????????????????????????????????????????????????????????????????????????????????????????????????????????????????????????????????????????????????????????????????????????????????????????????????????????????????????????????????????????????????????????????????????????????????????????????????????????????????????????????????????????????????????????????????????????????????????????????????????????????????????????????????????????????????????????????????????????????????????????????????????????????????????????????????????????????????????????????????????????????????????????????????????????????????????????????????????????????????????????????????????????????????????????????????????????????????????????????????????????????????????????????????????????????????????????????????????????????????????????????????????????????????????????????????????????????????????????????????????????????????????????????????????????????????????????????????????????????????????????????????????????????????????????????????????????????????????????????????????????????????????????????????????????????????????????????????????????????????????????????????????????????????????????????????????????????????????????????????????????????????????????????????????????????????????????????????????????????????????????????????????????????????????????????????????????????????????????????????????????????????????????????????????????????????????????????????????????????????????????????????????????????????????????????????????????????????????????????????????????????????????????????????????????????????????????????????????????????????????????????????????????????????????????????????????????????????????????????????????????????????????????????????????????????????????????????????????????????????????????????????????????????????????????????????????????????????????????????????????????????????????????????????????????????????????????????????????????????????????????????????????????????????????????????????????????????????????????????????????????????????????????????????????????????????????????????????????????????????????????????????????????????????????????????????????????????????????????????????????????????????????????????????????????????????????????????????????????????????????????????????????????????????????????????????????????????????????????????????????????????????????????????????????????????????????????????????????????
Crassiperidium_octosporum_MAFF_242971 ??????????????ACGGCGAGTGAAGCGGCAACAGCTCAAATTTGAAATCTGGCTCTTTTAGAGTCCGAGTTGTAATTTGCAGAGGGTGCTTTGGCGTTGGCAGCGGTCTAAGTTCCTTGGAACAGGACATCGCAGAGGGTGAGAATCCCGTATGTGGTCGCCTGCCTTCGCCATGTAAAGCCCCTTCGACGAGTCGAGTTGTTTGGGAATGCAGCTCTAAATGGGAGGTAAATTTCTTCTAAAGCTAAATATTGGCCAGAGACCGATAGCGCACAAGTAGAGTGATCGAAAGATGAAAAGCACTTTGGAAAGAGAGTCAAAAAGCACGTGAAATTGTTGAAAGGGAAGCGCTTGCAGCCAGACGTGCCTGTAGTTGCTCATCCGGGCTCTTGCCCGGTGCACTCTTCTGCAGGCAGGCCAGCATCAGTTTGGGCGGTTGGATAAAGGCCTCTGTCATGTATCTCTCTTCGGAGTGACCTTATAGGGGAGGCGTAATGCAACCAGCCTGAACTGAGGTCCGCGCATCTGCTAGGATGCTGGCGTAATGGCTGTAAGCGGCCCGTCTTGAAACACGGACCAAGGAGTCTAACATCTATGCGAGTGTTTGGGTGTCAAGCCCGAGCGCGCAATGAAAGTGAACGGAGGTGGGAACCCTTTGGGGTGCACCATCGACCGATCCTGATGTCTTCGGATGGATTTGAGTAAGAGCATAGCTGTTGGGACCCGAAAGATGGTGAACTATGCTTGAATAGGGTGAAGCCAGAGGAAACTCTGGTGGAAGCTCGCAGCGGTTCTGACGTGCAAATCGATCGTCAAATTTGGGCATAGGGGCGAAAGACTAATCGAACTATGACCTACAAATACCTCCAGAAGTTGTTGAGAACAACCAGGACTTCAACGTCCAGATGGCGGTAAAGGCCAGTATCATCACAAATGGGCTCAAGTACTCGTTGGCCACAGGCAACTGGGGGGATCAGAAAAAAGCCGCTTCGGCGAAGGCGGGTGTCTCACAGGTGTTGAATCGTTACACATATGCTTCCACACTATCCCATCTTCGTCGGACGAATACTCCAGTGGGCCGTGACGGCAAGCTGGCCAAACCACGGCAGCTCCACAACACTCATTGGGGTTTGGTGTGTCCCGCCGAGACCCCCGAAGGGCAAGCCTGTGGACTGGTTAAGAACCTCTCGTTGATGTGCTATGTCAGTGTCGGTAGCGAGAGTAAGCCCATCATCGACTTCATGAGCCAACGAAATATGGACTATCTTGAAGAGTACGACCCGGTCGTTAACCCGACGGCTACCAAGGTGTTCGTCAACGGTGTCTGGGTAGGCGTGCATTCCCAATCCGCGCAACTTGTCCAGGTCGTCCAGGAGCTTCGACGAAACGGAACTCTTTCTTACGAAATGAGTCTTATTCGAGATATTCGTGACAGAGAATTCAAGATCTTCACCGATGCCGGCCGTGTCATGAGGCCATTGTTTGTCGTAGAAAACGATGTCCGAAAGCCGAATCGCAACTGTCTTGTTCTAAACAAAGGCCACATCTCGAGGTTGATAGAGGACAAAGAGATGGATACGCAAGGGATGAACGATGAGGACATTGCTAATGCGAAGTTCGGTTGGAGGGGACTTATCCACAACGGCGTGGTCGAGTATCTTGATGCCGAGGAAGAAGAGACTGCAATGATCGTCATGACGCCCGAAGATTTAGACGAATGGCGCGACCTCAAGCAAGGCGTCGTGTCAGCCGAAGTGCCCAACCAGGACCGTCATAGGCGCATCAAACCTAAACCGAACCCTACAGTCCATTCCTATACACACTGCGAGATTCACCCTAGCATGATTCTCGGTATTTGTGCCAGTATCACTGCGAATGGCTCATTAAATCAGTTATCGTTTATTTGATAGTACCTTACTACTTGGATAACCGTGGTAATTCTAGAGCTAATACATGCTGAAAACCCCAACTTCGGAAGGGGTGTATTTATTAGATAAAAAACCAATGCCTTTCGGGGCTCTTTGGTGATTCATGATAACTTTTCAGATCGCATGGCCTTGCGCCGGCGACGGTTCATTCAAATTTCTGCCCTATCAACTTTCGATGGTAAGGTATTGGCTTACCATGGTTTCAACGGGTAACGGGGAATTAGGGTTCGATTCCGGAGAGGGAGCCTGAGAAACGGCTACCACATCCAAGGAAGGCAGCAGGCGCGCAAATTACCCAATCCCGACACGGGGAGGTAGTGACAATAAATACTGATACAGGGCTCTTTTGGGTCTTGTAATTGGAATGAGTACAATTTAAACCTCTTAACGAGGAACAATTGGAGGGCAAGTCTGGTGCCAGCAGCCGCGGTAATTCCAGCTCCAATAGCGTATATTAAAGTTGTTGCAGTTAAAAAGCTCGTAGTTGAACCTTGGGCCTGGCTGGCAGGTCCGCCTCACCGCGAGTACTTGTCCGGCCGGGCC-TTTTTTCTGGAGAACCTCATGCCCTTCACTGGGTGTGCTGGGGAACCAGGACTTTTACTTTGAAAAAATTAGAGTGTTCAAAGCAGGCCTTTGCTCGAATACGTTAGCATGGAATAATAGAATAGGACGTGCGGTCCTATTTTGTTGGTTTCTAGGACCGCCGTAATGATTAATAGGGACAGTCGGGGGCATCAGTATTCAATTGTCAGAGGTGAAATTCTTGGATTTATTGAAGACTAACTACTGCGAAAGCATTTGCCAAGGATGTTTTCATTAATCAGTGAACGAAAGTTAGGGGATCGAAGACGATCAGATACCGTCGTAGTCTTAACCGTAAACTATGCCGACTAGGGATTGGGCGATGTTTTCATCTTGACTCGCTCAGC??????????????????????????????ATTATCGCCGCTGGTACTGGTGAGTTCGAGGCTGGTATCTCCAAGGATGGCCAGACTCGTGAGCACGCTCTCCTCGCCTACACCCTCGGTGTCAAGCAGCTCATCGTCGCCATCAACAAGATGGACACCACCAAGTGGTCCGAGGATCGTTTCCAGGAAATCATCAAGGAGACAACCAACTTCATCAAGAAGGTTGGCTTCAACCCCAAGCACGTCCCCTTCGTTCCCATCTCCGGTTTCAACGGCGACAACATGATCGAGCCCTCCCCCAACTGCCCCTGGTACAAGGGCTGGGAGAAGGAGACCAAGACCAAGTCCACTGGTAAGACTCTCCTCGAGGCTATTGATGCCATCGACCCCCCGGCCCGTCCCACCGACAAGCCCCTCCGTCTGCCCCTCCAGGACGTTTACAAGATTGGTGGTATTGGCACGGTTCCCGTCGGTCGTGTCGAAACCGGTGTCATCAAGTCCGGTATGGTCGTCACCTTCGCCCCCGCTGGTGTTACCACTGAAGTCAAGTCCGTCGAGATGCACCACGAGCAGCTCGTCGAGGGTCTTCCTGGTGACAACGTCGGCTTCAACGTCAAGAACGTCTCCGTCAAGGAGATCCGTCGTGGCAACGTCGCCGGTGACTCCAAGAACGACCCGCCAAAGGGTGCCGAGTCTTTCAACGCCCAGGTCATCGTCCTTAACCACCCCGGCCAGGTCGGTGCTGGTTACGCCCCTGTCTTGGATTGCCACACTGCCCATATCGCCTGCAAATTCTCCGAGCTTCTTGAGAAGATTGACCGACGAACTGGCAAGTCTGTTGAGAACAACCCTAAGTTCATCAAGTCTGGTGATGCCGCTATCGTGAAGATGGTTCCGTCCAAGCCCATGTGTGTTGAGGCTTCAC
Cryptocoryneum_japonicum_HHUF_30482 ??ATTGCCCTAGTAACGGCGAGTGAAGCGGCAAGAGCTCAAATTTGAAATCTGGCCCTTTCAGGGTCCGAGTTGTAATTTGTAGAGGGCGCTTTGGTGTCGGCTACGGCCTAAGTTCCTTGGAACAGGACGTCACAGAGGGTGAGAACCCCGTACGTGGCCGCTGGCCTTCACCGTGTAAAGCCCCTTCGACGAGTCGAGTTGTTTGGGAATGCAGCTCTAAATGGGAGGTAAATTTCTTCTAAAGCTAAATACTGGCCAGAGACCGATAGCGCACAAGTAGAGTGATCGAAAGATGAAAAGCACTTTGGAAAGAGAGTCAAAAAGCACGTGAAATTGTTGAAAGGGAAGCGCTTGCAGCCAGACTTGCCTGTAGTTGCTCATCCGAGCTCCCGCTCGGTGCACTCTTCTGCGGGCAGGCCAGCATCAGTCCGGGCGGTCGGATAAAGGCCTTGGGAATGTAGCTCCCCTCGGGGAGTGTTATAGCCCAGGGTGCCATGCGACCAGCCTGGACTGAGGTCCGCGCATCTGCTAGGATGCTGGCGTAATGGCTGTAAGCGGCCCGTCTTGAAACACGGACCAAGGAGTCTAACATCTATGCGAGTGTTTGGGTGTCAAGCCCGGGCGCGTAATGAAAGTGAACGGAGGTGGGAACCCCTCGGGGCGCACCATCGACCGATCCTGATGTCTTCGGATGGATTTGAGTAAGAGCATAGCTGTTGGGACCCGAAAGATGGTGAACTATGCCTGAATAGGGTGAAGCCAGAGGAAACTCTGGTGGAGGCTCGCAGCGGTTCTGACGTGCAAATCGATCGTCAAATTTGGGCATAGGGGCGAAAGACTAATCGAACTATGATTTTCAAGTACTTGCAGAAATCGTGGAGAACAACCAGGACTTTAATGTTCAAATGGCAGTAAAAGCTAGCGTCATCACTAATGGCCTCAAGTACTCGCTGGCTACTGGCAATTGGGGCGACCAGAAGAAGGCTGCATCGGCCAAGGCAGGTGTATCGCAGGTTCTCAATCGCTACACCTACGCTTCGACCTTGTCACATTTACGGCGAACGAATACTCCCGTTGGTCGTGACGGGAAGCTGGCCAAACCGCGACAATTGCACAACACCCATTGGGGCCTCGTGTGCCCTGCCGAAACCCCTGAAGGTCAGGCTTGTGGTTTGGTCAAGAATTTGTCTTTGATGTGCTACGTGAGCGTCGGCAGCGAAAGCACACCGATTACGGATTTCATGACCCAGCGAAATATGGAGCTTCTTGAGGAGTATGATCCGATCGTGAACCCCTCTGCCACGAAGGTCTTCGTCAATGGAGTGTGGGTGGGTGTTCATTCACAGCCTTCGCAGCTTGTGTCTGTGGTGCAAGAACTTCGGCGAAACGGTACTCTTTCATACGAGATGAGTCTCATTCGCGATATTCGAGATCGAGAATTCAAGATCTTCACAGACGCAGGACGAGTCATGCGACCGCTCTTCGTTGTTGAGACAGATTATAGGAAACCGAATCGGGGTACTTTGGTCCTGAACAAGTCTCACATCCAGAGACTTACGGCGGATAAATCGATTGATACATCGAATATGAACGACGAAGACACCCACGAAAACACTTACGGATGGAGGGGCTTGATCCATTCAGGCGTTGTCGAATATCTTGACGCTGAGGAGGAGGAGACTGCCATGATCATCATGTCACCAGATGACCTTGAAGAGCACCGGGAGATGATGCAAGGCATGCCGCCATCCAA------TACCATAGAACAACATACCCGCATCAAGCCGAAACCGAACCCGTCGGTGAGGACGTACACACATTGCGAAATCCATCCCAGTATGATCCTCGGCATCTGTGCCAGCA??ACTGCGAATGGCTCATTAAATCAGTTATCGTTTATTTGATAGTACCTTACTACTTGGATAACCGTGGTAATTCTAGAGCTAATACATGCTAAAAACCCCAACTTCGGGAGGGGTGTATTTATTAGATAAAAAACCAATGCCCTTCGGGGCTCTTTGGTGATTCATGATAACTTAACGGATCGCATGGCCTTGCGCCGGCGACGGTTCATTCAAATTTCTGCCCTATCAACTTTCGATGGTAAGGTATTGGCTTACCATGGTTTCAACGGGTAACGGGGAATTAGGGTTCGATTCCGGAGAGGGAGCCTGAGAAACGGCTACCACATCCAAGGAAGGCAGCAGGCGCGCAAATTACCCAATCCCGACTCGGGGAGGTAGTGACAATAAATACTGATACAGGGCTCTTTTGGGTCTTGTAATCGGAATGAGTACAATTTAAACCCCTTAACGAGGAACAATTGGAGGGCAAGTCTGGTGCCAGCAGCCGCGGTAATTCCAGCTCCAATAGCGTATATTAAAGTTGTTGCAGTTAAAAAGCTCGTAGTTGAACCTTGGGCCTGGCTGGCCGGTCCGCCTCACCGCGTGTACTGGTCCGGCCGGGCCTTTCCTTCTGGAGAGCCGCATGCCCTTCACTGGGTGTGTCGGGGAACCAGGACTTTTACTTTGAAAAAATTAGAGTGTTCAAAGCAGGCCTTTGCTCGAATACGTTAGCATGGAATAATAGAATAGGACGTGCGGTCCTATTTTGTTGGTTTCTAGGACCGCCGTAATGATTAATAGGGATAGTCGGGGGCATCAGTATTCAATTGTCAGAGGTGAAATTCTTGGATTTATTGAAGACTAACTACTGCGAAAGCATTTGCCAAGGATGTTTTCATTAATCAGTGAACGAAAGTTAGGGGATCGAAGACGATCAGATACCGTCGTAGTCTTAACCGTAAACTATGCCGACTAGGGATCGGGCGATGTTTCTATCTTGACTCGCTCGGCACCTTACGAGAAATCATAAGCGCTATCCTCATTATCGCTGCTGGTGTTGGTGAGTTTGAGGCTGGTATCTCCAAGGACGGTCAGACTCGTGAGCACGCTCTGCTCGCCTACACTCTCGGTGTCAAGCAGCTCATCGTTGCTATCAACAAGATGGACACCTGCAAGTGGAGCGAGGATCGTTTTAAAGAGATCATCAAGGAGACGTCCGGCTTCATCAAGAAGGTTGGCTACAACCCGAAGACCGTCCCCTTCGTCCCCATCTCCGGATTCAACGGCGACAACATGATCGATGTCTCCACCAACTGCCCCTGGTACAAGGGCTGGGAGAAGGAGACCAAGACCAAGTCTACCGGCAAGACCCTCCTTGAGGCCATCGACGCCATCGACCAGCCGTCCCGTCCTTCCGACAAGCCTCTCCGTCTTCCTCTCCAGGATGTGTACAAGATTGGCGGTATTGGAACGGTTCCTGTCGGTCGTGTTGAGACTGGTGTCATCAAGGCCGGTATGGTCGTCACTTTCGCTCCCGCCAACGTCACCACTGAGGTCAAGTCTGTCGAGATGCACCACGAGCAGTTGGTCGAGGGTCTCCCCGGTGACAACGTCGGTTTCAACGTCAAGAACGTCTCTGTCAAGGAGATCCGTCGTGGCAACGTCGCTGGTGACTCCAAGAACGATCCTCCCAAGGGCGCCGAGTCTTTCAACGCCCAGGTCATCGTCCTCAACCACCCTGGCCAGGTCGGTGCCGGCTACGCCCCAGTGTTGGATTGCCACACTGCCCACATTGCCTGCAAGTTCGCTGAGCTCCTCGAGAAGATCGATCGCCGAACTGGCAAGTCTGTTGAGGCTTCCCCCAAGTTCATCAAGTCTGGTGATGCCGCTATCGTCAAGATGATTCCGTCCAAGCCCATGTGCGTTGAGGCTTCAC
Cryptocoryneum_pseudorilstonei_CBS_113641 ??ATTGCCCTAGTAACGGCGAGTGAAGCGGCAAGAGCTCAAATTTGAAATCTGGCTCTTTCAGGGTCCGAGTTGTAATTTGTAGAGGGCGCTTTGGCGTCGGCTACGGCCTAAGTTCCTTGGAACAGGACGTCACAGAGGGTGAGAACCCCGTACGTGGCCGCTGGCCTTCGCCGTGTAAAGCCCCTTCGACGAGTCGAGTTGTTTGGGAATGCAGCTCTAAATGGGAGGTAAATTTCTTCTAAAGCTAAATACTGGCCAGAGACCGATAGCGCACAAGTAGAGTGATCGAAAGATGAAAAGCACTTTGGAAAGAGAGTCAAAAAGCACGTGAAATTGTTGAAAGGGAAGCGCTTGCAGCCAGACTTGCCTGTAGTTGCTCATCCGAGCTCCCGCTCGGTGCACTCTTCTACGGGCAGGCCAGCATCAGTCCGGGCGGTCGGATAAAGGCTCTGGGAATGTAGCTCCCCTCGGGGAGTGTTATAGCCCAGGGCGCCATGCGACCAGCCTGGACTGAGGTCCGCGCATCTGCTAGGATGCTGGCGTAATGGCTGTAAGCGGCCCGTCTTGAAACACGGACCAAGGAGTCTAACATCTATGCGAGTGTTTGGGTGTCAAGCCCGGGCGCGTAATGAAAGTGAACGGAGGTGGGAACCCCTCGGGGCGCACCATCGACCGATCCTGATGTCTTCGGATGGATTTGAGTAAGAGCATAGCTGTTGGGACCCGAAAGATGGTGAACTATGCCTGAATAGGGTGAAGCCAGAGGAAACTCTGGTGGAGGCTCGCAGCGGTTCTGACGTGCAAATCGATCGTCAAATTTGGGCATAGGGGCGAAAGACTAATCGAACTATGACTTTCAAGTACTTGCAGAAATCGTGGAGAACAACCAGGACTTCAATGTCCAAATGGCAGTAAAAGCCAGCGTCATTACTAATGGCCTCAAGTACTCGCTAGCTACAGGCAATTGGGGCGACCAGAAGAAGGCTGCATCGGCCAAGGCAGGTGTATCGCAAGTTCTCAATCGCTATACCTACGCTTCGACCTTGTCACATTTACGGCGAACGAATACTCCCGTTGGTCGTGACGGCAAGCTGGCCAAACCGCGACAACTGCACAACACCCATTGGGGCCTCGTATGCCCTGCCGAAACCCCTGAAGGTCAGGCTTGTGGTTTGGTCAAGAATCTGTCTCTAATGTGCTACGTGAGCGTGGGCAGCGAAAGCACGCCCATTACGGATTTCATGACCCAGCGGAATATGGAGCTTTTAGAGGAATATGATCCAATCGTGAACCCTTCTGCCACGAAAGTCTTCGTCAACGGAGTGTGGGTGGGTGTTCATTCACAACCTTCGCAGCTGGTATCTGTGGTACAAGAACTTCGGCGAAATGGTACCCTTTCATACGAGATGAGTCTCATTCGCGACATTCGAGACCGAGAATTCAAGATCTTCACAGACGCAGGCCGGGTCATGCGACCGCTCTTCGTTGTTGAGACAGATTACAGGAAACCGAATCGGGGCACTCTGGTCCTCAACAAATCTCACATCCAGAGACTTACGGCGGATAAGACGATTGATACATCGAATATGAATGACGAAGACACTCACGAAAACACATACGGGTGGAGGGGTTTGATTCATTCAGGCGTTGTCGAATATCTTGACGCTGAAGAAGAGGAGACTGCCATGATCATCATGTCACCAGATGACCTCGAGGAGCACCGGGAGATGATGCAAGGCATGCCGCCATCCAA------CACCATAGAACAACACACCCGCATCAAGCCCAAACCGAATCCGTCAGTGAGGACGTACACGCATTGCGAAATCCATCCCAGTATGATCCTCGGCATTTGTGCCAGCA??ACTGCGAATGGCTCATTAAATCAGTTATCGTTTATTTGATAGTACCTTACTACTTGGATAACCGTGGTAATTCTAGAGCTAATACATGCTAAAAACCCCAACTTCGGGAGGGGTGTATTTATTAGATAAAAAACCAATGCCCTTCGGGGCTCTTTGGTGATTCATGATAACTTAACGGATCGCATGGCCTTGCGCCGGCGACGGTTCATTCAAATTTCTGCCCTATCAACTTTCGATGGTAAGGTATTGGCTTACCATGGTTTCAACGGGTAACGGGGAATTAGGGTTCGATTCCGGAGAGGGAGCCTGAGAAACGGCTACCACATCCAAGGAAGGCAGCAGGCGCGCAAATTACCCAATCCCGACTCGGGGAGGTAGTGACAATAAATACTGATACAGGGCTCTTTTGGGTCTTGTAATCGGAATGAGTACAATTTAAACCCCTTAACGAGGAACAATTGGAGGGCAAGTCTGGTGCCAGCAGCCGCGGTAATTCCAGCTCCAATAGCGTATATTAAAGTTGTTGCAGTTAAAAAGCTCGTAGTTGAACCTTGGGCCTGGCTGGCCGGTCCGCCTCACCGCGTGTACTGGTCCGGCCGGGCCTTTCCTTCTGGAGAGCCGCATGCCCTTCACTGGGTGTGTCGGGGAACCAGGACTTTTACTTTGAAAAAATTAGAGTGTTCAAAGCAGGCCTTTGCTCGAATACGTTAGCATGGAATAATAGAATAGGACGTGCGGTCCTATTTTGTTGGTTTCTAGGACCGCCGTAATGATTAATAGGGATAGTCGGGGGCATCAGTATTCAATTGTCAGAGGTGAAATTCTTGGATTTATTGAAGACTAACTACTGCGAAAGCATTTGCCAAGGATGTTTTCATTAATCAGTGAACGAAAGTTAGGGGATCGAAGACGATCAGATACCGTCGTAGTCTTAACCGTAAACTATGCCGACTAGGGATCGGGCGATGTTTCTATCTTGACTCGCTCGGCACCTTACGAGAAATCATAAGCGCTATCCTCATTATTGCTGCCGGTGTTGGTGAGTTTGAGGCCGGTATCTCCAAGGACGGCCAGACTCGTGAGCACGCTCTGCTCGCCTACACTCTCGGCGTTAAGCAGCTCATCGTTGCTATCAACAAGATGGACACCACCAAATGGAGCGAGAGCCGTTTCCAGGAGATCATCAAGGAGACGTCTGGCTTCATCAAGAAGGTTGGTTACAACCCGAAGACTGTCCCCTTCGTCCCCATCTCCGGCTTCAACGGTGACAACATGATCGATGTCTCCACCAACTGCCCCTGGTACAAGGGCTGGGAGAAGGAGACCAAGACCAAGTCTACCGGCAAGACCCTCCTCGAGGCCATCGACGCCATCGACCAGCCGTCCCGTCCTTCCGACAAGCCTCTCCGTCTTCCTCTCCAGGATGTGTACAAGATTGGCGGTATTGGCACGGTCCCTGTCGGTCGTGTTGAGACTGGTGTCATCAAGGCCGGTATGGTCGTCACCTTCGCTCCTGCCAACGTCACCACTGAGGTCAAGTCGGTCGAGATGCACCACGAGCAGCTGACCGAGGGTGTTCCTGGTGACAACGTCGGCTTCAACGTCAAGAACGTCTCTGTCAAGGAGATCCGTCGTGGTAACGTCGCTGGTGACTCCAAGAACGACCCCCCCAAGGGTGCCGAGTCCTTCAACGCCCAGGTCATCGTCCTGAACCACCCTGGCCAGGTCGGTGCCGGCTACGCCCCAGTGTTGGATTGCCACACTGCCCACATTGCCTGCAAGTTCGCCGAGCTCCTCGAGAAGATCGATCGCCGAACTGGCAAGTCTGTTGAGTCTGCCCCCAAGTTCATCAAGTCTGGTGACGCCGCTATCGTGAAGATGATTCCGTCCAAGCCCATGTGCGTTGAGGCTTCAC
Cucurbitaria_berberidis_MFLUCC_11_0387 ?????GCCCTAGTAACGGCGAGTGAAGCGGCATCAGCTCAAATTTGAAATCTGGCTCTTTCAGGGTCCGAGTTGTAATTTGCAGAGGGCGCTTTGGCGTTGGCAGCGGTCTAAGTTCCTTGGAACAGGACGTCACAGAGGGTGAGAATCCCGTACGTGGTCGCTAACCTTCGCCGTGTAAAGCCCCTTCGACGAGTCGAGTTGTTTGGGAATGCAGCTCTAAATGGGAGGTAAATTTCTTCTAAAGCTAAATACTGGCCAGAGACCGATAGCGCACAAGTAGAGTGATCGAAAGATGAAAAGCACTTTGGAAAGAGAGTCAAATAGCACGTGAAATTGTTGAAAGGGAAGCGCTTGCAGCCAGACTTGCCTGTAGTTGCTCATCCGGGCTTTTGCCCGGTGCACTCTTCTGCGGGCAGGCCAGCATCAGTCTAGGCGGTTGGATAAAGGCCTCTGTCACGTACCTCCTTTCGGGGAGGCCTTATAGGGGAGGCGACATGCAACCAGCCTGGACTGAGGTCCGCGCATCTGCTAGGATGCTGGCGTAATGGCTGTAAGCGGCCCGTCTTGAAACACGGACCAAGGAGTCTAACATCTATGCGAGTGTTTGGGTGTCAAGCCCGAACGCGTAATGAAAGTGAACGGAGGTGGGATCCCTTTAGGGTGCACCATCGACCGATCCTGATGTCTTCGGATGGATTTGAGTAAGAGCATGGCTGTTGGGACCCGAAAGATGGTGAACTATGCTTGAATAGGGTGAAGCCAGAGGAAACTCTGGTGGAGGCTCGCAGCGGTTCTGACGTGCAAATCGATCGTCAAATTTGGGCATAGGGGCGAAAGACTAATCG????????????????????????????????????????????????????????????????????????????????????????????????????????????????????????????????????????????????????????????????????????????????????????????????????????????????????????????????????????????????????????????????????????????????????????????????????????????????????????????????????????????????????????????????????????????????????????????????????????????????????????????????????????????????????????????????????????????????????????????????????????????????????????????????????????????????????????????????????????????????????????????????????????????????????????????????????????????????????????????????????????????????????????????????????????????????????????????????????????????????????????????????????????????????????????????????????????????????????????????????????????????????????????????????????????????????????????????????????????????????????????????????????????????????????????????????????????????????????????????????????????????????????????????????????????????????????????????????????????????????????????????????????????????????????????????????????????????????????????????????????????????????????????????????????????????????????????????????????????????????????????????????????????????????????????????????????????????????????????????????????????????????????????????????????????????????????????????????????????????????????????????????????????????????????????????????????????????????????????????????????????????????????????????????????????????????????????????????????????????????????????????????????????????????????????????????????????????????????????????????????CGTGTACTTGTCCGGCCGGGCC-TTCCTTCTGGAGAACCTCATGCCCTTTACTGGGCGTGTTGGGG-ACCAGGACTTTTACTTTGAAAAAATTAGAGTGTTCAAAGCAGGCCTTTGCTCGAATACGTTAGCATGGAATAATAGAATAGGACGTGCGGTTCTATTTTGTTGGTTTCTAGGACCGCCGTAATGATTAATAGGGACAGTCGGGGGCATCAGTATTCAATTGTCAGAGGTGAAATTCTTGGATTTATTGAAGACTAACTACTGCGAAAGCATTTGCCAAGGATGTTTTCATTAATCAGTGAACGAAAGTTAGGGGATCGAAGACGATCAGATACCGTCGTAGTCTTAACCGTAAACTATGCCGACTAGGGATCGGGCGATGTTCTTTTTTTGACTCGCTCGGCACCTTACGAGAAATCAAAG??????????????????????????????????????????????????????????????????????????????????????????????????????????????????????????????????????????????????????????????????????????????????????????????????????????????????????????????????????????????????????????????????????????????????????????????????????????????????????????????????????????????????????????????????????????????????????????????????????????????????????????????????????????????????????????????????????????????????????????????????????????????????????????????????????????????????????????????????????????????????????????????????????????????????????????????????????????????????????????????????????????????????????????????????????????????????????????????????????????????????????????????????????????????????????????????????????????????????????????????????????????????????????????????????????????????????????????????????????????????????????????????????????????
Cyatheomyces_synnematosus_GZCC_23_0670 GGATTGCCTCAGTAACGGCGAGTGAAGCGGCAACAGCTCAAATTTGAAATCTGGCTTCT----AGCCCGAATTGTAATTTGTAGAGGATGCTTCGGTGTTAACATCGCCTCAAGTTCCTTGGAATAGAACGCCTTTGAGGGTGAGAGCCCCGTATCCAGGCGGATGTTTTCCCCATGTGAAGCTCCTTCGACGAGTCGAGTTGTTTGGGAATGCAGCTCAAAACGGGAGGTAAATTTCTTCCAAAGCTAAATACCGGCCGGAGACCGATAGTGCACAAGTAGAGTGATCGAAAGATGAAAAGCACTTTGGAAAGAGAGTTAAACAGCGCGTGAAATTGTTGAAAGGGAAGCGCTTGCTGCCAGACTCGGACGTTGTTGTTCACCAGGACTTTTGCCCTGGTTATTCTTCAGCGATCGGGCCAGCATCGGCTTGGGCGGTTGGATAAAGGTCGCGGGAATGTGACTCCCCTCGGGGAGTGTTATAGCCCGTGGCGAAATGCAGCCAGCCTGGGTCGAGGACTGCGCATCTGCTTGGATGCTGGCGTAATGGCCGCAAGCGGCCCGTCTTGAAACACGGACCAAGGAGTCTAACATTCGTGCAAGTGTTCGGGTGG-AAACCCGTGCGCGCAATGAAAGTGAACGTAGGTGGGAACTTGT-AAAGTGCACCATCGACCGATCCAGATGTCTTCGGACGGATTTGAGTACGAGCACGAATGTTGGGACCCGAAAGATGGTGAACTATGCCTAAGCAGGGCGAAGCCAGAGGAAACTCTGGTGGAGGCTCGCAGCGGTTCTGACGTGCAAATCGATCGTCGAATTTGGGTATAGGGGCGAAAGACTAATCGAACCATGAGTTTCCAATACCTTCAGAAATCGTCGAGACGAACAGAGAGTTCAACCTGCAGATTGCGGTCAAGTCCAGCACCATCACGAACGGGTTGAAATACTCACTCGCGACCGGTAACTGGGGCGATCAAAAGAAGGCTGCTTCTGCAAAGGCAGGTGTCTCACAGGTGTTGAACCGATATACCTATGCGTCAACACTATCTCATCTTCGCCGGACGAACACACCTATCGGACGAGACGGCAAGCTCGCGAAGCCCCGTCAGCTACATAATACCCACTGGGGACTTGTGTGTCCAGCAGAAACGCCAGAGGGACAGGCTTGCGGCTTGGTGAAGAATCTCTCCCTGATGTGTTACGTCAGTGTCGGAAGCGAAGCATCGCCAATCACTGATTACATGGGCGCGCGAGGCATGGAACTTCTTGAGGAATTCGATCCATCGCTATCACCCAATGCCACGAAAGTCTTCGTCAATGGTGTTTGGGTTGGCGTATGCAGGGATGCCGCCACTCTCTACAGAAATGTGAGGGAGATTCGAACCAGTGGCACGCTGTCTCACGAAATCACTTTGGTCCGAGACGTTCGTGACCGTGAATTCAAGATTTTCACAGACGCTGGTCGCGTATGCCGACCTCTCTTTGTCGTCGAAAACTCGCCCACAAGCCCAGATCGTGGCAAGCTAGTCGTGAAAAAGGAGCACATTGGCAAGCTTCTGGATGACAAAGAGGTCGACGTATCGGACATGAGTGACGAGGATCGCATTGCTGCCCGTTATGGATGGAATGGGCTACTCAAATCGGGGGCTGTTGAATACCTGGATGCCGAGGAAGAAGAGACCGCTATGATCATAATGACGCCAGAAGATTTGGACGAGCACATCCGGATGAGAACAGGAGGCGTGGAATACCAAGACCCTGACGAAGATCCTCACCGGCGAGTGAAAAGCAAGCCGAATCCTACTGTCAAGAATTTCACCCATTGCGAGATCCATCCTAGCATGTTGCTGGGCATTTGCGCCAGCATC?????????????????????????????????????????????????????????????????????????????????????????????????????????????????????????????????????????????????????????????????????????????????????????????????????????????????????????????????????????????????????????????????????????????????????????????????????????????????????????????????????????????????????????????????????????????????????????????????????????????????????????????????????????????????????????????????????????????????????????????????????????????????????????????????????????????????????????????????????????????????????????????????????????????????????????????????????????????????????????????????????????????????????????????????????????????????????????????????????????????????????????????????????????????????????????????????????????????????????????????????????????????????????????????????????????????????????????????????????????????????????????????????????????????????????????????????????????????????????????????????????????????????????????????????????????????????GCGCCATCCTCATCATTGCCGCCGGTACTGGTGAGTTCGAGGCCGGTATCTCCAAGGATGGTCAGACCCGTGAGCACGCTCTGCTCGCCTACACCCTCGGTGTCAAGCAGCTCATCGTTGCCATCAACAAGATGGACACTGCTGGCTGGAAGGAAGACCGTTTCAACGAAATCATCAAGGAGACTAGCAACTTCATCAAGAAGGTCGGCTACAACCCCAAGCACGTTCCTTTCGTCCCCATCTCTGGTTTCAACGGCGACAACATGATCGACGCCTCTCCCAACTGCCCCTGGTACAAGGGTTGGGAGAAGGAAATCAAGACCAAGGTTACCGGCAAGACTCTCCTCGATGCCATCGATGCCATTGACCCACCTTCTCGTCCAGTTGACAAGCCTCTCCGCCTTCCTCTCCAGGATGTGTACAAGATTGGTGGTATTGGCACTGTCCCTGTCGGTCGTGTCGAGACTGGCGCCATCAAGGCCGGTATGGTCGTCACCTTCGCTCCCGCTGGTGTGACCACCGAAGTCAAGTCTGTCGAGATGCATCACGAACAGCTCGTTGAGGGTCTGCCTGGTGACAACGTCGGCTTCAACGTCAAGAACGTTTCCGTCAAGGAAATCCGTCGTGGCAACGTCGCCGGTGACTCCAAGAACGATCCTCCCAAGGGTGCCGAGTCCTTCAACGCCCAGGTCATCGTTCTCAACCACCCCGGTCAGGTCGGTGCTGGTTACGCTCCAGTCTTGGACTGCCACACTGCACACATTGCCTGCAAGTTCTCCGAGCTCCTCGAGAAGATCGATCGCCGTACTGGCAAGTCCATCGAGAACAACCCCAAGTTCATCAAGTCTGGTGATGCCGCTATCGTCAAGATGATCCCCTCCAAGCCCATGTGCGTCGAGGCTTCAC
Cyatheomyces_synnematosus_KUNCC_23_13865 ??????????????ACGGCGAGTGAAGCGGCAACAGCTCAAATTTGAAATCTGGCTTCT----AGCCCGAATTGTAATTTGTAGAGGATGCTTCGGTGTTAACATCGCCTCAAGTTCCTTGGAATAGAACGCCTTTGAGGGTGAGAGCCCCGTATCCAGGCGGATGTTTTCCCCATGTGAAGCTCCTTCGACGAGTCGAGTTGTTTGGGAATGCAGCTCAAAACGGGAGGTAAATTTCTTCCAAAGCTAAATACCGGCCGGAGACCGATAGTGCACAAGTAGAGTGATCGAAAGATGAAAAGCACTTTGGAAAGAGAGTTAAACAGCGCGTGAAATTGTTGAAAGGGAAGCGCTTGCTGCCAGACTCGGACGTTGTTGTTCACCAGGACTTTTGCCCTGGTTATTCTTCAGCGATCGGGCCAGCATCGGCTTGGGCGGTTGGATAAAGGTCGCGGGAATGTGACTCCCCTCGGGGAGTGTTATAGCCCGTGGCGAAATGCAGCCAGCCTGGGTCGAGGACTGCGCATCTGCTTGGATGCTGGCGTAATGGCCGCAAGCGGCCCGTCTTGAAACACGGACCAAGGAGTCTAACATTCGTGCAAGTGTTCGGGTGG-AAACCCGTGCGCGCAATGAAAGTGAACGTAGGTGGGAACTTGT-AAAGTGCACCATCGACCGATCCAGATGTCTTCGGACGGATTTGAGTACGAGCACGAATGTTGGGACCCGAAAGATGGTGAACTATGCCTAAGCAGGGCGAAGCCAGAGGAAACTCTGGTGGAGGCTCGCAGCGGTTCTGACGTGCAAATCGATCGTCGAATTTGGGTATAGGGGCGAAAGACTAATCGAA-CATGAGTTTCCAATACCTTCAGAAATCGTCGAGACGAACAGAGAGTTCAACCTGCAGATTGCGGTCAAGTCCAGCACCATCACGAACGGGTTGAAATACTCACTCGCGACCGGTAACTGGGGCGATCAAAAGAAGGCTGCTTCTGCAAAGGCAGGTGTCTCACAGGTGTTGAACCGATATACCTATGCGTCAACACTATCTCATCTTCGCCGGACGAACACACCTATCGGACGAGACGGCAAGCTCGCGAAGCCCCGTCAGCTACATAATACCCACTGGGGACTTGTGTGTCCAGCAGAAACGCCAGAGGGACAGGCTTGCGGCTTGGTGAAGAATCTCTCCCTGATGTGTTACGTCAGTGTCGGAAGCGAAGCATCGCCAATCACTGATTACATGGGCGCGCGAGGCATGGAACTTCTTGAGGAATTCGATCCATCGCTATCACCCAATGCCACGAAAGTCTTCGTCAATGGTGTTTGGGTTGGCGTATGCAGGGATGCCGCCACTCTCTACAGAAATGTGAGGGAGATTCGAACCAGTGGCACGCTGTCTCACGAAATCACTTTGGTCCGAGACGTTCGTGACCGTGAATTCAAGATTTTCACAGACGCTGGTCGCGTATGCCGACCTCTCTTTGTCGTCGAAAACTCGCCCACAAGCCCAGATCGTGGCAAGCTAGTCGTGAAAAAGGAGCACATTGGCAAGCTTCTGGATGACAAAGAGGTCGACGTATCGGACATGAGTGACGAGGATCGCATTGCTGCCCGTTATGGATGGAATGGGCTACTCAAATCGGGGGCTGTTGAATACCTGGATGCCGAGGAAGAAGAGACCGCTATGATCATAATGACGCCAGAAGATTTGGACGAGCACATCCGGATGAGAACAGGAGGCGTGGAATACCAAGACCCTGACGAAGATCCTCACCGGCGAGTGAAAAGCAAGCCGAATCCTACTGTCAAGAATTTCACCCATTGCGAGATCCATCCTAGCATGTTGCTGGGCATTTGCGCCAGCATC?????????????????????????????????????????????????????????????????????????????????????????????????????????????????????????????????????????????????????????????????????????????????????????????????????????????????????????????????????????????????????????????????????????????????????????????????????????????????????????????????????????????????????????????????????????????????????????????????????????????????????????????????????????????????????????????????????????????????????????????????????????????????????????????????????????????????????????????????????????????????????????????????????????????????????????????????????????????????????????????????????????????????????????????????????????????????????????????????????????????????????????????????????????????????????????????????????????????????????????????????????????????????????????????????????????????????????????????????????????????????????????????????????????????????????????????????????????????????????????????????????????????????????????????????????????????????GCGCCATCCTCATCATTGCCGCCGGTACTGGTGAGTTCGAGGCCGGTATCTCCAAGGATGGTCAGACCCGTGAGCACGCTCTGCTCGCCTACACCCTCGGTGTCAAGCAGCTCATCGTTGCCATCAACAAGATGGACACTGCTGGCTGGAAGGAAGACCGTTTCAACGAAATCATCAAGGAGACTAGCAACTTCATCAAGAAGGTCGGCTACAACCCCAAGCACGTTCCTTTCGTCCCCATCTCTGGTTTCAACGGCGACAACATGATCGACGCCTCTCCCAACTGCCCCTGGTACAAGGGTTGGGAGAAGGAAATCAAGACCAAGGTTACCGGCAAGACTCTCCTCGATGCCATCGATGCCATTGACCCACCTTCTCGTCCAGTTGACAAGCCTCTCCGCCTTCCTCTCCAGGATGTGTACAAGATTGGTGGTATTGGCACTGTCCCTGTCGGTCGTGTCGAGACTGGCGCCATCAAGGCCGGTATGGTCGTCACCTTCGCTCCCGCTGGTGTGACCACCGAAGTCAAGTCTGTCGAGATGCATCACGAACAGCTCGTTGAGGGTCTGCCTGGTGACAACGTCGGCTTCAACGTCAAGAACGTTTCCGTCAAGGAAATCCGTCGTGGCAACGTCGCCGGTGACTCCAAGAACGATCCTCCCAAGGGTGCCGAGTCCTTCAACGCCCAGGTCATCGTTCTCAACCACCCCGGTCAGGTCGGTGCTGGTTACGCTCCAGTCTTGGACTGCCACACTGCACACATTGCCTGCAAGTTCTCCGAGCTCCTCGAGAAGATCGATCGCCGTACTGGCAAGTCCATCGAGAACAACCCCAAGTTCATCAAGTCTGGTGATGCCGCTATCGTCAAGATGATCCCCTCCAAGCCCATGTGCGTCGAGGCTTCAC
Cyatheomyces_synnematosus_KUNCC_23_14156 GGATTGCCTCAGTAACGGCGAGTGAAGCGGCAACAGCTCAAATTTGAAATCTGGCTTCT----AGCCCGAATTGTAATTTGTAGAGGATGCTTCGGTGTTAACATCGCCTCAAGTTCCTTGGAATAGAACGCCTTTGAGGGTGAGAGCCCCGTATCCAGGCGGATGTTTTCCCCATGTGAAGCTCCTTCGACGAGTCGAGTTGTTTGGGAATGCAGCTCAAAACGGGAGGTAAATTTCTTCCAAAGCTAAATACCGGCCGGAGACCGATAGTGCACAAGTAGAGTGATCGAAAGATGAAAAGCACTTTGGAAAGAGAGTTAAACAGCGCGTGAAATTGTTGAAAGGGAAGCGCTTGCTGCCAGACTCGGACGTTGTTGTTCACCAGGACTTTTGCCCTGGTTATTCTTCAGCGATCGGGCCAGCATCGGCTTGGGCGGTTGGATAAAGGTCGCGGGAATGTGACTCCCCTCGGGGAGTGTTATAGCCCGTGGCGAAATGCAGCCAGCCTGGGTCGAGGACTGCGCATCTGCTTGGATGCTGGCGTAATGGCCGCAAGCGGCCCGTCTTGAAACACGGACCAAGGAGTCTAACATTCGTGCAAGTGTTCGGGTGG-AAACCCGTGCGCGCAATGAAAGTGAACGTAGGTGGGAACTTGT-AAAGTGCACCATCGACCGATCCAGATGTCTTCGGACGGATTTGAGTACGAGCACGAATGTTGGGACCCGAAAGATGGTGAACTATGCCTAAGCAGGGCGAAGCCAGAGGAAACTCTGGTGGAGGCTCGCAGCGGTTCTGACGTGCAAATCGATCGTCGAATTTGGGTATAGGGGCGAAAGAC-AATCGAA-CATGAGTTTCCAATACCTTCAGAAATCGTCGAGACGAACAGAGAGTTCAACCTGCAGATTGCGGTCAAGTCCAGCACCATCACGAACGGGTTGAAATACTCACTCGCGACCGGTAACTGGGGCGATCAAAAGAAGGCTGCTTCTGCAAAGGCAGGTGTCTCACAGGTGTTGAACCGATATACCTATGCGTCAACACTATCTCATCTTCGCCGGACGAACACACCTATCGGACGAGACGGCAAGCTCGCGAAGCCCCGTCAGCTACATAATACCCACTGGGGACTTGTGTGTCCAGCAGAAACGCCAGAGGGACAGGCTTGCGGCTTGGTGAAGAATCTCTCCCTGATGTGTTACGTCAGTGTCGGAAGCGAAGCATCGCCAATCACTGATTACATGGGCGCGCGAGGCATGGAACTTCTTGAGGAATTCGATCCATCGCTATCACCCAATGCCACGAAAGTCTTCGTCAATGGTGTTTGGGTTGGCGTATGCAGGGATGCCGCCACTCTCTACAGAAATGTGAGGGAGATTCGAACCAGTGGCACGCTGTCTCACGAAATCACTTTGGTCCGAGACGTTCGTGACCGTGAATTCAAGATTTTCACAGACGCTGGTCGCGTATGCCGACCTCTCTTTGTCGTCGAAAACTCGCCCACAAGCCCAGATCGTGGCAAGCTAGTCGTGAAAAAGGAGCACATTGGCAAGCTTCTGGATGACAAAGAGGTCGACGTATCGGACATGAGTGACGAGGATCGCATTGCTGCCCGTTATGGATGGAATGGGCTACTCAAATCGGGGGCTGTTGAATACCTGGATGCCGAGGAAGAAGAGACCGCTATGATCATAATGACGCCAGAAGATTTGGACGAGCACATCCGGATGAGAACAGGAGGCGTGGAATACCAAGACCCTGACGAAGATCCTCACCGGCGAGTGAAAAGCAAGCCGAATCCTACTGTCAAGAATTTCACCCATTGCGAGATCCATCCTAGCATGTTGCTGGGCATTTGCGCCAGCATC???????????????????????????????????????????????????????????????????????????????????????????????????????????????????????????????????????????????????????????????????????????????????????????????????????????????????????????????????????????????????????????????????????????????????????????????????????????????????????????????????????????????????????????????????????????????????????????????????????????????????????????????????????????????????????????????????????????????????????????????????????????????????????????????????????????????????????????????????????????????????????????????????????????????????????????????????????????????????????????????????????????????????????????????????????????????????????????????????????????????????????????????????????????????????????????????????????????????????????????????????????????????????????????????????????????????????????????????????????????????????????????????????????????????????????????????????????????????????????????????????????????????????????????????????????????????????????TCCTCATCATTGCCGCCGGTACTGGTGAGTTCGAGGCCGGTATCTCCAAGGATGGTCAGACCCGTGAGCACGCTCTGCTCGCCTACACCCTCGGTGTCAAGCAGCTCATCGTTGCCATCAACAAGATGGACACTGCTGGCTGGAAGGAAGACCGTTTCAACGAAATCATCAAGGAGACTAGCAACTTCATCAAGAAGGTCGGCTACAACCCCAAGCACGTTCCTTTCGTCCCCATCTCTGGTTTCAACGGCGACAACATGATCGACGCCTCTCCCAACTGCCCCTGGTACAAGGGTTGGGAGAAGGAAATCAAGACCAAGGTTACCGGCAAGACTCTCCTCGATGCCATCGATGCCATTGACCCACCTTCTCGTCCAGTTGACAAGCCTCTCCGCCTTCCTCTCCAGGATGTGTACAAGATTGGTGGTATTGGCACTGTCCCTGTCGGTCGTGTCGAGACTGGCGCCATCAAGGCCGGTATGGTCGTCACCTTCGCTCCCGCTGGTGTGACCACCGAAGTCAAGTCTGTCGAGATGCATCACGAACAGCTCGTTGAGGGTCTGCCTGGTGACAACGTCGGCTTCAACGTCAAGAACGTTTCCGTCAAGGAAATCCGTCGTGGCAACGTCGCCGGTGACTCCAAGAACGATCCTCCCAAGGGTGCCGAGTCCTTCAACGCCCAGGTCATCGTTCTCAACCACCCCGGTCAGGTCGGTGCTGGTTACGCTCCAGTCTTGGACTGCCACACTGCACACATTGCCTGCAAGTTCTCCGAGCTCCTCGAGAAGATCGATCGCCGTACTGGCAAGTCCATCGAGAACAACCCCAAGTTCATCAAGTCTGGTGATGCCGCTATCGTCAAGATGATCCCCTCCAAGCCCATGTGCGTCGAGGCTTCAC
Cyatheomyces_synnematosus_KUNCC_23_14159 GGATTGCCTCAGTAACGGCGAGTGAAGCGGCAACAGCTCAAATTTGAAATCTGGCTTCT----AGCCCGAATTGTAATTTGTAGAGGATGCTTCGGTGTTAACATCGCCTCAAGTTCCTTGGAATAGAACGCCTTTGAGGGTGAGAGCCCCGTATCCAGGCGGATGTTTTCCCCATGTGAAGCTCCTTCGACGAGTCGAGTTGTTTGGGAATGCAGCTCAAAACGGGAGGTAAATTTCTTCCAAAGCTAAATACCGGCCGGAGACCGATAGTGCACAAGTAGAGTGATCGAAAGATGAAAAGCACTTTGGAAAGAGAGTTAAACAGCGCGTGAAATTGTTGAAAGGGAAGCGCTTGCTGCCAGACTCGGACGTTGTTGTTCACCAGGACTTTTGCCCTGGTTATTCTTCAGCGATCGGGCCAGCATCGGCTTGGGCGGTTGGATAAAGGTCGCGGGAATGTGACTCCCCTCGGGGAGTGTTATAGCCCGTGGCGAAATGCAGCCAGCCTGGGTCGAGGACTGCGCATCTGCTTGGATGCTGGCGTAATGGCCGCAAGCGGCCCGTCTTGAAACACGGACCAAGGAGTCTAACATTCGTGCAAGTGTTCGGGTGG-AAACCCGTGCGCGCAATGAAAGTGAACGTAGGTGGGAACTTGT-AAAGTGCACCATCGACCGATCCAGATGTCTTCGGACGGATTTGAGTACGAGCACGAATGTTGGGACCCGAAAGATGGTGAACTATGCCTAAGCAGGGCGAAGCCAGAGGAAACTCTGGTGGAGGCTCGCAGCGGTTCTGACGTGCAAATCGATCGTCGAATTTGGGTATAGGGGCGAAAGACTAATCGAA-CATGAGTTTCCAATACCTTCAGAAATCGTCGAGACGAACAGAGAGTTCAACCTGCAGATTGCGGTCAAGTCCAGCACCATCACGAACGGGTTGAAATACTCACTCGCGACCGGTAACTGGGGCGATCAAAAGAAGGCTGCTTCTGCAAAGGCAGGTGTCTCACAGGTGTTGAACCGATATACCTATGCGTCAACACTATCTCATCTTCGCCGGACGAACACACCTATCGGACGAGACGGCAAGCTCGCGAAGCCCCGTCAGCTACATAATACCCACTGGGGACTTGTGTGTCCAGCAGAAACGCCAGAGGGACAGGCTTGCGGCTTGGTGAAGAATCTCTCCCTGATGTGTTACGTCAGTGTCGGAAGCGAAGCATCGCCAATCACTGATTACATGGGCGCGCGAGGCATGGAACTTCTTGAGGAATTCGATCCATCGCTATCACCCAATGCCACGAAAGTCTTCGTCAATGGTGTTTGGGTTGGCGTATGCAGGGATGCCGCCACTCTCTACAGAAATGTGAGGGAGATTCGAACCAGTGGCACGCTGTCTCACGAAATCACTTTGGTCCGAGACGTTCGTGACCGTGAATTCAAGATTTTCACAGACGCTGGTCGCGTATGCCGACCTCTCTTTGTCGTCGAAAACTCGCCCACAAGCCCAGATCGTGGCAAGCTAGTCGTGAAAAAGGAGCACATTGGCAAGCTTCTGGATGACAAAGAGGTCGACGTATCGGACATGAGTGACGAGGATCGCATTGCTGCCCGTTATGGATGGAATGGGCTACTCAAATCGGGGGCTGTTGAATACCTGGATGCCGAGGAAGAAGAGACCGCTATGATCATAATGACGCCAGAAGATTTGGACGAGCACATCCGGATGAGAACAGGAGGCGTGGAATACCAAGACCCTGACGAAGATCCTCACCGGCGAGTGAAAAGCAAGCCGAATCCTACTGTCAAGAATTTCACCCATTGCGAGATCCATCCTAGCATGTTGCTGGGCATTTGCGCCAGCATC????????????????????????????????????????????????????????????????????????????????????????????????????????????????????????????????????????????????????????????????????????????????????????????????????????????????????????????????????????????????????????????????????????????????????????????????????????????????????????????????????????????????????????????????????????????????????????????????????????????????????????????????????????????????????????????????????????????????????????????????????????????????????????????????????????????????????????????????????????????????????????????????????????????????????????????????????????????????????????????????????????????????????????????????????????????????????????????????????????????????????????????????????????????????????????????????????????????????????????????????????????????????????????????????????????????????????????????????????????????????????????????????????????????????????????????????????????????????????????????????????????????????????????????????????????????????????????CCTCATCATTGCCGCCGGTACTGGTGAGTTCGAGGCCGGTATCTCCAAGGATGGTCAGACCCGTGAGCACGCTCTGCTCGCCTACACCCTCGGTGTCAAGCAGCTCATCGTTGCCATCAACAAGATGGACACTGCTGGCTGGAAGGAAGACCGTTTCAACGAAATCATCAAGGAGACTAGCAACTTCATCAAGAAGGTCGGCTACAACCCCAAGCACGTTCCTTTCGTCCCCATCTCTGGTTTCAACGGCGACAACATGATCGACGCCTCTCCCAACTGCCCCTGGTACAAGGGTTGGGAGAAGGAAATCAAGACCAAGGTTACCGGCAAGACTCTCCTCGATGCCATCGATGCCATTGACCCACCTTCTCGTCCAGTTGACAAGCCTCTCCGCCTTCCTCTCCAGGATGTGTACAAGATTGGTGGTATTGGCACTGTCCCTGTCGGTCGTGTCGAGACTGGCGCCATCAAGGCCGGTATGGTCGTCACCTTCGCTCCCGCTGGTGTGACCACCGAAGTCAAGTCTGTCGAGATGCATCACGAACAGCTCGTTGAGGGTCTGCCTGGTGACAACGTCGGCTTCAACGTCAAGAACGTTTCCGTCAAGGAAATCCGTCGTGGCAACGTCGCCGGTGACTCCAAGAACGATCCTCCCAAGGGTGCCGAGTCCTTCAACGCCCAGGTCATCGTTCTCAACCACCCCGGTCAGGTCGGTGCTGGTTACGCTCCAGTCTTGGACTGCCACACTGCACACATTGCCTGCAAGTTCTCCGAGCTCCTCGAGAAGATCGATCGCCGTACTGGCAAGTCCATCGAGAACAACCCCAAGTTCATCAAGTCTGGTGATGCCGCTATCGTCAAGATGATCCCCTCCAAGCCCATGTGCGTCGAGGCTTCAC
Cyclothyriella_rubronotata_CBS_141486 GGATTGCCTTAGTAACGGCGAGTGAAGCGGCAACAGCTCAAATTTGAAATCTGGCTCTTTTAGGGTCCGAGTTGTAATTTGTAGAGGGTGCTTTGGCGTTGGCAGCAGTCTAAGTTCCTTGGAACAGGACGTCACAGAGGGTGAGAATCCCGTACGTGGCTGCATGTCTTCGCCGTGTAAAGCCCCTTCGACGAGTCGAGTTGTTTGGGAATGCAGCTCTAAATGGGAGGTAAATTTCTTCTAAAGCTAAATATTGGCCAGAGACCGATAGCGCACAAGTAGAGTGATCGAAAGATGAAAAGCACTTTGGAAAGAGAGTCAAAAAGCACGTGAAATTGTTGAAAGGGAAGCGCTTGCAGCCAGACTTGCCTGTAGTTGCTCACCCGGGCTCTTGCCTGGGGCACTCTTCTACGGGTAGGCCAGCATCAGTTTGGGCGGCTGGAGAAAGGCCTCTGTCACGTATCTCCCTCCGGGGTGACCTTATAGGGGAGGCGTAATGCAGCCAGCTCAGACTGAGGTCCGCGCATCTGCTAGGATGCTGGCGTAATGGCTGTAAGCGGCCCGTCTTGAAACACGGACCAAGGAGTCTAACATCTATGCGAGTGTTTGGGTGTCAAGCCCGAGCGCGTAATGAAAGTGAACGGAGGTGGGAACCCTTCGGGGCGCACCATCGACCGATCCTGATGTCTTCGGATGGATTTGAGTAAGAGCATAGCTGTTGGGACCCGAAAGATGGTGAACTATGCTTGAATAGGGTGAAGCCAGAGGAAACTCTGGTGGAAGCTCGCAGCGGTTCTGACGTGCAAATCGATCGTCAAATTTGGGCATAGGGGCGAAAGACTAATCGA?????GATCTACAAATATCTGCAGAAATCGTTGAAAACAACCAAGATTTCAACGTTCAGATGGCTGTGAAGGCAAGCATCATCACGAATGGTCTCAAGTATTCGTTGGCTACAGGAAATTGGGGAGATCAAAAGAAAGCGGCTTCCGCTAAAGCGGGTGTCTCTCAGGTGTTGAATCGTTACACTTATGCGTCCACCCTCTCCCATCTTCGCCGAACGAATACCCCAGTTGGCCGTGATGGCAAGCTAGCTAAACCTCGCCAACTTCACAATACTCATTGGGGCTTGGTGTGTCCAGCTGAAACCCCCGAAGGTCAAGCCTGTGGACTGGTGAAGAATCTGTCATTGATGTGCTACGTCAGTGTCGGAACTGAGAGCACGCCCATAACCGACTTCATGAGCCAGCGAAATATGGAGCTTCTCGAGGAGTATGACCCAGTTGTGAACCCAAATGCTACAAAGGTATTTGTAAATGGTGTCTGGGTCGGAGTGCACTCTCAGCCAGCACAACTAGTCTCCGTTGTCCAAGAGCTTCGTCGCAACGGAACTCTTTCTTATGAAATGAGTCTTATCCGAGAAATCCGTGACCGGGAGTTCAAAATCTTCACAGATGCTGGGCGAGTCATGAGGCCGTTGTTCGTTGTCGAGAACGATGTTCGAAAACCAAACCGAAACTCTTTGGTTCTGAATAAGGGCCACATTCAGAAGCTGCTTGAAGATAAAGAACTCGATCTACAGGGATTAAACGATGAAGATACTGCGAATGCGAAGTTCGGTTGGAGGGGCCTCATTCAGAACGGTGTCGTCGAGTACCTCGATGCTGAAGAAGAAGAGACTGCCATGATCGTGATGACACCTGAGGATTTGGATGAGTGGCGCGAACTTCGACAGGGCATACCGCCAACGGACAGTCATGCACAAGACCGCCACAGGCGCATTAAACCGAAGCCTAATCCTACAGTTCACGCCTACACCCATTGCGAGATTCACCCGAGTATGATACTCGGTATCTGTGCTAGTATTACTGCGAATGGCTCATTAAATCAGTTATCGTTTATTTGATAGTACCTTACTACTTGGATAACCGTGGTAATTCTAGAGCTAATACATGCTAAAAACCCCGACTTCGGAAGGGGTGTATTTATTAGATAAAAAACCAACGCCCTTCGGGGCTGCTTGGTGATTCATGATAACTTTTCAGATCGCATGGCCTTGCGCCGGCGACGGTTCATTCAAATTTCTGCCCTATCAACTTTCGATGGTAAGGTATTGGCTTACCATGGTTTCAACGGGTAACGGGGAATTAGGGTTCGATTCCGGAGAGGGAGCCTGAGAAACGGCTACCACATCCAAGGAAGGCAGCAGGCGCGCAAATTACCCAATCCCGACACGGGGAGGTAGTGACAATAAATACTGATACAGGGCTCTTTTGGGTCTTGTAATTGGAATGAGTACAATTTAAACCTCTTAACGAGGAACAATTGGAGGGCAAGTCTGGTGCCAGCAGCCGCGGTAATTCCAGCTCCAATAGCGTATATTAAAGTTGTTGCAGTTAAAAAGCTCGTAGTTGAACCTTGGGCCTGGCTGGCGGGTCCGCCTCACCGCGTGTACTTGTCCGGCCGGGCCTTTCCTTCTGGAGAACCTCATGCCCTTCACTGGGTGTGTTGGGGAACCAGGACTTTTACTTTGAAAAAATTAGAGTGTTCAAAGCAGGCCTTTGCTCGAATACGTTAGCATGGAATAATAGAATAGGACGTGCGGTCCTATTTTGTTGGTTTCTAGGACCGCCGTAATGATTAATAGGGACAGTCGGGGGCATCAGTATTCAATTGTCAGAGGTGAAATTCTTGGATTTATTGAAGACTAACTACTGCGAAAGCATTTGCCAAGGATGTTTTCATTAATCAGTGAACGAAAGTTAGGGGATCGAAGACGATCAGATACCGTCGTAGTCTTAACCGTAAACTATGCCGACTAGGGATCGGGCGATGTTTCTATCTTGACTCGCTCGGCACCTTACGAGAAATCAAAGGCGCTATCCTCATTATCGCTGCCGGTACTGGTGAGTTCGAGGCTGGTATCTCCAAGGATGGCCAGACCCGTGAGCACGCCCTTCTTGCCTACACTCTCGGTGTCAAGCAGCTCATCGTCGCCATCAACAAGATGGACACCACCAAGTGGAGCGAGTCCCGTTTCCAGGAAATTATCAAGGAGACCACCAACTTCATCAAGAAGGTCGGCTTCAACCCCAAGACCGTCCCCTTCGTCCCCATCTCCGGCTTCAACGGTGACAACATGATTGACGCTTCCCCCAACTGCCCCTGGTACAAGGGCTGGGAGAAGGAGACCAAGACCAAGTCTACTGGTAAGACCCTCCTCGAGGCCATCGACGCCATTGACACCCCCGTCCGTCCTTCCTCCAAGCCTCTCCGTCTGCCCCTTCAGGACGTGTACAAGATTGGCGGTATCGGCACAGTTCCCGTCGGTCGTGTCGAGACTGGTGTGATCAAGGCCGGTATGGTCGTCACCTTCGCCCCCGCTGGTGTCACCACTGAAGTCAAGTCCGTCGAGATGCACCACGAGCAGCTTGTCGAGGGTCTCCCCGGTGACAACGTCGGTTTCAACGTCAAGAACGTTTCCGTCAAGGAAATCCGTCGTGGTAACGTCGCTGGTGACTCCAAGTCTGACCCGCCAAAGGGTGCTGAGTCCTTCAATGCCCAGGTCATTGTCCTCAACCACCCCGGTCAGATCGGTGCCG????????????????????????????????????????????????????????????????????????????????????????????????????????????????????????????????????????????????????????????????????????????????????
Cyclothyriella_rubronotata_CPC_27604 ??????????????ACGGCGAGTGAAGCGGCAACAGCTCAAATTTGAAATCTGGCTCTTTTAGGGTCCGAGTTGTAATTTGTAGAGGGTGCTTTGGCGTTGGCAGCAGTCTAAGTTCCTTGGAACAGGACGTCACAGAGGGTGAGAATCCCGTACGTGGCTGCATGTCTTCGCCGTGTAAAGCCCCTTCGACGAGTCGAGTTGTTTGGGAATGCAGCTCTAAATGGGAGGTAAATTTCTTCTAAAGCTAAATATTGGCCAGAGACCGATAGCGCACAAGTAGAGTGATCGAAAGATGAAAAGCACTTTGGAAAGAGAGTCAAAAAGCACGTGAAATTGTTGAAAGGGAAGCGCTTGCAGCCAGACTTGCCTGTAGTTGCTCACCCGGGCTCTTGCCTGGGGCACTCTTCTACGGGTAGGCCAGCATCAGTTTGGGCGGCTGGAGAAAGGCCTCTGTCACGTATCTCCCTCCGGGGTGACCTTATAGGGGAGGCGTAATGCAGCCAGCTCAGACTGAGGTCCGCGCATCTGCTAGGATGCTGGCGTAATGGCTGTAAGCGGCCCGTCTTGAAACACGGACCAAGGAGTCTAACATCTATGCGAGTGTTTGGGTGTCAAGCCCGAGCGCGTAATGAAAGTGAACGGAGGTGGGAACCCTTCGGGGCGCACCATCGACCGATCCTGATGTCTTCGGATGGATTTGAGTAAGAGCATAGCTGTTGGGACCCGAAAGATGGTGAACTATGCTTGAATAGGGTGAAGCCAGAGGAAACTCTGGTGGAAGCTCGCAGCGGTTCTGACGTGCAAATCGATCGTCAAATTTGGGCATAGGGGCGAAAGACTAATCG??????????????????????????????????????????????????????????????????????????????????????????????????????????????????????????????????????????????????????????????????????????????????????????????????????????????????????????????????????????????????????????????????????????????????????????????????????????????????????????????????????????????????????????????????????????????????????????????????????????????????????????????????????????????????????????????????????????????????????????????????????????????????????????????????????????????????????????????????????????????????????????????????????????????????????????????????????????????????????????????????????????????????????????????????????????????????????????????????????????????????????????????????????????????????????????????????????????????????????????????????????????????????????????????????????????????????????????????????????????????????????????????????????????????????????????????????????????????????????????????????????????????????????????????????????????????????????????????????????????????????????????????????????????????????????????????????????????????????????????????????????????????????????????????????????????????????????????????????????????????????????????????????????????????????????????????????????????????????????????????????????????????????????????????????????????????????????????????????????????????????????????????????????????????????????????????????????????????????????????????????????????????????????????????????????????????????????????????????????????????????????????????????????????????????????????????????????????????????????????????????????????????????????????????????????????????????????????????????????????????????????????????????????????????????????????????????????????????????????????????????????????????????????????????????????????????????????????????????????????????????????????????????????????????????????????????????????????????????????????????????????????????????????????????????????????????????????????????????????????????????????????????????????????????????????????????????????????????????????????????????????????????????????????????????????????????????????????????????????????????????????????????????????????????????????????????????????????????????????????????????????????????????????????????????????????????????????????????????????????????????????????????????????????????????????????????????????????????????????????????????????????????????????????????????????????????????????????????????????????????????????????????????????????????????????????????????????????????????????????????????????????????????????????????????????????????????????????????????????????????????????????????????????????????????????????????????????????????????????????????????????????????????????????????????????????????????????????????????????????????????????????????????????????????????????????????????????????????????????????????????????????????????????????????????????????????????????????
Dacampia_engeliana_Hafellner_72868 ????????????????????????????????????CTCAAATTTGAAATCTGGCTCTTGTAGGGTCCGAGTTGTAATTTGCAGAGGGTGCTTTGGTGTTGGCAGCGGTCCAAGTTCCTTGGAACAGGACGTCACAGAGGGTGAGAATCCCGTACGTGGTCGCTACCCTTTGCCGTGTAAAGTCCCTTCGACGAGTCGAGTTGTTTGGGAATGCAGCTCTAAATGGGAGGTAAATTTCTTCTAAAGCTAAATACTGGCCAGAGACCGATAGCGCACAAGTAGAGTGATCGAAAGATGAAAAGCACTTTGGAAAGAGAGTCAAATAGCACGTGAAATTGTTGAAAGGGAAGCGCTTGCAGCCAGACTTGCCTGCAGTTGCTCATCCGGGCTTTTGCCCGGTGCACTCTTCTGCGGGCAGGCCAGCATCAGTTTGGGCGGTTGGATAATGGTCTCTATCACGTACCGCTCTTCGGGGAGGCCTTATAGGGGAGACGTGATGCAGCCAGCCTAAACTGAGGTCCGCGCATTTGCTAGGATGCTGGCGTAATGGCTGTAAGCGGCCCGTCTTGAAACACGGACCAAGGAGTCTAACATCTATGCAAGTGTTTGGGTGTCAAGCCCGAACGCGTAATGAAAGTGAACGGAGGTGGGACCCCGTTAGGGTGCACCATCGACCGATCCTGATGTCTTCGGATGGATTTGAGTAAGAGCATGGCTGTTGGGACCCGAAAGATGGTGAACTATGCTTGAATAGGGTGAAGCCAGAGGAAACTCTGGTGGAGGCTCGCAGCGGTTCTGACGTGCAAATCGATCGTCAAATT????????????????????????????????????????????????????????????????????????????????????????????????????????????????????????????????????????????????????????????????????????????????????????????????????????????????????????????????????????????????????????????????????????????????????????????????????????????????????????????????????????????????????????????????????????????????????????????????????????????????????????????????????????????????????????????????????????????????????????????????????????????????????????????????????????????????????????????????????????????????????????????????????????????????????????????????????????????????????????????????????????????????????????????????????????????????????????????????????????????????????????????????????????????????????????????????????????????????????????????????????????????????????????????????????????????????????????????????????????????????????????????????????????????????????????????????????????????????????????????????????????????????????????????????????????????????????????????????????????????????????????????????????????????????????????????????????????????????????????????????????????????????????????????????????????????????????????????????????????????????????????????????????????????????????????????????????????????????????????????????????????????????????????????????????????????????????????????????????????????????????????????????????????????????????????????????????????????????????????????????????????????????????????????????????????????????????????????????????????????????????????????????????????????????????????????????????????????????????????????????????????????????????????????????????????????????????????????????????????????????????????????????????????????????????????????????????????????????????????????????????????????????????????????????????????????????????????????????????????????????????????????????????????????????????????????????????????????????????????????????????????????????????????????????????????????????????????????????????????????????????????????????????????????????????????????????????????????????????????????????????????????????????????????????????????????????????????????????????????????????????????????????????????????????????????????????????????????????????????????????????????????????????????????????????????????????????????????????????????????????????????????????????????????????????????????????????????????????????????????????????????????????????????????????????????????????????????????????????????????????????????????????????????????????????????????????????????????????????????????????????????????????????????????????????????????????????????????????????????????????????????????????????????????????????????????????????????????????????????????????????????????????????????????????????????????????????????????????????????????????????????????????????????????????????????????????????????????????????????????????????????????????????????????????????????????????????????????????????????????????????
Dacampia_hookeri_Hafellner_73897 GGATTGCCCTAGTAACGGCGAGTGAAGCGGCAACAGCTCAAATTTGAAATCTGGCTCTTTTAGGGCCCGAGTTGTAATTTGCAGAGGGTGCTTTGGTGTTGGCAGTGGTCCAAGTTCCTTGGAATAGGACGTCACAGAGGGTGAGAATCCCGTACGTGGTCGCTACCCTTCGCCGTGTAAAGCCCCTTCGACGAGTCGAGTTGTTTGGGAATGCAGCTCTAAATGGGAGGTAAATTTCTTCTAAAGCTAAATACTGGCCAGAGACCGATAGCGCACAAGTAGAGTGATCGAAAGATGAAAAGCACTTTGGAAAGAGAGTCAAATAGCACGTGAAATTGTTGAAAGGGAAGCGCTTGCAGCCAGACTTGCCTGTAGTTGCTCATCCGGGCTTTTGCCCGGTGCACTCTTCTGCGGGCAGGCCAGCATCAGTTTGGGCGGTTGGATAAAGGTCTCTATCACGTACCTCTCTTCGGGGAGGCCTTATAGGGGAGACGTCATGCAGCCAGCCTAAACTGAGGTCCGCGCATTCGCTAGGATGCTGGCGTAATGGCTGTAAGCGGCCCGTCTTGAAACACGGACCAAGGAGTCTAACATCTATGCGAGTGTTTGGGTGTTAAGCCCGAACGCGTAATGAAAGTGAACGGAGGTGGGACCCCGTTAGGGTGCACCATCGACCGATCCTGATGTCTTCGGATGGATTTGAGTAAGAGCATGGCTGTTGGGACCCGAAAGATGGTGAACTATGCTTGAATAGGGTGAAGCCAGAGGAAACTCTGGTGGAGGCTCGCAGCGGTTCTGACGTGCAAATCGATCGTCAAATTTGGGCATAGGGGCGAAAGACTAATCGAACTAT????????????????????????????????????????????????????????????????????????????????????????????????????????????????????????????????????????????????????????????????????????????????????????????????????????????????????????????????????????????????????????????????????????????????????????????????????????????????????????????????????????????????????????????????????????????????????????????????????????????????????????????????????????????????????????????????????????????????????????????????????????????????????????????????????????????????????????????????????????????????????????????????????????????????????????????????????????????????????????????????????????????????????????????????????????????????????????????????????????????????????????????????????????????????????????????????????????????????????????????????????????????????????????????????????????????????????????????????????????????????????????????????????????????????????????????????????????????????????????????????????????????????????????????????????????????????????????????????????????????????????????????????????????????????????????????????????????????????????????????????????????????????????????????????????????????????????????????????????????????????????????????????????????????????????????????????????????????????????????????????????????????????????????????????????????????????????????????????????????????????????????????????????????????????????????????????????????????????????????????????????????????????????????????????????????????????????????????????????????????????????????????????????????????????????????????????????????????????????????????????????????????????????????????????????????????????????????????????????????????????????????????????????????????????????????????????????????????????????????????????????????????????????????????????????????????????????????????????????????????????????????????????????????????????????????????????????????????????????????????????????????????????????????????????????????????????????????????????????????????????????????????????????????????????????????????????????????????????????????????????????????????????????????????????????????????????????????????????????????????????????????????????????????????????????????????????????????????????????????????????????????????????????????????????????????????????????????????????????????????????????????????????????????????????????????????????????????????????????????????????????????????????????????????????????????????????????????????????????????????????????????????????????????????????????????????????????????????????????????????????????????????????????????????????????????????????????????????????????????????????????????????????????????????????????????????????????????????????????????????????????????????????????????????????????????????????????????????????????????????????????????????????????????????????????????????????????????????????????????????????????????????????????????????????????????????????????
Delitschia_chaetomioides_SMH_3253_2 ?????GCCTCAGTAACGGCGAGTGAAGCGGCAACAGCTCAAATTTGAAATCTGGCTCCTTCGGGGTCCGAGTTGTACTTTGCAGAGGGTGGTTCGGCAACGGCGCCTGTCTAAGTTCCTTGGAACGGGACGTCAGAGAGGGTGAGAACCCCGTACGCGGCAGG-TGCCTGCGCCATGTGAACCCCCTTCGACGAGTCGAGTTGTTTGGGAATGCAGCTCTAAATGGGAGGTATATTTCTTCTAAAGCTAAATACTGGCCAGAGACCGATAGCGCACAAGTAGAGTGATCGAAAGATGAAAAGCACTTTGGAAAGAGAGTCAAACAGCACGTGAAATTGTTGAAAGGGAAGCGCTTGCAACCAGACTTGGCTGCCGCTGTTCATCGGGGTCCGTCCCTCGTGCATTCGGCGGCAGGCAGGCCAGCATCAGTTGGGGCGGCTGGAGAAAGGCCCTGGGAATGTAGCTCTCTTCGGGGAGTGTTATAGCCCAGGGCGTCATGCAGCCAGCCCCGACTGAGGTCCGCGCTTCGGCTAGGATGCTGGCGTAATGGTCGCAAGCGGCCCGTCTTGAAACACGGACCAAGGAGTCTAACATCTATGCGAGTGTTTGGGTGTCAAGCCCGGGCGCGGAATGAAAGTGAACGGAGGTGGGACCCACTC-TGGCGCACCATCGACCGATCCTGATGTCTTCGGATGGATTTGAGTAAGAGCATAGCTGTTGGGACCCGAAAGATGGTGAACTATGCCTGAATAGGGTGAAGCCAGAGGAAACTCTGGTGGAGGCTCGCAGCGGTTCTGACGTGCAAATCGATCGTCAAATTTGGGCATAGGGGCGAAAGACTAATCGAACTAT???????????????????????????????????????????????????????????????????????????????????????????????????????????????????????????????????????????????????????????????????????????????????????????????????????????????????????????????????????????????????????????????????????????????????????????????????????????????????????????????????????????????????????????????????????????????????????????????????????????????????????????????????????????????????????????????????????????????????????????????????????????????????????????????????????????????????????????????????????????????????????????????????????????????????????????????????????????????????????????????????????????????????????????????????????????????????????????????????????????????????????????????????????????????????????????????????????????????????????????????????????????????????????????????????????????????????????????????????????????????????????????????????????????????????????????????????????????????????????????????????????????????????????????????????????????????????????????????????????????????????????????????????????????????????????????????????????????????????????????????????????????????????????????????????????????????????????????????????????????????????????????????????????????????????????????????????????????????????????????????????????????????????????????????????????????????????????????????????????????????????????????????????????????????????????????????????????????????????????????????????????????????????????????????????????????????????????????????????????????????????????????????????????????????????????????????????????????????????????????????????????????????????????????????????????????????????????????????????????????????????????????????????????????????????????????????????????????????????????????????????????????????????????????????????????????????????????????????????????????????????????????????????????????????????????????????????????????????????????????????????????????????????????????????????????????????????????????????????????????????????????????????????????????????ATCCTCATTATCGCGGCCGGTACTGGTGAGTTCGAGGCTGGTATCTCCAAGGATGGCCAGACCCGTGAGCACGCTCTCCTCGCCTACACCCTTGGTGTCAAGCAGCTCATTGTTGCCATCAACAAGATGGACACCACCAAGTGGTCCGAGAGCCGTTTCCAGGAAATCATCAAGGAGACTTCCAACTTCATCAAGAAGGTCGGTTACAACCCTAAGACCGTTCCCTTCGTTCCTATCTCCGGCTTCAACGGTGACAACATGATCGAGGCCTCCAGCAACTGCCCCTGGTACAAGGGTTGGGAGAAGGAGACCAAGACCAAGTCSACTGGTAAGACCCTCCTCGAGGCCATTGATGCCATCGACCCCCCCAGCCGTCCCWCCGACAAGCCTCTCCGTCTYCCTCTCCAGGATGTGTACAAGATTGGCGGTATTGGCACGGTTCCCGTCGGTCGTGTCGAGACTGGTATCATCAAGGCCGGTATGGTCGTCACCTTCGCCCCCGCTGGTGTCACCACTGAAGTGAAGTCCGTCGAGATGCACCACGAGCAGCTCGTTGAGGGTGTTCCCGGTGACAACGTCGGCTTCAACGTCAAGAACGTCTCCGTCAAGGAGATCCGTCGTGGTAACGTTGCCGGTGACTCCAAGAATGATCCCCCCAAGGGTGCCGAGTCTTTCAACGCTCAGGTC??????????????????????????????????????????????????????????????????????????????????????????????????????????????????????????????????????????????????????????????????????????????????????????????????????????????????????
Delitschia_winteri_AFTOL_ID_1599 GGATTGCCTCAGTAACGGCGAGTGAAGCGGCAACAGCTCAAATTTGAAATCTGGCTCCCTTGGGGCCCGAGTTGTAATTTGCAGAGGGTGTTTCGGCGAGGGCCTGGGTCTAAGTTCCTTGGAACGGGACGTCATAGAGGGTGAGAACCCCGTACGTGGCCCCTGGTCTTCGCCATGTGAAACCCCTTCGACGAGTCGAGTTGTTTGGGAATGCAGCTCTAAATGGGAGGTATATTTCTTCTAAAGCTAAATATTGGCCGGAGACCGATAGCGCACAAGTAGAGTGATCGAAAGATGAAAAGCACTTTGGAAAGAGAGTCAAAAAGCACGTGAAATTGTTGAAAGGGAAGCGCTTGCAACCAGACTTGCCTGCAGTCGTTCATCCGGGCTCGCGCCCGGTGCACTCGTCTGCAGGCAGGCCAGCATCGGTTGGGGCGGCCGGACAAAGGCCTTGGGAATGTGGCTCTCTTCGGGGAGTGTTATAGCCCAGGGCGCAATACGGCCAGCCCCGACCGAGGACCGCGCTTCGGCTAGGATGCTGGCATAATGGTCGCAAGCGGCCCGTCTTGAAACACGGACCAAGGAGTCTAACATCTATGCGAGTGTTTGGGTGTCAAGCCCGAGCGCGGAATGAAAGTGAACGGAGGTGGGACCCCCGCGGGGCGCACCATCGACCGATCCTGATGTCTTCGGATGGATTTGAGTAAGAGCATAGCTGTTGGGACCCGAAAGATGGTGAACTATGCCTGAATAGGGTGAAGCCAGAGGAAACTCTGGTGGAGGCTCGCAGCGGTTCTGACGTGCAAATCGATCGTCAAATTTGGGCATAGGGGCGAAAGACTAATCGAACTAT????????????????????????????????????????????????????????????????????????????????????????????????????????????????ATTGGGGTGACCAGAAAAAGGCTGCATCTGCCAAGGCAGGTGTCTCGCAGGTGCTTAACCGTTACACATACGCCTCCACGCTGTCCCATTTGCGACGTACGAACACCCCCGTAGGTCGTGACGGCAAGTTAGCCAAACCGCGCCAACTGCACAACACCCATTGGGGATTGGTCTGTCCTGCAGAGACTCCCGAAGGACAAGCTTGTGGTTTAGTCAAGAATCTGTCGTTGATGTGCTACGTCAGTGTGGGTAGCGAAAGCACCCCTATCACCGATTTCATGAGCCAGAGGAACATGGAGCTTCTGGAGGAATATGACCCGGTTGTCAACCCAACTGCCACCAAAGTCTTTGTGAACGGTGTTTGGGTCGGTGTCCATTCACAACCATCCCAGTTGACCACAGTGGTGCAAGAACTTCGGCGAAACGGAACCTTGTCCTACGAGATGAGTCTTATTCGGGATATCAGAGATAGGGAGTTTAAGATCTTCACCGATGCTGGCCGCGTAATGAGGCCGTTGTTCGTTATTGAGACGGATTACAAGAAGCCTAATCGGGGGATGCTGGTTCTGAACAAGAGCCACATTCAAAAGCTTTACGAAGACAAGGAAATCGACACTTCCNA--NGAATGNCGAGGACGNCGNNGCNGCCAAGTTNGGNTGGAGGGGANTNNNTCACAGCGGNGTCGTGGAGTACCTTGACGCAGAAGAGGAAGAATCNGCAATGNTTATAATGACNCNNGAGGACTTGGACGATCACCACAATCTCACNCAAGGTATNCCAAT------------------------------------------------------------------------------CAGGATACTTCCGGGGGAGAT??????????????????????????????????????????????????????????TGATAGTACCTTACTACTTGGATAACCGTGGTAATTCTAGAGCTAATACATGCTAAAAACCCCGACTTCGGAAGGGGTGTATTTATTAGATAAAAAACCAATGCCCTTCGGGGCTCCTTGGTGATTCATGATAACTTAACGGATCGCATGGCCTTGCGCCGGCGACGGTTCATTCAAATTTCTGCCCTATCAACTTTCGATGGTAAGGTATTGGCTTACCATGGTTTCAACGGGTAACGGGGAATTAGGGTTCGACTCCGGAGAGGGAGCCTGAGAAACGGCTACCACATCCAAGGAAGGCAGCAGGCGCGCAAATTACCCAATCCCGACACGGGGAGGTAGTGACAATAAATACTGATACAGGGCTCTTTTGGGTCTTGTAATTGGAATGAGTACAATTTAAACCCCTTAACGAGGAACAATTGGAGGGCAAGTCTGGTGCCAGCAGCCGCGGTAATTCCAGCTCCAATAGCGTATATTAAAGTTGTTGCAGTTAAAAAGCTCGTAGTTGTACCTTGGGCCTGGCTGGCCGGTCCGCCTCACCGCGTGCACTGGTTCGGTCGGGCCTTTCCTTCTGGAGAACCGCATGCCCTTCACTGGGTGTGTCGGGGAACCAGGACTTTTACTTTGAAAAAATTAGAGTGTTCAAAGCAGGCCTTTGCTCGAATACGTTAGCATGGAATAATAGAATAGGACGTGCGGTCCTATTTTGTTGGTTTCTAGGACCGCCGTAATGATCAATAGGGACAGTCGGGGGCATCAGTATTCAATTGTCAGAGGTGAAATTCTTGGATTTATTGAAGACTAACTACTGCGAAAGCATTTGCCAAGGATGTTTTCATTAATCAGTGAACGAAAGTTAGGGGATCGAAGACGATCAGATACCGTCGTAGTCTTAACCGTAAACTATGCCGACTAGGGATCGGGCGATGTTATTATTTTGACTCGCTCGGCACCTTACGAGAAATCAAAGGCGCTATTCTCATCATCGCCGCCGGTACTGGTGAGTTCGAGGCTGGTATCTCCAAGGACGGACAGACCCGTGAGCACGCTCTGCTCGCTTACACCCTCGGTGTCAAGCAGCTCATCGTTGCTATCAACAAGATGGACACCACCAAGTGGTCCGAGGACCGTTACCAGGAGATCATCAAGGAGACCTCCAACTTCATCAAGAAGGTTGGATACAACCCCAAGACCGTCCCCTTCGTCCCCATCTCTGGTTTCAACGGTGACAACATGATCGACGTCTCCTCCAACTGCCCCTGGTACAAGGGATGGGAGAAGGAGACCAAGACCAAGTCCACTGGTAAGACCCTCCTCGAGGCCATTGATGCCATCGACCCTCCTTCCCGCCCTACCGACAAGCCTCTCCGCCTTCCCCTCCAGGATGTGTACAAGATTGGCGGTATTGGCACGGTTCCCGTCGGTCGTGTCGAGACTGGTGTCATCAAGGCCGGTATGGTCGTCACCTTCGCCCCCGCTGGTGTGACCACTGAAGTCAAGTCCGTTGAGATGCATCACGAGCAGCTCGTCGATGGTGGCCCCGGTGACAACGTCGGCTTCAACGTCAAGAACGTCTCCGTCAAGGAGATCCGTCGTGGCAACGTTGCTGGTGACAGCAAGAACGACCCCCCCAAGGGTGCTGAGTCCTTCAACGCCCAGGTCATCGTCCTTAACCACCCTGGTCAGGTTGGTGCCGGTTATGCGCCAGTGTTGGATTGCCACACTGCCCACATTGCCTGCAAGTTCGGTGAACTCCTCCAGAAGATCGATCGCCGTACCGGAAAGTCCACTGAGGACAACCCTAAGTTCATCAAGTCCGGTGATGCTGCTATCGTCAAGATGATTCCCTCCAAGCCTATGTGCGTTGAGGCTTCAC
Dendrographa_decolorans_Ertz_5003_BR ??????????????????????????GCGGCAACAGCTCAAATTTGAAATCTGGCCCCCCCGGGGTCCGAGTTGTAATTTGCAGAGGGTGCTTCGGCGTCGGCCCCGGGTCAAGTCCCCTGGAACGGGGCGTCCTAGAGGGTGAGAACCCCGTACTCACCCGGTGCCCTTCGCCGCGTGAAGCCCCTTCGACGAGTCGAGTTGTTTGGGAATGCAGCTCTAAGCGGGAGGTAAATTTCTTCTAAAGCTAAATACCGGCCAGAGACCGATAGCGCACAAGTAGAGTGATCGAAAGATGAAAAGCACTTTGGAAAGAGAGTTAAAAAGCACGTGAAATTGTTGAAAGGGAAGCTCTTGCCGCCAGACTTG-CCGCGGTTGCTCAGCCGCCC-CCCGGGTGGTGTACTCTTCCGTCGGCAGGCCAGCGTCGGTTCGGGCGGCCGGATAAAGGCCCTGGGAATGTAGCACCCCCCGGGGTGTGTTATAGCCCAGGGCGTAATGCGGTCAGCCCGGTCCGAGGCACGCGTT---GCGAGGACGCTGGCGTAATGGCTGCAAGCGACCCGTCTTGAAACACGGACCAAGGAGTCTAACATCTGTGCGAGTGTTTGGGCGTCAAACCCATGCGCGTAATGAAAGTGAACGGAGGTGGGAACCCCTCGGGGCGCACCATCGACCGATCCTGATGTCCTCGGATGGATTTGAGTAAGAGCATAGCTGTTGGGACCCGAAAGATGGTGAACTATTCCCGGATAGGGTGAAGCCAGAGGAAACTCTGGTGGAGGCTCGCAGCGGTTCTGACGTGCAAATCGATCGTCAAATCTAGGAATAGGGGCGAAAGACTAATCGAACCATGACCTTTAGGCACTTGCAATTGTTGTGGAGAATAACAAGCAGTTCAGTATGGATGTTGCCGTGAAGACCAACGTCGTAACCAACGGCTTGAGATACTCGCTGGCCACAGGCAATTGGGGTGAGCAAAAGAAGGCCATGCAAACCAAAGCAGGTGTATCTCAAGTCCTTAACCGCTACACCTTTGCATCTACGTTATCACATTTACGTCGGACCAATACACCGATCGGCCGCGATGGTAAGATTGCAAAGCCACGACAATTGCATAACACGCATTGGGGACTCGTTTGCCCATCAGAAACGCCCGAGGGCCAGGCGTGCGGGCTGGTGAAGAATCTCTCTCTCATGTGCACCGTGAGTGTGGGCAAGCCCGGTGAGCCCATTAGCGAGTTCTTGTTTGGCAAAGATATGGAACCCGTCGAAGACTACGAGCCGCAGAAAGCACCGAACGCCACCAAGATCTTTCTCAATGGCGTCTGGCTTGGCACGCATAATAACCCTCGAGTCCTCGAAGAAGCGGTTTTTGCCACTAGGCGTGGAGGTGATCTCGACGCCGAGATCTCTATCGTTAGGGATATTCGAGAGAGGGAGTTCAAGATCTTCACAGATGCAGGAAGGGTCATGCGACCTCTCCTAGTCGTCAACAACGACCCTCGAAGCTCCAAGAATGGCCAGCTCGTGTTGGACTTCCAGCATTTGGAAAAATTGTCAGGTGATCAGGACAGGAATGATCTCAATCTCGCCGAAGCCGACAAGAAGAAATTATTCTATGGCTTCAGGGGCTTAGTGGCTGACGGAGTGATCGAGTTCCTCGATGCGGAAGAGGAAGAAAGTGCCATGATTCTCATGAGCGTAGCTCACCTTCCTGGTGCCCAAGATCCCAGCCGTGAAAGTGTATA-------------------------------CGCATTGAGATGAAGCCCAGCAGCGCTGCCAACATCTTCACACATTGTGAGATTCACCCAAGCATGATCCTAGGTATCTGTGCGAGTATC????????????TCATTAAATCAGTTATCGTTTATTTGATAGTACCTTACTACTTGGATAACCGTGGTAATTCTAGAGCTAATACATGCTAAAAACCCCGACTTCGGAAGGGGTGTATTTATTAGATAAAAAGCCAACGCCCTTCGGGGCTCCGTGGTGATTCATGATAACTTCACGAACCGCATGGCCTTGCGCCGGCGGTGGTTCATTCAAATTTCTGCCCTATCAACTTTCGATTGTTGGGTATTGGCCAACAATGGTTACGACGGGTAACGGGGAATTAGGGTTCGATTCCGGAGAGGGAGCCTGAGAAACGGCTACCACATCCAAGGAAGGCAGCAGGCGCGCAAATTACCCAATCCCGACACGGGGAGGTAGTGACAATAAATACTGATACAGGGCTCTTTTGGGTCTTGTAATTGGAATGAGTACAATTTAAATACCTTAACGAGGAACAATTGGAGGGCAAGTCTGGTGCCAGCAGCCGCGGTAATTCCAGCTCCAATAGCGTATATTAAAGTTGTTGCAGTTAAAAAGCTCGTAGTTGAACCTTGGCCCTGGCTAGCCGGTCCGCCTCACCGCGTGTACTGGTCCGGCCGGGGCTTTCCTCCTGGGGATCCGCATGGCCTTCGCTGGTCGTGTTGGGGAACCAGGACTTTTACTTTGAAAAAATTAGAGTGTTCAAAGCAGGCATCCGCTCGAATACATTAGCATGGAATAATGGAATAGGACGTGTGGTTCTATTTCGTTGGTTTCTAGGACCACCGTAATGATTAATAGGGATAGTCGGGGGCATCAGTATTCGATTGTCAGAGGTGAAATTCTTGGATTTATCGAAGACTAACTACTGCGAAAGCATTTGCCAAGGATGTTTTCATTAATCAG-GAACGAAAGTTAGGGGATCGAAGACGATCAGATACCGTCGTAGTCTTAACCATAAACTATGCCGACTAGGGATCGGGCGATGTTCCTTTTATGACTCGCTCGGCACCTTGCGAGAAATCAAAGGCGCCATTCTCATCATTGCTGCCGGTACTGGCGAATTCGAAGCCGGTATCTCCAAGGACGGTCAGACACGTGAGCATGCTTTGCTTGCTTACACCTTGGGTGTCAAGCAGCTCATTGTCGCGATCAACAAGATGGATACAACCAAATGGTCTGAGGAGCGTTACAATGAAATCATCAAGGAGACCTCCAACTTTATCAAAAAGGTCGGCTACAACCCCAAGACTGTTCCATTCGTTCCCATCTCGGGCTTCAACGGTGACAACATGATTGATGTCTCCTCCAACTGCCCTTGGTACAAGGGTTGGGAGAANGAGTCCAAGGCTAAGGCCGCTGGCAAGACATTGCTCGAAGCTATTGACAACATCGACCCGCCACAGCGACCAACCGATAAGCCACTCCGTCTTCCTCTCCAGGACGTTTACAAAATCGGAGGTATTGGCACGGTGCCCTTCGGTCGTGTCGAGACTGGTACCATCAAGGCTGGTATGGTCGTCACCTTTGCTCCTGCCAA------C????????????????????????????????????????????????????????????????????????????????????????????????????????????????????????????????????????????????????????????????????????????????????????????????????????????????????????????????????????????????????????????????????????????????????????????????????????????????????????????????????????????????????????????????????????????????????????????????????
Dictyocheirospora_bannica_KH_332 ??ATTGCCCTAGTAACGGCGAGTGAAGCGGCAACAGCTCAAATTTGAAATCTGGCCTTCTTGGGGTCCGAGTTGTAATTTGCAGAGGGCGCTTTGGCGTCGGCAGCGGTCTAAGTTCCTTGGAACAGGACGTCACAGAGGGTGAGAATCCCGTACGTGGTCGCCTGCCTTCGCCGTGTAAAGCCCCTTCGACGAGTCGAGTTGTTTGGGAATGCAGCTCTAAATGGGAGGTAAATTTCTTCTAAAGCTAAATACTGGCCAGAGACCGATAGCGCACAAGTAGAGTGATCGAAAGATGAAAAGCACTTTGGAAAGAGAGTCAAACAGCACGTGAAATTGTTGAAAGGGAAGCGCTTGCCGCCAGACTTGCCCGTGA-----------------------AGGTTCTCCTCCTCGGGCAGGCCAGCATCAGTTTGAGCGATCGGATAATGGCCTCTGTCATGTATCTCCCTTCGGGATGACCTTATAGGGGAGTCGTAGTACGGTCAGCTTGGACTGAGGTCCGCGCATTTGCTAGGATGCTGGCGTAATGGCTGCAAGCGGCCCGTCTTGAAACACGGACCAAGGAGTCTAACATCTATGCGAGTGTTTGGGTGTCAAGCCCGAGCGCGTAATGAAAGTGAACGGAGGTGGGAACCCTCTGGGGTGCACCATCGACCGATCCTGAAGTCTTCGGATGGATTTGAGTAAGAGCATGGCTGTTGGGACCCGAAAGATGGTGAACTATGCTTGAATAGGGTGAAGCCAGAGGAAACTCTGGTGGAGGCTCGCAGCGGTTCTGACGTGCAAATCGATCGTCAAATTTGGGCATAGGGGCGAAAGACTAATCGAACTAT?????????????????????????????????????????????????????????????????????????????????????????????????????????????????????????????????????????????????????????????????????????????????????????????????????????????????????????????????????????????????????????????????????????????????????????????????????????????????????????????????????????????????????????????????????????????????????????????????????????????????????????????????????????????????????????????????????????????????????????????????????????????????????????????????????????????????????????????????????????????????????????????????????????????????????????????????????????????????????????????????????????????????????????????????????????????????????????????????????????????????????????????????????????????????????????????????????????????????????????????????????????????????????????????????????????????????????????????????????????????????????????????????????????????????????????????????????????????????????????????????????????????????????????????????????????????????????????ACTGCGAATGGCTCATTAAATCAGTTATCGTTTATTTGATAGTACCTTACTACTTGGATACCCGTGGTAATTCTAGAGCTAATACATGCTAAAAACCCCGACTTCGGGAGGGGTGTGTTTATTAGATAAAAAACCAACGCCCTTCGGGGCTCCTTGGTGATTCATGATAACCTCTCAGATCGCACGGCCTTGCGCCGGCGACGGTTCATTCAAATTTCTGCCCTATCAACTTTCGATGGTAAGGTATTGGCTTACCATGGTTTCAACGGGTAACGGGGAATTAGGGTTCGATTCCGGAGAGTGAGCCTGAGAAACGGCTCACACATCCAAGGAAGGCAGCAGGCGCGCAAATTACCCAATCCCGACACGGGGAGGTAGTGACAATAAATACTGATACAGGGCTCTTTTGGGTCTTGTAATTGGAATGAGTACAATTTAAACCTCTTAACGAGGAACAATTGGAGGGCAAGTCTGGTGCCAGCAGCCGCGGTAATTCCAGCTCCAATAGCGTATATTAAAGTTGTTGCAGTTAAAAAGCTCGTAGTTGAATCTTTGGCCTGGCTGGCGGGTCCGCCTCACCGCGTGCACTTGTCCGGCCGGGCCTTCTCTTCTGGAGAACCGCATGCCCTTCACTGGGCGTGTTGGGG-ACCAGGACTTTTACTTTGAAAAAATTAGAGTGTTCAAAGCAGGCCTTTGCTCGAATACGTTAGCATGGAATAATAGAATAGGACGTGCGGTCCTATTTTGTTGGTTTCTAGGACCGCCGTAATGATTAATAGGGACAGTCGGGGGCATCAGTATTCAATTGTCAGAGGTGAAATTCTTGGATTTATTGAAGACTAACTACTGCGAAAGCATTTGCCAAGGATGTTTTCATTAATCAGTGAACGAAAGTTAGGGGATCGAAGACGATCAGATACCGTCGTAGTCTTAACCATAAACTATGCCGACTAGGGATCGGGCGGTGTTATCGATTTGACCCGCTCGGCACCTTGCGAGAAATCAAAGGCGCTATCCTCATCATTGCTGCCGGTACTGGTGAGTTCGAGGCTGGTATCTCCAAGGACGGCCAGACTCGTGAGCACGCCCTGCTTGCCTACACCCTTGGTGTGAAGCAGCTCATCGTCGCCATCAACAAGATGGACACCACCAAGTGGTCCGAGGCCCGTTTCCAGGAGATCATCAAGGAGACCTCCAGCTTCATCAAGAAGGTCGGCTACAACCCCAAGCACGTCGCATTCGTCCCCATCTCTGGTTTCAACGGTGACAACATGATCGAGCCCTCTTCCAACTGCCCGTGGTACAAGGGCTGGGAGAAGGAGATCAAGGTCAAGGCCAGCGGCAAGACCCTCCTCGAGGCCATCGATGCCATTGAGCCCCCGTCCCGTCCCTCTGACAAGCCCCTCCGTCTGCCCCTCCAGGATGTGTACAAGATTGGCGGTATTGGCACGGTCCCTGTCGGTCGTGTCGAGACTGGTGTCATCAAGGCCGGTATGGTCGTTACTTTCGCCCCTGCCAACGTGACCACTGAAGTCAAGTCCGTTGAGATGCACCACGAACAGCTTACTGAGGGTGTCCCCGGTGACAACGTCGGCTTCAACGTCAAGAACGTCTCCGTCAAGGAGATCCGTCGTGGCAACGTCGCTGGTGACTCCAAGAACGACCCCCCCAAGGGTGCTGAGTCCTTCAATGCCCAGGTCATCGTCCTCAACCACCCCGGTCAGGTTGGTGCTGGATACGCTCCTGTCCTTGATTGCCACACTGCCCACATTGCCTGCAAGTTCTCTGAGCTCCTCGAGAAGATCGATCGCCGTACCGGCAAGTCTATAGAGAACAACCCCAAGTTCGTCAAGTCTGGTGATGCCGCTATCGTCAAGATGATTCCCTCCAAGCCCATGTGCGTTGAGGCCTCAC
Didymella_exigua_CBS_183_55 GGATTGCCCTAGTAACGGCGAGTGAAGCGGCAACAGCTCAAATTTGAAATCTGGCGTCTTTGGCGTCCGAGTTGTAATTTGCAGAGGGCGCTTTGGCATTGGCAGCGGTCCAAGTTCCTTGGAACAGGACGTCACAGAGGGTGAGAATCCCGTACGTGGTCGCTAGCCTTTACCGTGTAAAGCCCCTTCGACGAGTCGAGTTGTTTGGGAATGCAGCTCTAAATGGGAGGTAAATTTCTTCTAAAGCTAAATACTGGCCAGAGACCGATAGCGCACAAGTAGAGTGATCGAAAGATGAAAAGCACTTTGGAAAGAGAGTTAAAAAGCACGTGAAATTGTTGAAAGGGAAGCGCTTGCAGCCAGACTTGCCTGTAGTTGCTCATCCAGGTTTTTACCTGGTGCACTCTTCTATAGGCAGGCCAGCATCAGTTTGGGCGGTTGGATAAAGGTCTCTGTCATGTACCTCTCTTCGGGGAGAACTTATAGGGGAGACGACATGCAACCAGCCTGGACTGAGGTCCGCGCATCTGCTAGGATGCTGGCGTAATGGCTGTAAGCGGCCCGTCTTGAAACACGGACCAAGGAGTCTAACATCTATGCGAGTGTTTGGGTGTCAAGCCCGAGCGCGTAATGAAAGTGAACGGAGGTGGGAACCTTTCGGGGTGCACCATCGACCGATCCTGATGTCTTCGGATGGATTTGAGTAAGAGCATAGCTGTTGGGACCCGAAAGATGGTGAACTATGCTTGAATAGGGTGAAGCCAGAGGAAACTCTGGTGGAGGCTCGCAGCGGTTCTGACGTGCAAATCGATCGTCAAATTTGGGCATAGGGGCGAAAGACTAATCGAACTATGATCTACAAGTACCTCCAGAGATCGTTGAGAATAACCAGGACTTTAACGTGCAAATGGCCGTCAAAGCCAGCATCATCACCAACGGTCTCAAATACTCGCTCGCTACAGGAAACTGGGGTGACCAGAAGAAAGCCGCTTCTGCAAAGGCCGGTGTCTCCCAGGTGTTGAACCGATACACATACGCCTCGACACTGTCCCATTTGCGACGAACGAACACACCCGTTGGTCGTGACGGCAAGCTTGCGAAGCCCCGCCAATTGCACAACAGTCATTGGGGTCTCGTCTGCCCCGCCGAGACACCCGAAGGACAGGCTTGTGGTTTGGTCAAGAACCTGTCTCTCATGTGCTACGTCAGTGTTGGTAGTGATGCCGGGCCCATCTCTGATTTCATGAGCCAGAGGAATATGCAACTTCTTGAGGAGTACGACCAGAACCAGAATCCTGATGCCACCAAGGTCTTCGTCAACGGTGTATGGGTCGGTGTGCACTCCAACGCACAGCAGCTTGTGTCGACCGTACAGGAGCTGCGCCGTAACGGAACTCTTTCCTACGAGATGAGTTTGATTCGTGACATTCGTGACCGAGAGTTCAAGATCTTCACCGATGCTGGACGTGTCATGAGGCCGCTGTTTGTTGTCGAGAGCGATGTCCGCAAGCCAAACCGTAACCACCTCGTCTTCAACCAGGAGCACTACAGCAAACTGGTAGCGGAGCAGCAGATGGCTGCCGCAGGTGCCGGTGAAGAGGAGAAGAGCGAGCTCACATATGGCTGGAAGGGACTCATCCAAGACGGTGTCATCGAGTATCTAGACGCTGAAGAAGAGGAGACTGCCATGATTGTCATGTCCCA?????????????????????????????????????????????????????????????????????????????????????????????????????????????????????????????????????????????????????????????????????????????????????????????????????????????????????????????????????????????????????????????????????????????????????????????????????????????????????????????????????????????????????????????????????????????????????????????????????????????????????????????????????????????????????????????????????????????????????????????????????????????????????????????????????????????????????????????????????????????????????????????????????????????????????????????????????????????????????????????????????????????????????????????????????????????????????????????????????????????????????????????????????????????????????????????????????????????????????????????????????????????????????????????????????????????????????????????????????????????????????????????????????????????????????????????????????????????????????????????????????????????????????????????????????????????????????????????????????????????????????????????????????????????????????????????????????????????????????????????????????????????????????????????????????????????????????????????????????????????????????????????????????????????????????????????????????????????????????????????????????????????????????????????????????????????????????????????????????????????????????????????????????????????????????????????????????????????????????????????????????????????????????????????????????????????????????????????????????????????????????????????????????????????????????????????????????????????????????????????????????????????????????????????????????????????????????????????????????????????????????????????????????????????????????????????????????????????????????????????????????????????????????????????????????????????????????????????????????????????????????????????????????????????????????????????????????????????????????????????????????????????????????????????????????????????????????????????????????????????????????????????????????????????????????????????????????????????????????????????????
Didymella_rumicicola_CBS_683_79 GGATTGCCCTAGTAACGGCGAGTGAAGCGGCAACAGCTCAAATTTGAAATCTGGCGTCTTTGGCGTCCGAGTTGTAATTTGCAGAGGGCGCTTTGGCATTGGCAGCGGTCCAAGTTCCTTGGAACAGGACGTCACAGAGGGTGAGAATCCCGTACGTGGTCGCTAGCCTTTACCGTGTAAAGCCCCTTCGACGAGTCGAGTTGTTTGGGAATGCAGCTCTAAATGGGAGGTAAATTTCTTCTAAAGCTAAATACTGGCCAGAGACCGATAGCGCACAAGTAGAGTGATCGAAAGATGAAAAGCACTTTGGAAAGAGAGTTAAAAAGCACGTGAAATTGTTGAAAGGGAAGCGCTTGCAGCCAGACTTGCCTGTAGTTGCTCATCTAGGTTTTTACCTAGTGCACTCTTCTATAGGCAGGCCAGCATCAGTTTGGGCGGTTGGATAAAGGTCTCTGTCATGTACCTCTCTTCGGGGAGAACTTATAGGGGAGACGACATGCAACCAGCCTGGACTGAGGTCCGCGCATCTGCTAGGATGCTGGCGTAATGGCTGTAAGCGGCCCGTCTTGAAACACGGACCAAGGAGTCTAACATCTATGCGAGTGTTTGGGTGTCAAGCCCGAGCGCGTAATGAAAGTGAACGGAGGTGGGAACCTTTCGGGGTGCACCATCGACCGATCCTGATGTCTTCGGATGGATTTGAGTAAGAGCATAGCTGTTGGGACCCGAAAGATGGTGAACTATGCTTGAATAGGGTGAAGCCAGAGGAAACTCTGGTGGAGGCTCGCAGCGGTTCTGACGTGCAAATCGATCGTCAAATTTGGGCATAGGGGCGAAAGACTAATCGAACTAT??????????????????????????????????????????????????????????????????????????????????????????????????????????????????????????????????????????????????????????????????????????????????????????????????????????????????????????????????????????????????????????????????????????????????GGGGTCTTGTCTGCCCCGCCGAGACACCCGAAGGACAGGCCTGTGGTTTGGTCAAGAATCTGTCTCTCATGTGCTATGTGAGCGTCGGTAGTGATGCCGGGCCCATCTCTGACTTCATGAGTCAGAGGAACATGCAGCTTCTTGAGGAGTACGACCAGAACCAGAACCCGGATGCCACCAAGGTCTTCGTCAACGGTGTATGGGTTGGTGTGCACTCCAATGCACAGCAGCTTGTATCGACCGTCCAGGAACTGCGCCGTAATGGAACTCTTTCCTACGAGATGAGTTTGATTCGTGACATTCGTGACCGAGAGTTCAAGATCTTCACCGATGCCGGGCGTGTCATGAGGCCGCTGTTCGTTGTCGAGAGCGATGTCCGCAAGCCGAACCGCAACCACCTCGTCTTCAGCCAAGAGCACTACAACAAACTCGTAGCGGAGCAGCACATGGCTGCAGCAGGTGCCGGCGAAGAGGAGAAGAGCGAGCTTACATATGGCTGGAAGGGACTTATCCAAGACGGTGTCATTGAGTACCTCGATGCTGAAGAAGAGGAGACTGCCATGATCGTCATGTCACCCGAGGATCTCGGCGAA?????????????????????????????????????????????????????????????????????????????????????????????????????????????????????????????????????????????????????????????????????????????????????????????????????????????????????????????????????????????????????????????????????????????????????????????????????????????????????????????????????????????????????????????????????????????????????????????????????????????????????????????????????????????????????????????????????????????????????????????????????????????????????????????????????????????????????????????????????????????????????????????????????????????????????????????????????????????????????????????????????????????????????????????????????????????????????????????????????????????????????????????????????????????????????????????????????????????????????????????????????????????????????????????????????????????????????????????????????????????????????????????????????????????????????????????????????????????????????????????????????????????????????????????????????????????????????????????????????????????????????????????????????????????????????????????????????????????????????????????????????????????????????????????????????????????????????????????????????????????????????????????????????????????????????????????????????????????????????????????????????????????????????????????????????????????????????????????????????????????????????????????????????????????????????????????????????????????????????????????????????????????????????????????????????????????????????????????????????????????????????????????????????????????????????????????????????????????????????????????????????????????????????????????????????????????????????????????????????????????????????????????????????????????????????????????????????????????????????????????????????????????????????????????????????????????????????????????????????????????????????????????????????????????????????????????????????????????????????????????????????????????????????????????????????????????????????????????????????????????????????????????????????????????????????????????????????????????????
Didymosphaeria_rubi_ulmifolii_MFLUCC_14_0023 GGATTGCCCTAGTAACGGCGAGTGAAGCGGCAACAGCTCAAATTTGAAATCTGGCTCTTTGGGGGTCCGAGTTGTAATTTGCAGAGGATGCTTTGGCATTGGCGGCGGTCTAAGTTCCTTGGAACAGGACATCACAGAGGGTGAGAATCCCGTACGTGGTCGCCTGCCTTTGCCGTGTAAAGCTCCTTCGACGAGTCGAGTTGTTTGGGAATGCAGCTCTAAATGGGAGGTAAATTTCTTCTAAAGCTAAATACCGGCCAGAGACCGATAGCGCACAAGTAGAGTGATCGAAAGATGAAAAGTACTTTGGAAAGAGAGTCAAAAAGCACGTGAAATTGTTGAAAGGGAAGCGCTTGCAGCCAGACTTGCCCGCAGTTGCTCACCTAGGCTTTGGCCTGGGGCACTCTTCTGCGGGCAGGCCAGCATCAGTTTGGGCGGTTGGATAAAGGCCTCTGTCACGTATCTTCCTTCGGGATGACCTTATAGGGGAGGCGTAATGCAACCAGCCCGGACTGAGGTCCGCGCATCTGCTAGGATGCTGGCGTAATGGCTGTAAGCGGCCCGTCTTGAAACACGGACCAAGGAGTCTAACATCTATGCGAGTGTTTGGGTGTCAAGCCCGGGCGCGCAATGAAAGTGAACGGAGGTGGGAACCCTTT-GGGTGCACCATCGACCGATCCTGATGTCTTCGGATGGATTTGAGTAAGAGCATAGCTGTTGGGACCCGAAAGATGGTGAACTATGCTTGAATAGGGTGAAGCCAGAGGAAACTCTGGTGGAGGCTCGCAGCGGTTCTGACGTGCAAATCGATCGTCAAATTTGGGCATAGGGGCGAAAGACTAATCGAACCAT??????????????????????????????????????????????????????????????????????????????????????????????????????????????????????????????????????????????????????????????????????????????????????????????????????????????????????????????????????????????????????????????????????????????????????????????????????????????????????????????????????????????????????????????????????????????????????????????????????????????????????????????????????????????????????????????????????????????????????????????????????????????????????????????????????????????????????????????????????????????????????????????????????????????????????????????????????????????????????????????????????????????????????????????????????????????????????????????????????????????????????????????????????????????????????????????????????????????????????????????????????????????????????????????????????????????????????????????????????????????????????????????????????????????????????????????????????????????????????????????????????????????????????????????????????????????????????????????????????????????????????GTTTATTTGATAGTACCTTACTACTTGGATAACCGTGGTAATTCTAGAGCTAATACATGCTAAAAACCCCAACTTCGGGAGGGGTGTATTTATTAGATAAAAAACCAATGCCCTTCGGGGCTCCTTGGTGATTCATGATAACTTCTCAGATCGCATGGCTTTACGCCGGCGACGGTTCATTCAAATTTCTGCCCTATCAACTTTCGATGGTAAGGTATTGGCTTACCATGGTTTCAACGGGTAACGGGGAATTAGGGTTCGATTCCGGAGAGGGAGCCTGAGAAACGGCTACCACATCCAAGGAAGGCAGCAGGCGCGCAAATTACCCAATTCCGATACGGAGAGGTAGTGACAATAAATACTGATACAGGGCTCTTTTGGGTCTTGTAATTGGAATGAGTACAATTTAAACCTCTTAACGAGGAACAATTGGAGGGCAAGTCTGGTGCCAGCAGCCGCGGTAATTCCAGCTCCAATAGCGTATATTAAAGTTGTTGCAGTTAAAAAGCTCGTAGTTGAACCTTTGGCCTGGCTGGCAGGTCCGCCTCACCGCGTGCACTTGTCCGGCCGGGCCTTTTCTTCTGGAGAACCGCATGCCCTTCACTGGGTGTGTTGGGG-ACCAGGACTTTTACTTTGAAAAAATTAGAGTGTTCAAAGCAGGCCTTTGCTCGAATACGTTAGCATGGAATAATAGAATAGGACGTGCGGTCCTATTTTGTTGGTTTCTAGGACCGCCGTAATGATTAATAGGGACAGTCGGGGGCATCAGTATTCAATTGTCAGAGGTGAAATTCTTGGATTTATTGAAGACTAACTACTGCGAAAGCATTTGCCAAGGATGTTTTCATTAATCAGTGAACGAAAGTTAGGGGATCGAAGACGATCAGATACCGTCGTAGTCTTAACCATAAACTATGCCGACTAGGGATCGGGCGGTGTTTCTATTGTGA???????????????????????????????????????????????????????????????????????????????????????????????????????????????????????????????????????????????????????????????????????????????????????????????????????????????????????????????????????????????????????????????????????????????????????????????????????????????????????????????????????????????????????????????????????????????????????????????????????????????????????????????????????????????????????????????????????????????????????????????????????????????????????????????????????????????????????????????????????????????????????????????????????????????????????????????????????????????????????????????????????????????????????????????????????????????????????????????????????????????????????????????????????????????????????????????????????????????????????????????????????????????????????????????????????????????????????????????????????????????????????????????????????????????????????????????????????
Digitodesmium_chishuiense_GZCC_20_0510 GGATTGCCCTAGTAACGGCGAGTGAAGCGGCAACAGCTCAAATTTGAAATCTGGCTCTTTCGAGGCCCGAGTTGTAATTTGCAGAGGGCGCTTTGGCGTCGGTAGCGGTCTAAGTTCCTTGGAACAGGACGTCACAGAGGGTGAGAATCCCGTACGTGGTCGCCTACCTTCGCCGTGTAAAGCCCCTTCGACGAGTCGAGTTGTTTGGGAATGCAGCTCTAAATGGGAGGTAAATTTCTTCTAAAGCTAAATACCGGCCAGAGACCGATAGCGCACAAGTAGAGTGATCGAAAGATGAAAAGCACTTTGGAAAGAGAGTCAAACAGCACGTGAAATTGTTGAAAGGGAAGCGCTTGCCGCCAGACTTGCCCGTGGTGGTTC--------TCCTCC---------------GCGGGTAGGCCAGCATCAGTTTGGGCGATCGGATAATGGCCTCTGTCATGTATCTTCCTTCGGGATGACCTTATAGGGGAGTCGTAGTGCGTTCAGCCCGGACTGAGGTTCGCGCATCTGCTAGGATGCTGGCGTAATGGCTGCAAGCGGCCCGTCTTGAAACACGGACCAAGGAGTCTAACATCTATGCGAGTGTTTGGGTGTCAAGCCCGAGCGCGTAATGAAAGTGAACGGAGGTGGGAACCCCTCGGGGTGCACCATCGACCGATCCTGAAGTCTTCGGATGGATTTGAGTAAGAGCATGGCTGTTGGGACCCGAAAGATGGTGAACTATGCTTGAATAGGGTGAAGCCAGAGGAAACTCTGGTGGAGGCTCGCAGCGGTTCTGACGTGCAAATCGATCGTCAAATTTGGGCATA???????????????????????????????????????????????TGTCGAAAACAACCAGGACTTCAACGTTCAAATGGCCATCAAAGCTGGTATTATTACAAACGGTCTCAAGTACTCGCTGGCAACGGGAAATTGGGGTGACCAGAAGAAAGCCGCATCCGCCAAGGCAGGTGTCTCACAGGTGCTAAACCGATATACATATGCATCAACTTTGTCTCATCTCCGACGAACAAATACCCCAGTTGGCCGAGACGGCAAGCTGGCTAAACCACGACAGCTTCACAACAGCCATTGGGGTCTTGTGTGTCCCGCTGAGACGCCTGAAGGACAGGCTTGTGGACTGGTGAAAAATCTCTCTTTGATGTGCTACGTTAGTGTCGGCAGCGAGAGCGCACCCATCACCGATTACATGACGGGCAGAAACATGGAACTTCTAGAGGAGTTTGATCCGGTCATGAATCCGACGGCCACAAAAGTCTTTGTGAATGGTGTCTGGGTGGGTACGCATAAGAATCCGCAAACCCTTGTTGCAACCGTGCAAGAGCTTCGACGAAATGGTACTCTTTCTTACGAAATGAGTCTGGTACGAGACATTCGCGACCGAGAGTTCAAGATTTTCACGGATGCTGGCCGTGTCATGAGGCCGCTTTTCGTGGTGGAGAACGACTTCCGCAAAGCGAATAAGGGCAAACTGGTTTTCAATCGTGAGCATTTTGCCAAACTCGTCAATGACACCCAGATTGATACATCGGGATATAACGATGATGACACAATGGACATGAAGTATGGTTGGAGAGGCCTTCTTCACGATGGTTGTGTCGAATATCTTGATGCAGAGGAGGAAGAATCCGCGATGATTGTCATGTCACCAGAAGATCTAGATGAGTGGCGAGATCTCAAACAAGGAAACGCTGCGGAGAAGAAAGCCGATGACAAGCGTCTCGCGCCCATCAAGCCGAAGCCAAACCCTTCAATTGCCGCATATACACATTGCGAGATTCACCCTGCTATGATTCTCGGTATATGTGCCAGTA??????????????????????????TTATCGTTTATTTGATAGTACCTTACTACTTGGATACCCGTGGTAATTCTAGAGCTAATACATGCTAAAAACCCCAACTTCGGGAGGGGTGTGTTTATTAGATAAAAAACCAACGCCCTTCGGGGCTCCTTGGTGATTCATGATAACCTCTCAGATCGCACGGCCTTGCGCCGGCGACGGTTCATTCAAATTTCTGCCCTATCAACTTTCGATGGTAAGGTATTGGCTTACCATGGTTTCAACGGGTAACGGGGAATTAGGGTTCGATTCCGGAGAGTGAGCCTGAGAAACGGCTCACACATCCAAGGAAGGCAGCAGGCGCGCAAATTACCCAATCCCGACACGGGGAGGTAGTGACAATAAATACTGATACAGGGCTCTTTTGGGTCTTGTAATTGGAATGAGTACAATTTAAACCTCTTAACGAGGAACAATTGGAGGGCAAGTCTGGTGCCAGCAGCCGCGGTAATTCCAGCTCCAATAGCGTATATTAAAGTTGTTGCAGTTAAAAAGCTCGTAGTTGAATCTTTGGCCTGGCTGGCGGGTCCGCCTCACCGCGTGCACTTGTCCGGCCGGGCCTTCTCTTCTGGAGAACCGCATGCCCTTCACTGGGCGTGTTGGGG-ACCAGGACTTTTACTTTGAAAAAATTAGAGTGTTCAAAGCAGGCCTTTGCTCGAATACGTTAGCATGGAATAATAGAATAGGACGTGCGGTCCTATTTTGTTGGTTTCTAGGACCGCCGTAATGATTAATAGGGACAGTCGGGGGCATCAGTATTCAATTGTCAGAGGTGAAATTCTTGGATTTATTGAAGACTAACTACTGCGAAAGCATTTGCCAAGGATGTTTTCATTAATCAGTGAACGAAAGTTAGGGGATCGAAGACGATCAGATACCGTCGTAGTCTTAACCATAAACTATGCCGACTAGGGATCGGGCGGTGTTATCGATTTGACCCGCTCGGCACCTTGCGAGAAATCAAAGGCGCTATCCTCATCATTGCTGCCGGTACTGGTGAGTTCGAGGCCGGTATCTCCAAGGATGGCCAGACTCGTGAGCACGCCCTGCTTGCCTACACCCTTGGTGTGAAGCAGCTCATCGTCGCCATCAACAAGATGGACACCACAAAGTGGTCCGAGTCCCGTTTCCAGGAGATCATCAAGGAGACCTCCAACTTCATCAAGAAGGTTGGCTACAACCCCAAGCACGTCCCATTTGTCCCCATCTCTGGCTTCAACGGTGACAACATGATCGAGCCCTCCAGCAACTGCCCGTGGTACAAGGGCTGGGAGAAGGAGATCAAGTCCAAGGCCACCGGCAAGACTCTTCTTGAGGCCATCGATGCCATCGAACCCCCGTCCCGACCCTCCGACAAGCCCCTTCGCTTGCCCCTCCAGGATGTGTACAAGATTGGCGGTATTGGCACGGTTCCCGTCGGTCGTGTCGAGACTGGTGTCATCAAGGCCGGCATGGTCGTTACTTTCGCTCCCGCTAACGTGACCACTGAAGTCAAGTCCGTTGAAATGCACCACGAACAGCTCTCCGAAGGTGTCCCCGGTGACAACGTCGGCTTCAACGTCAAGAACGTCTCGGTCAAGGAAATCCGCCGTGGCAACGTCGCCGGTGACTCCAAGAACGATCCCCCCAAGGGTGCCGAGTCCTTCAACGCCCAGGTCATTGTCCTCAACCACCCCGGCCAGGTTGGTGCTGGATACGCTCCCGTCCTCGACTGCCACACTGCCCACATTGCCTGCAAATTCTCTGAGCTCCTGGAGAAGATCGACCGCCGCACTGGCAAGTCTATTGAGAACAACCCCAAGTTTGTCAAGTCTGGTGATGCCGCTATTGTCAAGATGATTCCCTCTAAGCCCATGTGCGTCGAGGC?????
Dothidotthia_aceris_MFLUCC_16_1183 ????????????????GGCGAGTGAAGCGGCAACAGCTCAAATTTGAAATCTGGCCTCTTTGGGGTCCGAGTTGTAATTTGCAGAGGGCGCTTTGGTGTCGGCAGCGGTCCAAGTTCCTTGGAACAGGACGTCACAGAGGGTGAGAATCCCGTACGTGGTCGCTAGCCTTCACCGTGTAAAGCCCCTTCGACGAGTCGAGTTGTTTGGGAATGCAGCTCTAAATGGGAGGTAAATTTCTTCTAAAGCTAAATACTGGCCAGAGACCGATAGCGCACAAGTAGAGTGATCGAAAGATGAAAAGCACTTTGGAAAGAGAGTCAAACAGCACGTGAAATTGTTGAAAGGGAAGCGCTTGCAGCCAGACTTGCCTGTAGTTGCTCATCCGGACTTTTGTCCGGTGCACTCTTCTATAGGCAGGCCAGCATCAGTTTGGGCGGTTGGATAAAGGTCTCTGTCATGTACCTCTCTTCGGGGAGGACTTATAGGGGAGACGACATGCAACCAGCCCCGACTGAGGTCCGCGCATATGCTAGGATGCTGGCGTAATGGCTGTAAGCGGCCCGTCTTGAAACACGGACCAAGGAGTCTAACATCTATGCGAGTGTTTGGGTGTCAAGCCCGAGCGCGCAATGAAAGTGAACGGAGGTGGGAACCCCTCGGGGCGCACCATCGACCGATCCTGATGTCTTCGGATGGATTTGAGTAAGAGCATAGCTGTTGGGACCCGAAAGATGGTGAACTATGCTTGAATAGGGTGAAGCCAGAGGAAACTCTGGTGGAGGCTCGCAGCGGTTCTGACGTGCAAATCGATCGTCAAA????????????????????????????????????????????????????????????????????????????????????????????????????????????????????????????????????????????????????????????????????????????????????????????????????????????????????????????????????????????????????????????????????????????????????????????????????????????????????????????????????????????????????????????????????????????????????????????????????????????????????????????????????????????????????????????????????????????????????????????????????????????????????????????????????????????????????????????????????????????????????????????????????????????????????????????????????????????????????????????????????????????????????????????????????????????????????????????????????????????????????????????????????????????????????????????????????????????????????????????????????????????????????????????????????????????????????????????????????????????????????????????????????????????????????????????????????????????????????????????????????????????????????????????????????????????????????????????????????????????????????????????????????????????????????????????????????????????????TTGGATAACCGTGGTAATTCTAGAGCTAATACATGCTAAAAACCCCAACTTCGGGAGGGGTGTATTTATTAGATAAAAAACCAACGCCCTTCGGGGCTTCTTGGTGATTCATGATAACTTCACGGATCGCATGGCCTTGCGCCGGCGACGGTTCATTCAAATTTCTGCCCTATCAACTTTCGATGGTAAGGTATTGGCTTACCATGGTTTCAACGGGTAACGGGGAATTAGGGTTCGATTCCGGAGAGGGAGCCTGAGAAACGGCTACCACATCCAAGGAAGGCAGCAGGCGCGCAAATTACCCAATCCCGACACGGGGAGGTAGTGACAATAAATACTGATACAGGGCTCTTTTGGGTCTTGTAATTGGAATGAGTACAATTTAAACCTCTTAACGAGGAACAATTGGAGGGCAAGTCTGGTGCCAGCAGCCGCGGTAATTCCAGCTCCAATAGCGTATATTAAAGTTGTTGCAGTTAAAAAGCTCGTAGTTGAAACTTGGGTCTGGCTGGCAGGTCCGCCTCACCGCGTGTACTTGTCCGGCCGGGCCTTTCCTTCTGGAGAACCTCATGCCCTTCACTGGGCGTGTTGGGGAACCAGGACTTTTACTTTGAAAAAATTAGAGTGTTCAAAGCAGGCCTTTGCTCGAATACGTTAGCATGGAATAATAGAATAGGACGTGCGGTCCTATTTTGTTGGTTTCTAGGACCGCCGTAATGATTAATAGGGACAGTCGGGGGCATCAGTATTCAATTGTCAGAGGTGAAATTCTTGGATTTATTGAAGACTAACTACTGCGAAAGCATTTGCCAAGGATGTTTTCATTAATCAGTGAACGAAAGTTAGGGGATCGAAGACGATCAGATACCGTCGTAGTCTTAACCGTAAACTATGCCGACTAGGGATCGGGCGATGTTCTTTTT???????????????????????????????????????????????????????????????????????????????????????????????????????????????????????????????????????????????????????????????????????????????????????????????????????????????????????????????????????????????????????????????????????????????????????????????????????????????????????????????????????????????????????????????????????????????????????????????????????????????????????????????????????????????????????????????????????????????????????????????????????????????????????????????????????????????????????????????????????????????????????????????????????????????????????????????????????????????????????????????????????????????????????????????????????????????????????????????????????????????????????????????????????????????????????????????????????????????????????????????????????????????????????????????????????????????????????????????????????????????????????????????????????????????????????????????????????????
Equiseticola_fusispora_MFLUCC_14_0522 GGATTGCCCTAGTAACGGCGAGTGAAGCGGCAACAGCTCAAATTTGAAATCTGGCTCTTTCAGAGTCCGAGTTGTAATTTGCAGAGGGCGCTTTGGCGTTGGCAGCGGTCCAAGTTCTTTGGAACAGGACGTCACAGAGGGTGAGAATCCCGTACGTGGTCGCTAGACTTCGCCGTGTAAAGCCCCTTCGACGAGTCGAGTTGTTTGGGAATGCAGCTCTAAATGGGAGGTAAATTTCTTCTAAAGCTAAATACTGGCCAGAGACCGATAGCGCACAAGTAGAGTGATCGAAAGATGAAAAGCACTTTGGAAAGAGAGTCAAATAGCACGTGAAATTGTTGAAAGGGAAGCGCTTGCAGCCAGACTTGCCTGTAGTTGCTTATCCAGACTTTTGTCTGGTGCACTCTTCTGCGGGCAGGCCAGCATCAGTTTGGGCGGTTGGATAAAGGTCTCTGTCATGTACCTCTCTTCGGGGAGGCCTTATAGGGGAGACGACATGCAACCAGCCCGGACTGAGGTCCGCGCATCTGCTAGGATGCTGGCGTAATGGCTGTAAGCGGCCCGTCTTGAAACACGGACCAAGGAGTCTAACATCTATGCGAGTGTTTGGGTGTCAAGCCCATACGCGTAATGAAAGTGAACGGAGGTGGGAACCTTTT-AGGTGCACCATCGACCGATCCTGATGTCTTCGGATGGATTTGAGTAAGAGCATGGCTGTTGGGACCCGAAAGATGGTGAACTATGCTTGAATAGGGTGAAGCCAGAGGAAACTCTGGTGGAGGCTCGCAGCGGTTCTGACGTGCAAATCGATCGTCAAATTTGGGCATAGGGGCGAAAGACTAATCG???????????????????????????????????????????????????????????????????????????????????????????????????????????????????????????????????????????????????????????????????????????????????????????????????????????????????????????????????????????????????????????????????????????????????????????????????????????????????????????????????????????????????????????????????????????????????????????????????????????????????????????????????????????????????????????????????????????????????????????????????????????????????????????????????????????????????????????????????????????????????????????????????????????????????????????????????????????????????????????????????????????????????????????????????????????????????????????????????????????????????????????????????????????????????????????????????????????????????????????????????????????????????????????????????????????????????????????????????????????????????????????????????????????????????????????????????????????????????????????????????????????????????????????????????????????????????????????????ACTGCGAATGGCTCATTAAATCAGTTATCGTTTATTTGATAGTACCTTACTACTTGGATAACCGTGGTAATTCTAGAGCTAATACATGCTGAAAACCCCAACTTCGGGAGGGGTGTATTTATTAGATAAAAAACCAACGCCCTTCGGGGCTTCTTGGTGATTCATGATAACTTTACGGATCGCATGGCCTTGCGCCGGCGACGGTTCATTCAAATTTCTGCCCTATCAACTTTCGATGGTAAGGTATTGGCTTACCATGGTTTCAACGGGTAACGGGGAATTAGGGTTCGATTCCGGAGAGGGAGCCTGAGAAACGGCTACCACATCCAAGGAAGGCAGCAGGCGCGCAAATTACCCAATCCCGACTCGGGGAGGTAGTGACAATAAATACTGATACAGGGCTCTTTTGGGTCTTGTAATTGGAATGAGTACAATTTAAACCTCTTAACGAGGAACAATTGGAGGGCAAGTCTGGTGCCAGCAGCCGCGGTAATTCCAGCTCCAATAGCGTATATTAAAGTTGTTGCAGTTAAAAAGCTCGTAGTTGAACCTTGGGTCTGGCTGGCAGGTCCGCCTCACCGCGTGTACTTGTCCGGCCGGGCC-TTCCTTCTGGAGAACCTCATGCCCTTCACTGGGCGTGTTGGGG-ACCAGGACTTTTACTTTGAAAAAATTAGAGTGTTCAAAGCAGGCCTTTGCTCGAATACGTTAGCATGGAATAATAGAATAGGACGTGCGGTCCTATTTTGTTGGTTTCTAGGACCGCCGTAATGATTAATAGGGACAGTCGGGGGCATCAGTATTCAATTGTCAGAGGTGAAATTCTTGGATTTATTGAAGACTAACTACTGCGAAAGCATTTGCCAAGGATGTTTTCATTAATCAGTGAACGAAAGTTAGGGGATCGAAGACGATCAGATACCGTCGTAGTCTTAACCGTAAACTATGCCGACTAGGGATCGGGCGATGTTCTTTTTCTGACTCGCTCGGCACCTTACGAGAAATCAAA?GCGCTATTCTCATTATCGCCGCCGGTACTGGTGAGTTCGAGGCTGGTATTTCCAAGGATGGACAAACTCGTGAGCACGCTCTGCTCGCCTACACCCTCGGTGTCAAGCAACTTATCGTTGCCATTAACAAGATGGACACCACCAAGTGGTCCGAGGATCGTTACCAGGAGATCATCAAGGAGACCTCCAATTTCATCAAGAAGGTTGGATACAACCCCAAGCATGTCCCCTTCGTCCCCATCTCCGGCTTCAACGGCGACAACATGATTGAAGTCTCTTCCAACTGCCCCTGGTACAAGGGCTGGGAGAAGGAGACTAAGTCCAAGGCCACCGGAAAGACCCTCCTCGAGGCTATCGACGCTATCGATCCCCCTAGCCGTCCCACCGACAAGCCCCTTCGTCTGCCTCTCCAGGACGTGTACAAGATTGGTGGTATTGGCACGGTTCCCGTCGGTCGTGTCGAGACCGGTATCATCAAGGCCGGTATGGTCGTTACCTTCGCCCCCGCTGGTGTCACCACTGAAGTCAAATCCGTTGAGATGCACCACGAGCAGCTTACCGAGGGTGTCCCTGGTGATAACGTCGGTTTTAACGTGAAGAACGTCTCCGTCAAGGAGATTCGTCGTGGTAACGTTGCTGGTGACTCCAAGAATGACCCCCCCAAGGGCGCCGAGTCTTTCAACGCCCAGGTCATTGTCCTCAACCACCCTGGTCAGGTCGGTGCTGGTTACGCACCCGTCCTTGATTGCCACACTGCCCACATTGCTTGCAAGTTCTCCGAGCTTCTTGAGAAGATCGACCGCCGTACCGGCAAGTCGGTTGAGAACTCCCCTAAGTTCATCAAGTCCGGTGATGCTGCCATCGTCAAGATGGTTCCCTCCAAGCCCATGTGCGTTGAGGCTTCAC
Fuscostagonospora_cytisi_MFLUCC_16_0622 ??ATTGCCCTAGTAACGGCGAGTGAAGCGGCAACAGCTCAAATTTGAAATCTGGCTCCCTTGGAGTCCGAGTTGTAATTTGCAGAGGGTGCTTTGGCGTTGGTGGCGGTCTAAGTTCCTTGGAACAGGACATCGCAGAGGGTGAGAATCCCGTATGTGGTCGCCTGCCTTCGCCGTGTAAAGCCCCTTCGACGAGTCGAGTTGTTTGGGAATGCAGCTCTAAATGGGAGGTAAATTTCTTCTAAAGCTAAATACCGGCCAGAGACCGATAGCGCACAAGTAGAGTGATCGAAAGATGAAAAGCACTTTGGAAAGAGAGTCAAACAGCACGTGAAATTGTTGAAAGGGAAGCGCTTGCAGCCAGACTTGCCCGTAGTTGCTCACCTGGATTTCTATCCGGGGCATTCTTCTGCGGGCAGGCCAGCATCAGTTTGGGCGGTCGGATAAAGGCCTCTGTCATGTATCTTCCTTCGGGATGACCTTATAGGGGAGGTGTAATGCGACCAGCCCGGACTGAGGTCCGCGCTTCGGCTAGGATGCTGGCGTAATGGCTGTAAGCGGCCCGTCTTGAAACACGGACCAAGGAGTCTAACATCTATGCGAGTGTTTGGGTGTCAAGCCCGAGCGCGTAATGAAAGTGAACGGAGGTGGGAACCCCTTGGGGTGCACCATCGACCGATCCTGATGTCTTCGGATGGATTTGAGTAAGAGCATAGCTGTTGGGACCCGAAAGATGGTGAACTATGCTTGAATAGGGTGAAGCCAGAGGAAACTCTGGTGGAGGCTCGCAGCGGTTCTGACGTGCAAATCGATCGTCAAATTTGGGCATAGGGGCGAAAGACTAAA?????????????????????????????????????????????????????????????????????????????????????????????????????????????????????????????????????????????????????????????????????????????????????????????????????????????????????????????????????????????????????????????????????????????????????????????????????????????????????????????????????????????????????????????????????????????????????????????????????????????????????????????????????????????????????????????????????????????????????????????????????????????????????????????????????????????????????????????????????????????????????????????????????????????????????????????????????????????????????????????????????????????????????????????????????????????????????????????????????????????????????????????????????????????????????????????????????????????????????????????????????????????????????????????????????????????????????????????????????????????????????????????????????????????????????????????????????????????????????????????????????????????????????????????????????????????????????????????????ACTGCGAATGGCTCATTAAATCAGTTATCGTTTATTTGATAGTACCTTACTACTTGGATAACCGTGGTAATTCTAGAGCTAATACATGCTAAAAACCCCAACTTCGGGAGGGGTGTATTTATTAGATAAAAAACCAATGCCCTTCGGGGCTCTCTGGTGATTCATGATAACTTCTCAGATCGCATGGCCTTGCGCCGGCGACGGTTCATTCAAATTTCTGCCCTATCAACTTTCGATGGTAAGGTATTGGCTTACCATGGTTTCAACGGGTAACGGGGAATTAGGGTTCGATTCCGGAGAGGGAGCCTGAGAAACGGCTACCACATCCAAGGAAGGCAGCAGGCGCGCAAATTACCCAATCCCGACACGGGGAGGTAGTGACAATAAATACTGATACAGGGCTCTTTTGGGTCTTGTAATTGGAATGAGTACAATTTAAACCTCTTAACGAGGAACAATTGGAGGGCAAGTCTGGTGCCAGCAGCCGCGGTAATTCCAGCTCCAATAGCGTATATTAAAGTTGTTGCAGTTAAAAAGCTCGTAGTTGAACCTTTGGCCTGGCTGGCAGGTCCGCCTCACCGCGTGCACTTGTCTGGCCGGGCCTTTTCTTCTGGAGAACCGCATGCCCTTCACTGGGTGTGTTGGGG-ACCAGGACTTTTACTTTGAAAAAATTAGAGTGTTCAAAGCAGGCCTTTGCTCGAATACGTTAGCATGGAATAATAGAATAGGACGTGCGGTCCTATTTTGTTGGTTTCTAGGACCGCCGTAATGATTAATAGGGACAGTCGGGGGCATCAGTATTCAATTGTCAGAGGTGAAATTCTTGGATTTATTGAAGACTAACTACTGCGAAAGCATTTGCCAAGGATGTTTCC-TTAATCAGTGAACGAAAGTTAGGGGATCCAAGACGATCAGATACCGTCGTAGTCTTAACCATAAACTATGCCGACTAGGGATCGGGCGGTGTTTCTTTTTTGACCCGCTCGGCACCTTACGAGAAATCAAAGGCGCTATCCTCATCATCGCTGCCGGCACTGGTGAGTTCGAGGCTGGTATCTCCAAAGATGGTCAGACTCGTGAGCACGCCCTGCTCGCCTACACCCTAGGTGTTAAGCAGCTCATTGTCGCCATCAACAAGATGGACACCACCAAATGGTCCGAGGCCCGTTTCCAGGAGATCATCAAGGAGACTTCCAACTTCATCAAGAAGGTCGGATTCAACCCCAAGCACGTTCCCTTCGTCCCCATCTCCGGTTTCAACGGCGACAACATGATCGACGTTTCTACCAACTGCCCGTGGTACAAGGGCTGGGAGAAGGAGACCAAGGCCAAGGTCACCGGCAAGACCCTCCTCGACGCCATCGATGCCATCGACCCGCCATCCCGTCCTACTGACAAGCCCCTCCGTCTGCCCCTTCAGGATGTGTACAAGATCGGCGGCATTGGCACGGTTCCTGTCGGTCGTGTTGAGACTGGTATCATCAAGGCTGGTATGGTCGTCACCTTCGCCCCGGCCGGTGTGACCACTGAAGTCAAGTCCGTCGAGATGCACCACGAGCAGCTTGTCGATGGTGGTCCCGGTGACAACGTCGGCTTCAACGTCAAGAACGTCTCCGTCAAGGAGATCCGTCGTGGCAACGTTGCCGGTGACTCCAAGAACGATCCCCCCAAGGGTGCCGAGTCCTTCAACGCTCAGGTCATTGTCCTGAACCACCCCGGTCAGGTCGGTGCTGGTTACGCCCCCGTTCTTGACTGCCACACTGCCCACATTGCCTGCAAGTTCTCCGAGATTCTCGAGAAGATCGACCGCCGAACTGGCAAGTCCACCGAGTCCAACCCCAAGTTCATCAAGTCTGGTGACGCTGCCATCGTTAAGATGGTTCCGTCCAAGCCTATGTGCGTTGAGG??????
Fuscostagonospora_sasae_HHUF_29106 ??ATTGCCCTACTAACGGCGAGTGAAGCGGCAACAGCTCAAATTTGAAATCTGGCTCCCTTGGGGTCCGAGTTGTAATTTGCAGAGGGTGCTTTGGCGTTGGTGGCGGTCTAAGTTCCTTGGAACAGGACATCGCAGAGGGTGAGAATCCCGTATGTGGTCGCCTGCCTTCGCCGTGTAAAGCCCCTTCGACGAGTCGAGTTGTTTGGGAATGCAGCTCTAAATGGGAGGTAAATTTCTTCTAAAGCTAAATACCGGCCAGAGACCGATAGCGCACAAGTAGAGTGATCGAAAGATGAAAAGCACTTTGGAAAGAGAGTCAAACAGCACGTGAAATTGTTAAAAGGGAAGCGCTTGCAGCCAGACTTGCCCGCAGTTGCTCACCTGGGTTTCTACCCGGGGCACTCTTCTGCGGGCAGGCCAGCATCAGTTTGGGCGGTCGGACAAAGGCCTCTATCATGTATCTTCCTTCGGGATGACCTTATAGGGGAGGTGTAATGCGATCAGCCCGGACTGAGGTCCGCGCTTCGGCTAGGATGCTGGCGTAATGGCTGTAAGCGGCCCGTCTTGAAACACGGACCAAGGAGTCTAACATCTATGCGAGTGTTTGGGTGTCAAGCCCGAGCGCGTAATGAAAGTGAACGGAGGTGGGAACCCTTTGGGGTGCACCATCGACCGATCCTGATGTCTTCGGATGGATTTGAGTAAGAGCATAGCTGTTGGGACCCGAAAGATGGTGAACTATGCTTGAATAGGGTGAAGCCAGAGGAAACTCTGGTGGAGGCTCGCAGCGGTTCTGACGTGCAAATCGATCGTCAAATTTGGGCATAGGGGCGAAAGACTAATCGAACTAT?????????????????????????????????????????????????????????????????????????????????????????????????????????????????????????????????????????????????????????????????????????????????????????????????????????????????????????????????????????????????????????????????????????????????????????????????????????????????????????????????????????????????????????????????????????????????????????????????????????????????????????????????????????????????????????????????????????????????????????????????????????????????????????????????????????????????????????????????????????????????????????????????????????????????????????????????????????????????????????????????????????????????????????????????????????????????????????????????????????????????????????????????????????????????????????????????????????????????????????????????????????????????????????????????????????????????????????????????????????????????????????????????????????????????????????????????????????????????????????????????????????????????????????????????????????????????????????ACTGCGAATGGCTCATTAAATCAGTTATCGTTTATTTGATAGTACCTTACTACTTGGATAACCGTGGTAATTCTAGAGCTAATACATGCTAAAAACCCCAACTTCGGGAGGGGTGTGTTTATTAGATAAAAAACCAATGCCCTTCGGGGCTCTCTGGTGATTCATGATAACTTCTCAGATCGCATGGCCTTGCGCCGGCGACGGTTCATTCAAATTTCTGCCCTATCAACTTTCGATGGTAAGGTATTGGCTTACCATGGTTTCAACGGGTAACGGGGAATTAGGGTTCGATTCCGGAGAGGGAGCCTGAGAAACGGCTACCACATCCAAGGAAGGCAGCAGGCGCGCAAATTACCCAATCCCGACACGGGGAGGTAGTGACAATAAATACTGATATAGGGCTCTTTTGGGTCTTGTAATTGGAATGAGTACAATTTAAACCTCTTAACGAGGAACAATTGGAGGGCAAGTCTGGTGCCAGCAGCCGCGGTAATTCCAGCTCCAATAGCGTATATTAAAGTTGTTGCAGTTAAAAAGCTCGTAGTTGAACCTTTGGCCTGGCTGGCAGGTCCGCCTCACCGCGTGCACTTGTCCGGCCGGGCCTTTTCTTCTGGAGAACCGCATGCCCTTCACTGGGTGTGTTGGGG-ACCAGGACTTTTACTTTGAAAAAATTAGAGTGTTCAAAGCAGGCCTTTGCTCGAATACGTTAGCATGGAATAATAGAATAGGACGTGCGGTCCTATTTTGTTGGTTTCTAGGACCGCCGTAATGATTAATAGGGACAGTCGGGGGCATCAGTATTCAATTGTCAGAGGTGAAATTCTTGGATTTATTGAAGACTAACTACTGCGAAAGCATTTGCCAAGGATGTTTTCATTAATCAGTGAACGAAAGTTAGGGGATCGAAGACGATCAGATACCGTCGTAGTCTTAACCATAAACTATGCCGACTAGGGATCGGGCGGTGTTTCTTTTTTGACCCGCTCGGCACCTTACGAGAAATCAAAGGCGCTATCCTCATTATCGCTGCCGGTACTGGTGAGTTCGAGGCTGGTATCTCCAAGGATGGCCAGACTCGTGAGCACGCTCTGCTTGCCTACACCCTCGGTGTGAAGCAGCTCATCGTCGCCATCAACAAGATGGACACCACCAAGTGGTCCGAGGCCCGTTTCACTGAGATCATCAAAGAGACCTCCAACTTCATCAAGAAGGTCGGCTTCAACCCCAAGCACGTTCCCTTCGTCCCCATCTCCGGCTTCAACGGCGACAACATGATCGACTCCTCCCCCAACTGCCCCTGGTACAAGGGATGGGAGAAGGAGACCAAGACCAAGGCCACCGGCAAGACCCTCCTCGAGGCCATAGATGCCATTGACCCGCCGTCGCGTCCTTCCGACAAGCCCCTCCGTCTGCCCCTCCAGGATGTGTACAAGATTGGTGGCATTGGCACGGTTCCCGTCGGTCGTGTCGAGACTGGTGTCATCAAGGCCGGTATGGTCGTCACCTTCGCCCCGGCCGGTGTGACCACTGAAGTCAAGTCCGTCGAGATGCACCACGAGCAGCTTGTCGACGGTGGCCCCGGTGACAACGTCGGCTTCAACGTCAAGAACGTCTCCGTCAAGGAGATCCGTCGTGGCAACGTTGCCGGTGACTCCAAGACCGATCCCCCCAAGGGTGCCGAGTCCTTCAACGCCCAGGTCATCGTCCTCAACCACCCCGGTCAGGTCGGTGCTGGTTACGCTCCCGTCCTTGATTGCCACACTGCCCACATTGCCTGCAAGTTCTCCGAGCTCCTCGAGAAGATCGATCGCCGTACCGGCAAGTCGACCGAGTCCAGCCCCAAGTTCATCAAGTCTGGTGACGCTGCCATCGTCAAGATGGTCCCGTCCAAGCCCATGTGC?????????????
Fusculina_eucalypti_CBS_145083 GGATTGCCCCAGTAACGGCGAGTGAAGCGGCAACAGCTCAAATTTGAAATCTGGCTCTCT-GGGGTCCGAGTTGTAATTTGCAGAGGGTGCTTCGGCG-TAGCAGCGGTGTAGGTTCCTTGGAACTGGGCGTCATAGAGGGTGAGAACCCCGTCTGTCGCCGCTTGCGATCGCTATGTGAAGCCCCTTCGAAGAGTCGAGTTGTTTGAGAATGCAGCTCTAAATGGGAGATAAATTTCTTCTAAAGCTAAATACCTGCCAGAGACCGATAGCGCACAAGTAGAGTGATCGAAAGATGAAAAGCACTTTGGAAAGAGAGTGAAAAAGTACGTGAAATTGTTGAAAGGGAAGCGCTTGCAGCCAGACTTGCCTGCGGTTGATCAGCTAAGCTTCTGCTTGGTGCACTCTTCCGTAGGCAGGCCAGCATCAGTTCGGGCGGCTGTAGAAAAGCTTTGGGAATGTAGCTCCTCTCGGGGAGTGTTATAGCCCAGGGTGTAATGCAGCCTGCCTGGACTGAGGTCCGCGCTTCGGCTAGGATGCTGGCGTAATGGCCGCAAGCGGCCCGTCTTGAAACACGGACCAAGGAGTCTAACATCTATGCGAGTGTTTGGGTGTCAAGCCCAGGCGCGTAATGAAAGTGAAC--AGGTGGGATCCCTTTTGGGTGCACCATCGACCGATCCTGATGTCTTCGGATGGATTTGAGTAAGAGCATAGCTGTTGGGACCCGAAAGATGGTGAACTATGCTTGAATAGGGTGAAGCCAGAGGAAACTCTGGTGGAGGCTCGCAGCGGTTCTGACGTGCAAATCGATCGTCAAATTTGGGCATAGGGGCGAAAGACTAATCGAACTAT????????????????????????????????????????????????????????????????????????????????????????????????????????????????????????????????????????????????????????????????????????????????????????????????????????????????????????????????????????????????????????????????????????????????????????????????????????????????????????????????????????????????????????????????????????????????????????????????????????????????????????????????????????????????????????????????????????????????????????????????????????????????????????????????????????????????????????????????????????????????????????????????????????????????????????????????????????????????????????????????????????????????????????????????????????????????????????????????????????????????????????????????????????????????????????????????????????????????????????????????????????????????????????????????????????????????????????????????????????????????????????????????????????????????????????????????????????????????????????????????????????????????????????????????????????????????????????????????????????????????????????????????????????????????????????????????????????????????????????????????????????????????????????????????????????????????????????????????????????????????????????????????????????????????????????????????????????????????????????????????????????????????????????????????????????????????????????????????????????????????????????????????????????????????????????????????????????????????????????????????????????????????????????????????????????????????????????????????????????????????????????????????????????????????????????????????????????????????????????????????????????????????????????????????????????????????????????????????????????????????????????????????????????????????????????????????????????????????????????????????????????????????????????????????????????????????????????????????????????????????????????????????????????????????????????????????????????????????????????????????????????????????????????????????????????????????????????????????????????????????????????????????????????????????????????????????????????????????????????????????????????????????????????????????????????????????????????????????????????????????????????????????????????????????????????????????????????????????????????????????????????????????????????????????????????????????????????????????????????????????????????????????????????????????????????????????????????????????????????????????????????????????????????????????????????????????????????????????????????????????????????????????????????????????????????????????????????????????????????????????????????????????????????????????????????????????????????????????????????????????????????????????????????????????????????????????????????????????????????????????????????????????????????????????????????????????????????????????????????????????????????????????????????????????????????????????????????????????????????????????????????????????????????????????????????????????????
Gordonomyces_mucovaginatus_CBS_127273 GGATTGCCCTAGTAACGGCGAGTGAAGCGGCAACAGCTCAAATTTGAAATCTGGCTCCCTTGGTGTCCGAGTTGTAATTTGCAGAGGGTGCTTTGGCG-TAGCAGCGGTGTAGGTTCCTTGGAACTGGGCGTCATAGAGGGTGAGAACCCCGTCTGTCGCCGCTTGCGATCGCTTTGTGAAGCCCCTTCAAAGAGTCGAGTTGTTTGAGAATGCAGCTCTAAATGGGAGATAAATTTCTTCTAAAGCTAAATACCTGCCAGAGACCGATAGCGCACAAGTAGAGTGATCGAAAGATGAAAAGCACTTTGGAAAGAGAGTGAAAAAGTACGTGAAATTGTTGAAAGGGAAGCGCTTGCAGCCAGACTTGCCTGCAGATGGTCAGCTGAGCTTTTGCTCAGTGCACTCTTCTGTAGGCAGGCCAGCATCAGTTCGGGCGGTTGTAGAAAAGCTCTAGGAATGTAGCTCCTCTCGGGGAGTGTTATAGCCTGGGGTGTAATGCGGCCTGCCTGGACTGAGGTCCGCGCTTCGGCTAGGATGCTGGCATAATGGCCTCAAGCGGCCCGTCTTGAAACACGGACCAAGGAGTCTAACATCTATGCGAGTGTTTGGGTGTCAAGCCCAGGCGCGTAATGAAAGTGAAC--AGGTGGGATCCCTTTGGGGTGCACCATCGACCGATCCTGATGTCTTCGGATGGATTTGAGTAAGAGCATAGCTGTTGGGACCCGAAAGATGGTGAACTATGCTTGAATAGGGTGAAGCCAGAGGAAACTCTGGTGGAGGCTCGCAGCGGTTCTGACGTGCAAATCGATCGTCAAATTTGGGCATAGGGGCGAAAGACTAATCGAACTAT????????????????????????????????????????????????????????????????????????????????????????????????????????????????????????????????????????????????????????????????????????????????????????????????????????????????????????????????????????????????????????????????????????????????????????????????????????????????????????????????????????????????????????????????????????????????????????????????????????????????????????????????????????????????????????????????????????????????????????????????????????????????????????????????????????????????????????????????????????????????????????????????????????????????????????????????????????????????????????????????????????????????????????????????????????????????????????????????????????????????????????????????????????????????????????????????????????????????????????????????????????????????????????????????????????????????????????????????????????????????????????????????????????????????????????????????????????????????????????????????????????????????????????????????????????????????????????????????????????????????????????????????????????????????????????????????????????????????????????????????????????????????????????????????????????????????????????????????????????????????????????????????????????????????????????????????????????????????????????????????????????????????????????????????????????????????????????????????????????????????????????????????????????????????????????????????????????????????????????????????????????????????????????????????????????????????????????????????????????????????????????????????????????????????????????????????????????????????????????????????????????????????????????????????????????????????????????????????????????????????????????????????????????????????????????????????????????????????????????????????????????????????????????????????????????????????????????????????????????????????????????????????????????????????????????????????????????????????????????????????????????????????????????????????????????????????????????????????????????????????????????????????????????????????????????????????????????????????????????????????????????????????????????????????????????????????????????????????????????????????????????????????????????????????????????????????????????????????????????????????????????????????????????????????????????????????????????????????????????????????????????????????????????????????????????????????????????????????????????????????????????????????????????????????????????????????????????????????????????????????????????????????????????????????????????????????????????????????????????????????????????????????????????????????????????????????????????????????????????????????????????????????????????????????????????????????????????????????????????????????????????????????????????????????????????????????????????????????????????????????????????????????????????????????????????????????????????????????????????????????????????????????????????????????????????????????????
Halobyssothecium_aquifusiforme_GZCC_20_0481 GGATTGCCCTAGTAACGGCGAGTGAAGCGGCAACAGCTCAAATTTGAAATCTGGCTCCTTCGTGGTCCGAGTTGTAATTTGCAGAGGGTGCTTTGGCGTCGGCAGCGGTCTAAGTTCCTTGGAACAGGACATCACAGAGGGTGAGAATCCCGTACGTGGTCGCCTGCCTTCGCCGTGTAAAGCCCCTTCGACGAGTCGAGTTGTTTGGGAATGCAGCTCTAAATGGGAGGTAAATTTCTTCTAAAGCTAAATACCGGCCAGAGACCGATAGCGCACAAGTAGAGTGATCGAAAGATGAAAAGCACTTTGGAAAGAGAGTCAAACAGCACGTGAAATTGTTGAAAGGGAAGCGCTTGCAGCCAGACTTGCCCGTAGTTGCTCATCGGAACTTTTGCTCCGAGCACTCTTCTGCGGGCAGGCCAGCATCAGTTTGGGCGACCGGATAAAGGCCTCTGTCATGTATCTTCCTTCGGGATGACCTTATAGGGGAGGCGTAATGCGGCCAGCCCGGACTGAGGTCCGCGCATCTGCTAGGATGCTGGCGTAATGGCTGTAAGCGGCCCGTCTTGAAACACGGACCAAGGAGTCTAACATCTATGCGAGTGTTTGGGTGTCAAGCCCGGGCGCGTAATGAAAGTGAACGGAGGTGGGAACCCTCTGGGGTGCACCATCGACCGATCCTGATGTCTTCGGATGGATTTGAGTAAGAGCATAGCTGTTGGGACCCGAAAGATGGTGAACTATGCTTGAATAGGGTGAAGCCAGAGGAAACTCTGGTGGAGGCTCGCAGCGGTTCTGACGTGCAAATCGATCGTCAAATTTGGGCATAGGGGCGAAAGACTAATCGAACTAT???????????????????????TGTGGAGAACAACCAAGACTTCAACGTGCAGATGGCCATCAAGGCTGGAATCATCACGAACGGCCTCAAGTACTCGCTGGCGACGGGAAACTGGGGCGACCAGAAGAAGGCGGCATCCGCCAAAGCTGGTGTCTCCCAGGTGCTGAACCGCTACACCTACGCTTCCACGCTGTCCCATCTGCGGCGAACAAACACACCCGTCGGCCGTGACGGCAAGCTGGCGAAACCCCGACAGCTTCACAACAGTCATTGGGGTCTCGTGTGCCCTGCAGAGACGCCCGAAGGACAGGCATGTGGTCTGGTGAAGAATCTTTCCCTAATGTGCTACGTCAGTGTCGGCAGCGAGAGTGCCCCCATCACCGATTACATGACGGGACGGAACATGGAGCTCTTGGAGGAGTTTGATCCGTCGAGCAACGCACACGCCACAAAGGTGTTCGTCAACGGTGTCTGGGTAGGAACCCATCGCAACCCGGCGCAGCTGGTTTCGAAGGTGCAAGAACTTCGACGAGACGGCACGCTTTCGTACGAGATGAGTCTGGTTCGTGACATTCGTGATCGCGAATTCAAGATCTTCACAGATGCCGGCCGTGTCATGCGGCCGCTTTTCGTGGTTGAGCATGATGTTCGCAAGCCGAACGCGGGACAACTGCTGTTCACTCGTGAACATCTCAACAGACTCCTCGCCGACTCACAAGTGAATACTGCAGGTTACAATGATGAAGACACGATGGAGATGAAGTATGGTTGGCGGGGGCTTCTCCACGATGGATGCGTCGAATACCTTGACGCCGAGGAAGAAGAATCCGCAATGATCGTCATGTCGCCTGAAGACCTTGATGAATGGCGAGAGATGAAGGCTGGAAACGCTCCAGAGGAGAGGTCGAAAGAGAAGCGTCTCGCGCCGATCAAGCCGCCGCCGAACAAGAAGATCGCCGCCTACACGCACTGCGAGATCCATCCAGCCATGATTCTCGGTATCTGCGCCAGCATC?CTGCGAATGGCTCATTAAATCAGTTATCGTTTATTTGATAGTACCTTACTACTTGGATAACCGTGGTAATTCTAGAGCTAATACATGCTGAAAACCCCAACTTCGGAAGGGGTGTATTTATTAGATAAAAAACCAATGCCCTCCGGGGCTCCTTGGTGATTCATAATAACTTCTCAGATCGCATGGCCTTGCGCCGGCGACGGTTCATTCAAATTTCTGCCCTATCAACTTTCGATGGTAAGGTATTGGCTTACCATGGTTTCAACGGGTAACGGGGAATTAGGGTTCGATTCCGGAGAGGGAGCCTGAGAGACGGCTACCACATCCAAGGAAGGCAGCAGGCGCGCAAATTACCCAATCCCGACACGGGGAGGTAGTGACAATAAATACTGATACAGGGCTCTTTTGGGTCTTGTAATTGGAATGAGTACAATTTAAACCTCTTAACGAGGAACAATTGGAGGGCAAGTCTGGTGCCAGCAGCCGCGGTAATTCCAGCTCCAATAGCGTATATTAAAGTTGTTGCAGTTAAAAAGCTCGTAGTTGAACCTTTGGCCTGGCTGGCAGGTCCGCCTCACCGCGTGCACTTGTCCGGCCGGGCCTTCTCTTCTGGAGAACCGCATGCCCTTCACTGGGTGTGTTGGGG-ACCAGGACTTTTACTTTGAAAAAATTAGAGTGTTCAAAGCAGGCCTTTGCTCGAATACGTTAGCATGGAATAATAGAATAGGACGTGCGGTCCTATTTTGTTGGTTTCTAGGACCGCCGTAATGATTAATAGGGACAGTCGGGGGCATCAGTATTCAATTGTCAGAGGTGAAATTCTTGGATTTATTGAAGACTAACTACTGCGAAAGCATTTGCCAAGGATGTTTTCATTAATCAGTGAACGAAAGTTAGGGGATCGAAGACGATCAGATACCGTCGTAGTCTTAACCATAAACTATGCCGACTAGGGATCGGGCGGTGTTATTATTTTGACTCGCTCGGCACCTTACGAGAAATCAAAGGCGCCATTCTCATCATCGCCGCTGGCACTGGTGAGTTCGAGGCCGGTATCTCCAAGGATGGCCAGACTCGCGAGCACGCTCTGCTCGCCTACACCCTGGGTGTGAAGCAGCTCATCGTCGCCATCAACAAGATGGACACCACCAAGTGGTCCGAGTCCCGTTTCCAGGAGATCATCAAGGAGACCTCCAACTTCATCAAGAAGGTCGGCTACAACCCCAAGCACGTGCCCTTCGTCCCCATCTCCGGCTTCAATGGCGATAACATGATCGAGCCCTCCGCCAACTGCCCCTGGTACAAGGGCTGGGAGAAGGAGACCAAGTCCAAGTCCTCCGGCAAGACCCTCCTCGAGGCTATTGATGCCATCGACCCCCCGTCCCGTCCCTCCGACAAGCCCCTCCGCCTGCCCCTCCAGGATGTGTACAAGATCGGCGGTATTGGCACGGTTCCCGTCGGTCGTGTCGAGACCGGCATCATCAAGGCCGGTATGGTCGTCACCTTCGCTCCCGCTGGTGTGACCACTGAAGTCAAGTCCGTCGAGATGCATCACGAGCAGCTTGTTGAGGGTGTTCCGGGTGACAACGTCGGCTTCAACGTCAAGAACGTCTCCGTCAAGGAGATCCGTCGTGGCAACGTTGCTGGTGACTCCAAGCAGGATCCCCCAAAGGGTGCTGAGTCCTTCAACGCCCAGGTCATTGTCCTCAACCACCCTGGTCAGGTCGGTGCCGGTTACGCTCCGGTCCTCGATTGCCACACCGCCCACATTGCTTGCAAGTTCTCCGAGCTCCTCGAGAAAATCGACCGCCGTACCGGCAAGTCGGTTGAGAACAGCCCCAAGTTCATCAAGTCTGGTGACGCCGCTATCGTCAAGATGATTCCCTCCAAGCCCATGTGCGTTGAGGC?????
Halojulella_avicenniae_BCC_20173 ???????????????CGGCGAGTGAAGCGGCAAAAGCTCAAATTTGAAATCTGGCTCCTTTGGGGTCCGAGTTGTAATTTGCAGAGGGTGCTTTGGTGTTGGTGGGAGCCTAAGTTCCTTGGAACAGGGCGTCACAGAGGGTGAGAATCCCGTATGTGGTTGCTATCCTTCACCGTGTAAAGCCCCTTCGACGAGTCGAGTTGTTTGGGAATGCAGCTCTAAATGGGAGGTAAATTTCTTCTAAAGCTAAATATTGGCCAGAGACCGATAGCGCACAAGTAGAGTGATCGAAAGATGAAAAGTACTTTGGAAAGAGAGTCAAATAGCACGTGAAATTGTTGAAAGGGAAGCGCTTGCCGCCAGACGTGGCTGTAGTTGCTCAGCTGGGCTTTTGCCCGGTGCACTCTTCTATAGTCAGGCCAGCATCAGTTTGGGCGGCTGGATAAAGACCTCTGTCATGTACCTCCTTTCGGGGAGGCCTTATAGGGGAGGTGAAATACAGCCAGCCTGGACTGAGGTCCGCGCATCTGCTAGGATGCTGGCGTAATGGCGGTAAGCGGCCCGTCTTGAAACACGGACCAAGGAGTCTAACATCTATGCGAGTGTTTGGGTGTCAAGCCCAAGCGCGTAATGAAAGTAAACGGAGGTGGGAACCCTTAAGGGTGCACCATCGACCGATCCTGATGTCTTCGGATGGATTTGAGTAAGAGCATAGCTGTTGGGACCCGAAAGATGGTGAACTATGCTTGAATAGGGTGAAGCCAGAGGAAACTCTGGTGGAGGCTCGCAGCGGTTCTGACGTGCAAATCGATCGTCAAATTTGGGCATAGGGGCGAAAGACTAATCGAACTAT???????????????????????????????????????????????????????????????????????????????????????????????????????????????????????????????????????????????????????????????????????????????????????????????????TCCCATCTCCGCCGAACCAACACACCAGTCGGTCGAGACGGCAAGCTGGCTAAGCCACGCCAGCTGCACAACTCTCACTGGGGTCTCGTGTGCCCCGCTGAAACCCCAGAAGGACAAGCGTGTGGTCTAGTCAAGAACCTATCTCTTATGTGCTACGTTAGTGTAGGTAGTGACGCCACCCCTATAACCGATTTCATGAGTCAGCGAGGTATGGATTTGCTGGAAGAGCACGATCCTGTCTTGAACCCAGCTACTACCAAGGTGTTCGTCAATGGTGTTTGGGTCGGGGTTCACAATAATGCTGCACAACTCTTCACCACAGTTCAAGAGCTTCGACGGAACGGAACTCTCTCATACGAGATGAGTCTTGTACGAGAAATTCGTGACAGAGAGTTCAAGATATTCACGGACGCCGGCCGTGTCATGAGGCCGTTGTTCATTGTAGAAAATGATCCCCGCCAACCGAACCGTCATCATCTCATGTATACCAAGGCTCATGCCAACAAGCTGCTCGAGGAGAAAGAGATGGACGTGTCGGGCTTGAGTGACGACGAGATTTCTCATGCCAGGTACGGGTGGAGAGGTCTTATTCAAGATGGTATAATTGAGTATCTCGACGCCGAAGAAGAGGAAGCTGCCATGATTGTCATGTCGCCTGATGACCTTGACGAACCGCGGGGCGTAAAACAGGATCATCCACAGAAGAACAACGCCGAAATGGAGCCCTTCG-------CAAGCCAAAGCC-AATCCTATTCCCGCACAGTATACCCACTGNGAAATCCACCCAGTTATGGCTC?????????????????????CTGCGAATGGCTCATTAAATCAGTTATCGTTTATTTGATAGTACCTTACTACTTGGATATCCGTGGTAATTCTAGAGCTAATACATGCGTAAATCCCCGACTTCGGAAGGGGTGTATTTATTAGATAAAAAACCAATGCCCTTCGGGGCTTTTTGGTGATTCAGAATAACTTTTCAGATCGCATGGCCTTGCGCCGGCGACGGTTCATTCAAATTTCTGCCCTATCAACTTTCGATGGTAAGGTATTGGCTTACCATGGTTTCAACGGGTAACGGGAGATTAGGGTTTGACTCCGGAGAGGGAGCCTGAGAAACGGCTACCACATCCAAGGAAGGCAGCAGGCGCGCAAATTACCCAATCCCGACACGGGGAGGTAGTGACAATAAATACTGATACAGGGCTCTTTTGGGTCTTGTAATTGGAATGAGTACAATTTAAACCTCTTAACGAGGAACAATTGGAGGGCAAGTCTGGTGCCAGCAGCCGCGGTAATTCCAGCTCCAATAGCGTATATTAAAGTTGTTGCAGTTAAAAAGCTCGTAGTTGAAGCTTGGGTCTGGCTGGCAGGTCCGCCTCACCGCGTGTACTTGACCGGCCGGGCCTTTCCTCCTGGAGAATCTCATGCCCTTCACTGGGCGTGCTGGGGATCCAGGACTTTTACTTTGAAAAAATTAGAGTGTTCAAAGCAGGCCTTTGCTCGAATACGTTAGCATGGAATAATAGAATAGGACG-GCAGTCTTATTTTGTTGGTTTCTAAGACCGCCGTAATGATTAATAGGGACAGTCGGGGGCATTAGTATTCAATAGTCAGAGGTGAAATTCTTGGATCTATTGAAGACTAACTACTGCGAAAGCATTTGCCAAGGATGTTTTCATTAATCAGTGAACGAAAGTTAGGGGATCGAAGACGATCAGATACCGTCGTAGTCTTAACCGTAAACTGTGCCGACTAGGGATCGGGCGATGTTTCTATCTTGACTCGCTCGGCACCTTACGAGAAATCAAAGGCGCTATTCTGATTATCGCTGCCGGTACTGGTGAGTTCGAAGCCGGTATCTCCAAGGATGGCCAAACTCGTGAGCACGCTTTGCTTGCCTACACTCTTGGTGTCAAGCAGCTTATTGTTGCCATCAACAAGATGGACACCACCAAATGGTCAGAGGATCGTTACAATGAGATCATCAAAGAGACGACCAACTTCATCAAGAAGGTCGGATACAACCCCAAGGCCGTCCCATTCGTGCCCATCTCCGGTTTCAACGGTGACAACATGATTGAGGGCTCCACCAACTGCCCTTGGTACAAGGGTTGGGAGAAGGAGGTCAAAACCAAGTACACTGGCAAGACTCTGCTCGAGGCCATTGACAAGATCGTCCCCCCGACCCGTCCTTCTGACAAGCCTCTCCGTCTGCCTCTCCAGGATGTGTACAAGATTGGTGGTATTGGCACGGTCCCCGTCGGTCGTGTCGAGACTGGTACCATCAAGGCTGGTATGGTCGTCACTTTCGCTCCTGCTGGTGTCACCACTGAAGTCAAGTCCGTCGAAATGCACCACGAGCAGCTGTCCGCGGGTATGCCCGGTGACAACGTCGGCTTCAACGTCAAGAACGTCTCCGTCAAGGAGATTCGTCGTGGAAACGTCGCTGGTGACTCCAAGACCGACCCCCCCAAGGGCTGCGACTCTTTCAACGCTCAGGTCATTGTCCTCAACCACCCCGGCCAGGTCGGTGCTGGTTACGCTCCTGTCTTGGATTGCCACACTGCCCATATCGCTTGCAAGTTCTCTGAGCTCCTTGAGAAGATCGACCGACGAACTGGCAAGTCTGTTGAGAGCAGCCCTAAGTTCATCAAGTCTGGTGATGCTGCCATCGTCAAGATGGTCCCCTCCAAGCCGATGTGCGTTGAGACATCAA
Halojulella_avicenniae_JK_5326A ????????????????????????????????AAAGCTCAAATTTGAAATCTGGCTCCTTTGGGGTCCGAGTTGTAATTTGCAGAGGGTGCTTTGGTGTTGGTGGGAGCCTAAGTTCCTTGGAACAGGGCGTCACAGAGGGTGAGAATCCCGTATGTGGTTGCTATCCTTCACCGTGTAAAGCCCCTTCGACGAGTCGAGTTGTTTGGGAATGCAGCTCTAAATGGGAGGTAAATTTCTTCTAAAGCTAAATATTGGCCAGAGACCGATAGCGCACAAGTAGAGTGATCGAAAGATGAAAAGTACTTTGGAAAGAGAGTCAAATAGCACGTGAAATTGTTGAAAGGGAAGCGCTTGCCGCCAGACGTGGCTGTAGTTGCTCAGCTGGGCTTTTGCCCGGTGCACTCTTCTATAGTCAGGCCAGCATCAGTTTGGGCGGCTGGATAAAGACCTCTGTCATGTACCTCCTTTCGGGGAGGCCTTATAGGGGAGGTGAAATACAGCCAGCCTGGACTGAGGTCCGCGCATCTGCTAGGATGCTGGCGTAATGGCGGTAAGCGGCCCGTCTTGAAACACGGACCAAGGAGTCTAACATCTATGCGAGTGTTTGGGTGTCAAGCCCAAGCGCGTAATGAAAGTAAACGGAGGTGGGAACCCTTAAGGGTGCACCATCGACCGATCCTGATGTCTTCGGATGGATTTGAGTAAGAGCATAGCTGTTGGGACCCGAAAGATGGTGAACTATGCTTGAATAGGGTGAAGCCAGAGGAAACTCTGGTGGAGGCTCGCAGCGGTTCTGACGTGCAAATCGATCGTCAAATTTGGGCATAGGGGCGAAAGACTAATCGAACTAT??????????????????????????????????????????????????????????????????????????????????????????????????????????????????????????????????????????????????????????????????????????????????????????????????????????????????????????????????????????????????????????????????????????????????????????????????????????????????????????????????????????????????????????????????????????????????????????????????????????????????????????????????????????????????????????????????????????????????????????????????????????????????????????????????????????????????????????????????????????????????????????????????????????????????????????????????????????????????????????????????????????????????????????????????????????????????????????????????????????????????????????????????????????????????????????????????????????????????????????????????????????????????????????????????????????????????????????????????????????????????????????????????????????????????????????????????????????????????????????????????????????????????????????????????????????????????????????????????????????????????????????ATTTGATAGTACCTTACTACTTGGATATCCGTGGTAATTCTAGAGCTAATACATGCGTAAATCCCCGACTTCGGAAGGGGTGTATTTATTAGATAAAAAACCAATGCCCTTCGGGGCTTTTTGGTGATTCAGAATAACTTTTCAGATCGCATGGCCTTGCGCCGGCGACGGTTCATTCAAATTTCTGCCCTATCAACTTTCGATGGTAAGGTATTGGCTTACCATGGTTTCAACGGGTAACGGGAGATTAGGGTTTGACTCCGGAGAGGGAGCCTGAGAAACGGCTACCACATCCAAGGAAGGCAGCAGGCGCGCAAATTACCCAATCCCGACACGGGGAGGTAGTGACAATAAATACTGATACAGGGCTCTTTTGGGTCTTGTAATTGGAATGAGTACAATTTAAACCTCTTAACGAGGAACAATTGGAGGGCAAGTCTGGTGCCAGCAGCCGCGGTAATTCCAGCTCCAATAGCGTATATTAAAGTTGTTGCAGTTAAAAAGCTCGTAGTTGAAGCTTGGGTCTGGCTGGCAGGTCCGCCTCACCGCGTGTACTTGACCGGCCGGGCCTTTCCTCCTGGAGAATCTCATGCCCTTCACTGGGCGTGCTGGGGATCCAGGACTTTTACTTTGAAAAAATTAGAGTGTTCAAAGCAGGCCTTTGCTCGAATACGTTAGCATGGAATAATAGAATAGGACG-GCAGTCTTATTTTGTTGGTTTCTAAGACCGCCGTAATGATTAATAGGGACAGTCGGGGGCATTAGTATTCAATAGTCAGAGGTGAAATTCTTGGATCTATTGAAGACTAACTACTGCGAAAGCATTTGCCAAGGATGTTTTCATTAATCAGTGAACGAAAGTTAGGGGATCGAAGACGATCAGATACCGTCGTAGTCTTAACCGTAAACTGTGCCGACTAGGGAT????????????????????????????????????????????????????????????????????????????????????????????????????????????????????????????????????????????????????????????????????????????????????????????????????????????????????????????????????????????????????????????????????????????????????????????????????????????????????????????????????????????????????????????????????????????????????????????????????????????????????????????????????????????????????????????????????????????????????????????????????????????????????????????????????????????????????????????????????????????????????????????????????????????????????????????????????????????????????????????????????????????????????????????????????????????????????????????????????????????????????????????????????????????????????????????????????????????????????????????????????????????????????????????????????????????????????????????????????????????????????????????????????????????????????????????????????????????????????????????
Halotthia_posidoniae_BBH_22481 GGATTGCCCCAGTAACGGCGAGTGAAGCGGCAACAGCTCAAATTTGAAATCTGGCCCTTTCAGGGTCCGAGTTGTAATTTGCAGAGGGTGCTTTGGCGTTGGTCGCGGTCTAAGTTCCTTGGAACAGGGCGTCGCAGAGGGTGAGAACCCCGTACGTGGCCGCCGGCCCTCGCCGTGTATAACCCCTTCTACGAGTCTAGTTGTTTGGGAATGCAGCTCTCAATGGGAGGTAAATTTCTTCTAAAGCTAAATACTGGCCAGAGACCGATAGCGCACAAGTAGAGTGATCGAAAGATGAAAAGCACTTTGTAAAGAGAGTCAAAAAGCATGTGAAATTGTTGAAAGGGAAGCGCTTGCAACCAGACTCTCCCGCGGTTGCTCAACCGGGCTTCTGCCCGGTGCACTCTTCCGCGGGCGGGCCAGCATCAGTTCGGGCGGTCAGACAAACGCACGCGGCATGTACCCATCTACGGGTGGGACTTATGGGGTGTGCGGCATATGCCCAGCCACGATTGAGGTCCGCGCATCTGCTAGGATGCTGGCGTAATGGCTGTAAACGGCCCGTCTTGAAACACGGACCAAGGAGTCTAACATCTATGCAAGTGTTTGGGTGTCAAACCCGCGCGCGCAAAGAAATTGAACGGAGGTGGGATCCCTC--CAGTGCACCATTGACCGATCCTGATGTTTTCGGATGGATTTGAGTAAGAGCATAGCTGTTGGGACCCGAAAGATGGTGAAATATGCCCGAATAGGGTGAAACCCGAGGAAACTTTGGTGGAGGCTCGCAGCGGTTTTGACGTGCAAATCGATTGTCAAAATTGGGCATAGGGGGGAAAGACTAATCGAACCCT????????????????????????????????????????????????????????????????????????????????????????????????????????????????????????????????????????????????????????????????????????????????????????????????????????????????????????????????????????????????????????????????????????????????????????????????????????????????????????????????????????????????????????????????????????????????????????????????????????????????????????????????????????????????????????????????????????????????????????????????????????????????????????????????????????????????????????????????????????????????????????????????????????????????????????????????????????????????????????????????????????????????????????????????????????????????????????????????????????????????????????????????????????????????????????????????????????????????????????????????????????????????????????????????????????????????????????????????????????????????????????????????????????????????????????????????????????????????????????????????????????????????????????????????????????????????????????????????????????????????????????????????????????????????????????????????????????????????????????????????????????????????????????????????????????????????????????????????????????????????????????????????????????????????????????????????????????????????????????????????????????????????????????????????????????????????????????????????????????????????????????????????????????????????????????????????????????????????????????????????????????????????????????????????????????????????????????????????????AATTCCAGCTCCAATAGCGTATATTAAAGTTGTTGCAGTTAAAAAGCTCGTAGTTGAACCTTGGGCCTGGCTGGCCGGTCCGCCTCACCGCGTGCACTGGTCCGGCCGGGCCTTTCCTTCTGGGGAGCCCCATGCCCTTCACTGGGTGTGTCGGGGAACCAGGACTTTTACTTTGAAAAAATTAGAGTGTTCAAAGCAGGCCTATGCTCGAATACATTAGCATGGAATAATAGAATAGGACGTGTGGTTCTATTTTGTTGGTTTCTAGGACCGCCGTAATGATTAATAGGGATAGTCGGGGGCATCAGTATTCAATTGTCAGAGGTGAAATTCTTGGATTTATTGAAGACTAACTACTGCGAAAGCATTTGCCAAGGATGTTTTCATTAATCAGTGAACGAAAGTTAGGGGATCGAAGACGATCAGATACCGTCGTAGTCTTAACCATAAACTATGCCGACTAGGGATCGGGCGATGTTATTATTTTGACTCGCTCGGCACCTTACGAGAAATCAAAG??????????????????????????????????????????????????????????????????????????????????????????????????????????????????????????????????????????????????????????????????????????????????????????????????????????????????????????????????????????????????????????????????????????????????????????????????????????????????????????????????????????????????????????????????????????????????????????????????????????????????????????????????????????????????????????????????????????????????????????????????????????????????????????????????????????????????????????????????????????????????????????????????????????????????????????????????????????????????????????????????????????????????????????????????????????????????????????????????????????????????????????????????????????????????????????????????????????????????????????????????????????????????????????????????????????????????????????????????????????????????????????????????????????
Helicosporium_liuzhouense_GZCC_22_2014 ???TTGCCTCAGTAACGGCGAGTGAAGCGGCAATAGCTCAAATTTGAAATCTGGTCCTTTCAGGTCCCGAATTGTAATTTGTAGAGGATGTTTCGGCTTACGCCCCGGTCTAAGTTCCTTGGAACAGGACGTCACAGAGGGTGAGAACCCCGTTTGTGGCCGGCGGCTTCCGCCATGTGAAACTCCTTCGACGAGTCGAGTTGTTTGGGAATGCAGCTCTAAATGGGAGGTAAATTTCTTCTAAAGCTAAATACCGGCCAGAGACCGATAGCGCACAAGTAGAGTGATCGAAAGATGAAAAGCACTTTGGAAAGAGAGTTAAAAAGTACGTGAAATTGTTGAAAGGGAAGCGCTTGCGACCAGACTTGCCCGCGGATGCTCAGCCGGTCCTTCGGCCGGTGTACTCTTCCGCGGTCAGGCCAGCATCAGTTCGGGCGGTCGGATAAAGGCTTTGGGAATGTAGCTCTCTTCGGGGAGTGTTATAGCCCTTTGTACAATACGGCCCGCCTGGACTGAGGAACGCGCTTCGGCCAGGATGCTGGCGTAATGGTCGTAAGCGGCCCGTCTTGAAACACGGACCAAGGAGTCTAACATCTATGCGAGTGTTTGGGTGTCAAACCCGTGCGCGAAATGAAAGTGAACGGAGGTGGGAGCCCTC--GGGTGCACCATCGACCGATCCTGATGTCTTCGGATGGATTTGAGTAAGAGCATAGCTGTTGGGACCCGAAAGATGGTGAACTATGCCTGAATAGGGTGAAGCCAGAGGAAACTCTGGTGGAGGCTCGCAGCGGTTCTGACGTGCAAATCGATCGTCAAATTTGGGTATAGGGGCGAAAGACTAATCG??????GACTCAACGATGCTTGCGAGAGCGGTAGACAAAGGGAACGATTTCAATATCCACGTGGCGACAAAGAACAGCACAATTACCAATGGCCTCAAGTACTCATTAGCTACTGGCAACTGGGGTGACCAGAAGAAGGCTGCATCGGCGAAAGCTGGTGTCTCTCAAGTCTTGAACAGGTACACATTTGCTTCTACGCTATCCCACTTGCGTCGCACGAACACTCCTATTGGTCGTGATGGAAAGATTGCCAAACCCCGTCAACTGCATAATACGCACTGGGGGCTTGTCTGTCCAGCTGAGACGCCGGAAGGACAGGCCTGCGGTTTGGTCAAGAACTTATCTCTCATGTGCTACGTTGCAGTTGGTGGTGTCAACAAGTACATCGTCGACTATATGACTGCTCGGAACATGGAATTGCTCGAAGAATACGACCCACGAACAGCACCTAACGCTACGAAGATTTTTGTGAACGGTGTTTGGGTTGGTGTTCATCGTGATCCTGGACAGCTCGTTCCTCATATGCAATCACTTCGA---GGCTCTATGTTGGACCCGGAAATCAGCATGATTCGTGATATCCGTGACCGCGAGTTCAAGATCTTTACAGACGCTGGTCGAGTTTGTCGGCCACTGTTTAAGATCGACAATAACGTCAGTAGTCCTAACCGAGGAAATCTTGTTCTCAAGCGGGAACATATCGATAAGCTGATCCAAGAGAGGGACGAAGACATCAAAAAGTATAGCAGAAAGGAGCGTGATGAGTACGGCATAGGCTGGACAGGCTTGTTGAAAGAAGGTGTCGTCGAATATGTCGATGCTGAGGAAGAAGAGGCGGCCATGATTGTCATGACACCCGATGACCTTGCCGAACACCACATGGTCCGCTCTGGCCAAACGCT----------AACGACGCTGATCCACACGCGCGGTTTAAGCTGAAGCCTAATCCTACTGTCAAGATGTACACTCATTGTGAGATTCATCCTGCAATGATTCTGGGAATTTGTGCAAGCATT?????????????????????????????????????????????????????????????????????????????????????????????????????????????????????????????????????????????????????????????????????????????????????????????????????????????????????????????????????????????????????????????????????????????????????????????????????????????????????????????????????????????????????????????????????????????????????????????????????????????????????????????????????????????????????????????????????????????????????????????????????????????????????????????????????????????????????????????????????????????????????????????????????????????????????????????????????????????????????????????????????????????????????????????????????????????????????????????????????????????????????????????????????????????????????????????????????????????????????????????????????????????????????????????????????????????????????????????????????????????????????????????????????????????????????????????????????????????????????????????????????????????????????????????????????????????????GCGCTATTCTCATCATTGCTGCCGGTACTGGTGAGTTCGAGGCCGGTATCTCCAAGGATGGTCAGACCCGTGAGCACGCTCTGCTCGCCTACACCCTGGGTGTCAAGCAGCTCATCGTCGCCATCAACAAGATGGACACTACCAAGTGGTCTGAGGAGCGTTTCAACGAAATCATCAAGGAGACCTCCAACTTCATCAAGAAGGTCGGCTACAACCCCAAGACCGTTCCTTTCGTCCCCATCTCCGGCTTCAACGGCGACAACATGATCGAGCCCTCCCCCAACTGCCCGTGGTACAAGGGTTGGGAGAAGGAGACCAAGACCAAGTCGACTGGCAAGACCCTTCTCGAGGCCATTGATGCCATCGAGGCCCCGACCCGTCCCTCCGACAAGCCCCTTCGTCTTCCCCTTCAGGACGTGTACAAGATCGGTGGTATTGGAACTGTCCCGGTCGGTCGTGTCGAGACTGGTATCATCAAGGCCGGTATGGTCGTCACCTTCGCTCCCGCCAACGTCACCACTGAAGTCAAGTCCGTCGAGATGCACCACGAACAGCTTACTGAGGGTGTTCCCGGCGACAATGTCGGCTTCAACGTCAAGAACGTTTCCGTCAAGGAAATCCGTCGTGGCAACGTCTGCGGTGACTCCAAGAACGACCCGCCGCTGGGTGCCGATTCCTTCAACGCCCAGGTCATCGTTCTTAACCACCCCGGCCAGGTCGGCGCTGGTTACGCTCCTGTGCTCGATTGCCACACTGCTCACATTGCTTGCAAGTTCTCTGAGCTCCTCGAGAAGATCGATCGCCGTACTGGCAAGTCTATTGAGAACAACCCCAAGTTCATCAAGTCTGGTGATGCCGCTATCGTCAAGATGATTCCGTCCAAGCCCATGTGCGTTGAGGCTTCAC
Helminthosporium_velutinum_L131 GGATTGCCCTAGTAACGGCGAGTGAAGCGGCAATAGCTCAAATTTGAAATCTGGTTCCTTTGGGGTCCGAGTTGTAATTTGCAGAGGGTGCTTTGGCGTTGGTAGCGGTCTAAGTTCCTTGGAACAGGACATCGCAGAGGGTGAGAATCCCGTTTGTGGTCGCATGCCTTCGCCGTGTAAAGCCCCTTCGACGAGTCGAGTTGTTTGGGAATGCAGCTCTAAATGGGAGGTAAATTTCTTCTAAAGCTAAATACTGGCCAGAGACCGATAGCGCACAAGTAGAGTGATCGAAAGATGAAAAGCACTTTGGAAAGAGAGTCAAACAGCACGTGAAATTGTTGAAAGGGAAGCGCTTGCAGCCAGACTTGCCCGTAGTTGCTCACCCAGGCTTTTGCCCGGGGCATTCTTCTGCGGGCAGGCCAGCATCAGTTTGGGCGGTCGGATAAAGGCCTCTGTCACGTATCTTCCTTCGGGATGACCTTATAGGGGAGGCGACATGCGACCAGCCCGGACTGAGGTCCGCGCTTCTGCTAGGATGCTGGCGTAATGGCTGTAAGCGGCCCGTCTTGAAACACGGACCAAGGAGTCTAACATCTATGCGAGTGTTTGGGTGTCAAGCCCGAGCGCGTAATGAAAGTGAACGGAGGTGGGAACCCTT--GGGTGCACCATCGACCGATCCTGATGTCTTCGGATGGATTTGAGTAAGAGCATAGCTGTTGGGACCCGAAAGATGGTGAACTATGCTTGAATAGGGTGAAGCCAGAGGAAACTCTGGTGGAGGCTCGCAGCGGTTCTGACGTGCAAATCGATCGTCAAATTTGGGCATAGGGGCGAAAGACTAATCGAAC???GATGTACAAGTACCTGCAGCGATTGTCGAAAACAGCACGGACTTCAACGTTCAAATGGCTATTAAAGCCGGTATAATCACGAACGGTCTCAAGTACTCGCTGGCCACGGGTAACTGGGGTGACCAGAAGAAGGCCGCATCGGCCAAGGCGGGAGTTTCACAGGTGTTGAATCGATACACCTATGCATCCACCTTATCCCATCTTCGGCGTACCAACACACCCGTTGGTCGAGACGGAAAATTAGCCAAGCCTCGACAACTGCACAACAGTCATTGGGGTCTCGTCTGCCCCGCTGAGACGCCCGAAGGACAGGCCTGTGGTCTTGTGAAGAACTTGTCTCTCATGTGTTATGTTAGTGTTGGTAGCGAGAGTCAGCCCATCACAGATTTCATGTCCGGTCGCAACATGGAATTGCTTGAGGAATTTGACCCGCAGATGAACCCTAATGCCACCAAGGTGTTCGTCAACGGTGTCTGGGTTGGCACACATAGCAACCCTCAGCAGTTGATCTCAACGGTGCAAGAGCTGCGTAGGAACGGTACCTTGTCATACGAAATGAGTTTGGTTCGAGACATCCGTGACCGAGAATTCAAGATCTTCACAGATGCGGGTCGTGTCATGAGGCCACTGTTTGTGGTAGATAACGATGTTCGCAGCCCGAACCAGAATCGTTTAGTCTTCAATCGGGAACATCACAATCTGATCTTAAACGATGAGCACATCGAAGTAGGCGGTATGAACGAAGAGGAAGCAAATCGGGCAAGATTCGGTTGGAGGGGTCTTCTCCAGAACGGTTGCGTTGAGTACCTGGATGCAGAGGAAGAAGAGTCAGCCATGATTATCATGTCACCAGAGGACCTGGATGAGTGGCGCGAGATGAAGCAGGGCAACACAGGGCAAGAGAAACCCGCGGACAAGCGACTTGCGCCTGTCAAGCCCAAACCAAATCCCGCCGTCGCCGCTTATACTCATTGTGAGATTCATCCCGCTATGATTCTCGGTATCTGCGCCAGTATTACTGCGAATGGCTCATTAAATCAGTTATCGTTTATTTGATAGTACCTTACTACTTGGATACCTGTGGTAATTCTAGAGCTAATACATGCTAAAAACCCCGACTTCGGAAGGGGTGTATTTATTAGATAAAAAACCAATGCCCTTCGGGGCTCCTTGGTGATTCATAATAACTTCTCAGATCGCATGGCCTTGCGCCGGCGACGGTTCATTCAAATTTCTGCCCTATCAACTTTCGATGGTAAGGTATTGGCTTACCATGGTTTCTACGGGTAACGGGGAATTAGGGTTCGATTCCGGAGAGTTAGCCTGAGAAACGGCTAACACATCCAAGGAAGGCAGCAGGCGCGCAAATTACCCAATCCTGATACAGGGAGGTAGTGACAATAAATACTGATACAGGGCTCTTTTGGGTCTTGTAATCGGAATGAGTACAATTTAAACCTCTTAACGAGGAACAATTGGAGGGCAAGTCTGGTGCCAGCAGCCGCGGTAATTCCAGCTCCAATAGCGTATATTAAAGTTGTTGCAGTTAAAAAGCTCGTAGTTGAACCTTTGGCCTGGCTGGCAGGTCCGCCTCACCGCGTGCACTTGTCCGGCCGGGCCTTTTCTTCTGGAGAACCGCATGCCCTTCACTGGGTGTGTTGGGG-ACCAGGACTTTTACTTTGAAAAAATTAGAGTGTTCAAAGCAGGCCTTTGCTCGAATATTACAGCATGGAATAATAAAATAGGACGTGCGGTTCTATTTTGTTGGTTTCTAGGACCGCCGTAATGATTAATAGGGACAGTCGGGGGCATCAGTATTCAATTGTCAGAGGTGAAATTCTTGGATTTATTGAAGACTAACTACTGCGAAAGCATTTGCCAAGGATGTTTTCATTAATCAGTGAACGAAAGTTAGGGGATCGAAGACGATCAGATACCGTCGTAGTCTTAACCATAAACTATGCCGACTAGGGATCGGGCGGTGTTATTATTTTGACTCGCTCGGCACCTTACGAGAAATCAAAGGCGCCATTCTCATCATTGCTGCCGGTACTGGTGAGTTCGAGGCCGGTATCTCCAAGGACGGTCAGACCCGTGAGCACGCTCTTCTCGCCTACACCCTCGGTGTCAGGCAGATCATCGTCGCTATCAACAAGATGGACACCACCAAGTGGTCCGAGGCCCGTTACCAGGAGATTGTCAAGGAGACCTCCAACTTCATCAAGAAGGTCGGTTTCAACCCCAAGCACATTCCCTTCGTGCCCATCTCTGGCTTCAACGGCGACAACATGATCGACGCCTCCAGCAACTGCCCCTGGTACAAGGGCTGGGAGAAGGAGATCAAGGCCAAGGTCACCGGAAAGACCCTCCTTGACGCCATCGATGCCATCGAGCCCCCGTCCCGTCCCTCTGACAAGCCCCTCCGCCTGCCCCTTCAGGATGTGTACAAGATTGGTGGTATTGGCACGGTTCCCGTCGGTCGTGTCGAGACCGGTGTCATCAAGTCCGGTATGGTCGTCACCTTCGCCCCGGCCGGTGTCACCACTGAAGTCAAGTCCGTCGAGATGCACCACGAGCAACTTGTCGAGGGTCTTCCCGGTGACAACGTCGGCTTCAACGTCAAGAACGTCTCCGTGAAGGAGATCCGTCGTGGCAACGTCGCCGGTGACTCCAAGACCGACCCGCCCAAGGGTGCCGAGTCCTTCAACGCCCAGGTCATCGTTCTTAACCACCCTGGTCAGGTTGGTGCCGGTTACGCTCC??????????????????????????????????????????????????????????????????????????????????????????????????????????????????????????????????????????????????????????????????????????
Hermatomyces_iriomotensis_HHUF_30518 GGATTGCCCTAGTAACGGCGAGTGAAGCGGCAAGAGCTCAAATTTGAAATCTGGCTCCTCTGGGGCCCGAGTTGTAATTTGTAGAGGGTGCTTTGGTGTTGACTATGGCCTAAGTTCCTTGGAACAGGACGTCTTAGAGGGTGAGAACCCCGTACGTGGCCTCTAGCCTTCACCGTGTAAAGCCCCTTCGACGAGTCGAGTTGTTTGGGAATGCAGCTCTAAATGGGAGGTAAATTTCTTCTAAAGCTAAATATTGGCCAGAGACCGATAGCGCACAAGTAGAGTGATCGAAAGATGAAAAGCACTTTGGAAAGAGAGTCAAAAAGCACGTGAAATTGTTGAAAGGGAAGCGCTTGCAGCCAGACTTGCCCGTAGTCGCTCATCCGAGCTCTTGCTCGGTGCACTCTTCTGCGGGCAGG-CAGCATCAGTCCGGGCGGTCGGATAAAGGCTCTGGGAATGTAGCTCTCTTCGGGGAGTGTTATAGCCCAGGGTGTCATGCGACCAGCCTGGACTGAGGTCCGCGCATCTGCTAGGATGCTGGCGTAATGGCTGTAAGCGGCCCGTCTTGAAACACGGACCAAGGAGTCTAACATCTATGCGAGTGTTTGGGTGTCAAGCCCGGGCGCGCAATGAAAGTGAACGGAGGTGGGAGCCTTT--GGGTGCACCATCGACCGATCCTGATGTCTTCGGATGGATTTGAGTAAGAGCATAGCTGTTGGGACCCGAAAGATGGTGAACTATGCCTGAATAGGGTGAAGCCAGAGGAAACTCTGGTGGAGGCTCGCAGCGGTTCTGACGTGCAAATCGATCGTCAAATTTGGGCATAGGGGCGAAAGACTAATCGAACTATGACCTTCAAATATCTGCAGAAATCGTTGAGAACAACCAGGATTTTAACGTCCAAATGGCGGTTAAAGCTAGTGTCATCACCAATGGCCTGAAGTATTCGCTTGCTACAGGTAATTGGGGCGACCAGAAGAAGGCTGCGTCCGCCAAAGCAGGTGTGTCGCAAGTGCTCAACCGATACACTTATGCGTCGACACTGTCCCATCTCCGACGCACCAATACGCCTGTAGGTCGTGACGGCAAGTTGGCTAAACCGCGCCAGTTACACAACACTCACTGGGGCTTGGTGTGTCCCGCAGAAACCCCCGAAGGTCAAGCTTGTGGCTTGGTCAAGAACTTGTCGTTGATGTGCTACGTGAGTGTCGGGAGCGAAAGTACGCCCATTACCGACTTTATGAGCCAGCGGAATATGGAACTGCTTGAAGAGTATGACCCCATCGTCAACCCCACCGCTACGAAGGTCTTTGTCAATGGTGTGTGGGTGGGCGTTCATTCGCAGCCATCGCAGCTTGTATCTGTTGTGCAAGAGCTCCGGCGGAATGGTACGCTATCATACGAGATGAGTCTTATTCGCGATATTCGAGACCGTGAGTTCAAGATCTTTACGGACGCAGGACGGGTCATGAGGCCACTGTTCGTCGTGGAAACAGACTATAGGAAACCCAATCGAGGCAACCTGGTCCTCAACAAGAGCCACATCCAGAAACTTAACGAAGATAAAGAGATTGACACCTCAGGATACAATGATGAGGATGCACAAAACATGATATTCGGTTGGAGGGGCCTAATTCATAGCGGTGTTGTCGAATACCTGGATGCCGAAGAAGAAGAGACCGCCATGATCATCATGACACCAGAGGATCTTGAAGAACACCGAGATTTGATGCAAGGTCTGCCGCAAGCAAA------CACTATAGATCAGCACAAGCGGATCAAACCCAAACCAAACCCTTCGGTGAAGACTTACACGCATTGCGAGATTCACCCGAGTATGATTCTTGGTATTTGCGCTAGCATCACTGCGAATGGCTCATTAAATCAGTTATCGTTTATTTGATAGTACCTTACTACTTGGATAACCGTGGTAATTCTAGAGCTAATACATGCTAAAAACCCCGACTTCGGGAGGGGTGTATTTATTAGATAAAAAACCAATGCCCTTCGGGGCTCTTTGGTGATTCATGATAACTTAACGGATCGCATGGCCTTGCGCCGGCGACGGTTCATTCAAATTTCTGCCCTATCAACTTTCGATGGTAAGGTATTGGCTTACCATGGTTTCAACGGGTAACGGGGAATTAGGGTTCGATTCCGGAGAGGGAGCCTGAGAAACGGCTACCACATCCAAGGAAGGCAGCAGGCGCGCAAATTACCCAATCCCGACTCGGGGAGGTAGTGACAATAAATACTGATACAGGGCTCTTTTGGGTCTTGTAATCGGAATGAGTACAATTTAAACCCCTTAACGAGGAACAATTGGAGGGCAAGTCTGGTGCCAGCAGCCGCGGTAATTCCAGCTCCAATAGCGTATATTAAAGTTGTTGCAGTTAAAAAGCTCGTAGTTGAACCTTGGGCCTGGCTGGCCGGTCCGCCTCACCGCGTGTACTGGTCCGGCCGGGCCTTTCCTTCTGGAGAGCCGCATGCCCTTCACTGGGTGTGTTGGGGAACCAGGACTTTTACTTTGAAAAAATTAGAGTGTTCAAAGCAGGCCTTTGCTCGAATACGTTAGCATGGAATAATAGAATAGGACGTGCGGTCCTATTTTGTTGGTTTCTAGGACCGCCGTAATGATTAATAGGGATAGTCGGGGGCATCAGTATTCAATTGTCAGAGGTGAAATTCTTGGATTTATTGAAGACTAACTACTGCGAAAGCATTTGCCAAGGATGTTTTCATTAATCAGTGAACGAAAGTTAGGGGATCGAAGACGATCAGATACCGTCGTAGTCTTAACCGTAAACTATGCCGACTAGGGATCGGGCGATGTTTCTATCTTGACTCGCTCGGCACCTTACGAGAAATCAAAG?????ATTCTCATCATTGCTGCAGGTACTGGTGAGTTCGAAGCCGGTATCTCCAAGGATGGCCAGACTCGTGAGCACGCTCTTCTCGCCTACACTCTCGGTGTCAAGCAACTCATCGTTGCCATCAACAAGATGGATACCACCAAGTGGAGCGAGGACCGTTTCAACGAAATCATCAAGGAGACCTCCAACTTCATCAAGAAGGTCGGCTACAACCCCAAGACTGTGCCTTTCGTCCCCATCTCCGGCTTCAACGGTGACAACATGATCGAGGCCTCCGCCAACGCCCCATGGTACAAGGGCTGGGAGAAGGAGACCAAGACCAAGTCTACTGGCAAGACTCTCCTTGAGGCCATCGACAGCATCGACCCTCCCTCCCGCCCGTCCGACAAGCCCCTTCGTCTCCCTCTCCAGGATGTGTACAAGATTGGCGGTATTGGCACGGTCCCCGTCGGTCGTGTCGAGACCGGTGTCATCAAGGCCGGTATGGTCGTCACTTTCGCCCCCGCTAACGTCACCACCGAAGTCAAGTCCGTCGAGATGCACCACGAGCAGCTCACTGAGGGTGTCCCCGGTGACAACGTCGGCTTCAATGTCAAGAACGTCTCCGTCAAGGAGATTCGTCGTGGTAACGTCGCTGGTGACTCCAAGAACGACCCCCCCAAGGGTGCCGAGTCCTTCAACGCTCAAGTCATCGTTCTCAACCACCCTGGCCAGGTCGGTGCTGGTTATGCTCCTGTCTTGGATTGCCACACTGCCCACATTGCTTGCAAGTTCTCCGAACTCTTGGAGAAGATCGATCGCCGAACTGGCAAGTCAGTTGAGAGCTCCCCCAAGTTCATCAAGTCTGGTGACGCCGCTATCGTGAAGATGATTCCGTCCAAGCCCATGTGCGTTGAGGCCTCAC
Hermatomyces_jinghaensis_HKAS_112167 GGATTGCCCTAGTAACGGCGAGTGAAGCGGCAAGAGCTCAAATTTGAAATCTGGCTCCTTTGGAGTCCGAGTTGTAATTTGTAGAGGGTGCTTTGGTGTTGGCCATGGCCTAAGTTCCTTGGAACAGGACGTCACAGAGGGTGAGAACCCCGTACGTGGCCGCTGGTCTTCACCGTGTAAAGCCCCTTCGACGAGTCGAGTTGTTTGGGAATGCAGCTCTAAATGGGAGGTAAATTTCTTCTAAAGCTAAATATTGGCCAGAGACCGATAGCGCACAAGTAGAGTGATCGAAAGATGAAAAGCACTTTGGAAAGAGAGTCAAAAAGCACGTGAAATTGTTGAAAGGGAAGCGCTTGCAGCCAGACTTGCCCGTAGTCGCTCATCCGAGCTCTTGCTCGGTGCATTCTTCTGCGGGCAGGCCAGCATCAGTCCGGGCGGTCGGATAAAGGCTCTGGGAATGTAGCTCTCTTCGGGGAGTGTTATAGCCCAGTGTGTCATGCGACCAGGCTGGACTGAGGTCCGCGCATCTGCTAGGATGCTGGCGTAATGGCTGTAAGCGGCCCGTCTTGAAACACGGACCAAGGAGTCTAACATCTATGCGAGTGTTTGGGTGTCAAGCCCGGGCGCGCAATGAAAGTGAACGGAGGTGGGAACCCTTCGGGGCGCACCATCGACCGATCCTGATGTCTTCGGATGGATTTGAGTAAGAGCATAGCTGTTGGGACCCGAAAGATGGTGAACTATGCCTGAATAGGGTGAAGCCAGAGGAAACTCTGGTGGAGGCTCGCAGCGGTTCTGACGTGCAAATCGATCGTCAAATTTGGGCATAGGGGCGAAAGACTAATCGAACTAT???????????????????????????????????????????????????????????????????????????????????????????????????????????????????????????????????????????????????????????????????????????????????????????????????????????????????????????????????????????????????????????????????????????????????????????????????????????????????????????????????????????????????????????????????????????????????????????????????????????????????????????????????????????????????????????????????????????????????????????????????????????????????????????????????????????????????????????????????????????????????????????????????????????????????????????????????????????????????????????????????????????????????????????????????????????????????????????????????????????????????????????????????????????????????????????????????????????????????????????????????????????????????????????????????????????????????????????????????????????????????????????????????????????????????????????????????????????????????????????????????????????????????????????????????????????????????????????????????????????????????????????????????????????????????????????????????????????????????????????????????????????????????????????????????????????????????????????????????????????????????????????????????????????????????????????????????????????????????????????????????????????????????????????????????????????????????????????????????????????????????????????????????????????????????????????????????????????????????????????????????????????????????????????????????????????????????????????????????????????????????????????????????????????????????????????????????????????????????????????????????????????????????????????????????????????????????????????????????????????????????????????????????????????????????????????????????????????????????????????????????????????????????????????????????????????????????????????????????????????????????????????????????????????????????????????????????????????????????????????????????????????????????????????????????????????????????????????????????????????????????????????????????????????CGCTATTCTCATCATTGCTGCCGGTACTGGTGAGTTCGAGGCTGGTATCTCCAAGGATGGCCAGACTCGTGAGCACGCTCTTCTCGCCTACACTCTCGGTGTCAAGCAACTCATCGTTGCCATCAACAAGATGGACACTACCAAGTGGAGCGAGGACCGTTTCAACGAAATCATCAAGGAGACTTCCAACTTCATCAAGAAGGTCGGCTACAACCCCAAGACCGTTCCTTTCGTCCCCATCTCCGGCTTCAACGGTGACAACATGATCGAGCCCTCCAGCAACGCCCCATGGTACAAGGGCTGGGAGAAGGAGACCAAGACCAAGTCTACTGGCAAGACCCTCCTTGAGGCCATTGACTCCATCGACCCCCCATCCCGCCCGTCCGACAAGCCTCTTCGTCTCCCACTCCAGGATGTATACAAGATTGGTGGTATTGGCACGGTCCCCGTCGGTCGTGTCGAGACTGGTGTCATCAAGGCCGGTATGGTCGTCACCTTCGCTCCCGCCAACGTTACCACTGAAGTCAAGTCCGTCGAGATGCACCACGAACAGCTCACTGAGGGTGTCCCCGGAGACAACGTCGGCTTCAACGTCAAGAACGTCTCCGTCAAGGAGATTCGTCGTGGCAACGTCGCTGGTGACTCCAAGAACGATCCCCCCAAGGGTGCCGAGTCATTCAACGCTCAGGTCATTGTCCTTAACCACCCTGGCCAGGTTGGTGCTGGTTACGCTCCTGTCTTGGATTGCCACACTGCCCACATTGCATGCAAGTTCTCGGAGCTCTTGGAGAAGATCGACCGCCGAACTGGCAAGTCTGTTGAGAGCTCACCTAAGTTCATCAAGTCTGGTGACGCCGCTATCGTCAAGATGATTCCGTCCAAGCCCATGTGCGTTGAGGCCTCAC
Hermatomyces_turbinatus_MFLUCC_21_0038 GGATTGCCCTAGTAACGGCGAGTGAAGCGGCAAGAGCTCAAATTTGAAATCTGGCTCCTTTGGAGTCCGAGTTGTAATTTGTAGAGGGTGCTTTGGTGTCGGCCATGGCCTAAGTTCCTTGGAACAGGACGTCACAGAGGGTGAGAACCCCGTACGTGGCTGCTGGCCTTCACCATGTAAAGCCCCTTCGACGAGTCGAGTTGTTTGGGAATGCAGCTCTAAATGGGAGGTAAATTTCTTCTAAAGCTAAATATTGGCCAGAGACCGATAGCGCACAAGTAGAGTGATCGAAAGATGAAAAGCACTTTGGAAAGAGAGTCAAAAAGCACGTGAAATTGTTGAAAGGGAAGCGCTTGCAGCCAGACTTGCTCGTAGTTGCTCATCCGAGCTTTTGCTCGGTGCACTCTTCTGCGGGCAGGCCAGCATCAGTCCGGGCGGTCGGATAAAGGCTCTGGGAATGTAGCTCTCTTCGGGGAGTGTTATAGCCCTGGGTGTCATGCGACCAGTCTGAACTGAGGTCCGCGCATCTGCTAGGATGCTGGCGTAATGGCTGTAAGCGGCCCGTCTTGAAACACGGACCAAGGAGTCTAACATCTATGCGAGTGTTTGGGTGTCAAGCCCGGGCGCGCAATGAAAGTGAACGGAGGTGGGAACCCTTCGGGGCGCACCATCGACCGATCCTGATGTCTTCGGATGGATTTGAGTAAGAGCATAGCTGTTGGGACCCGAAAGATGGTGAACTATGCCTGAATAGGGTGAAGCCAGAGGAAACTCTGGTGGAGGCTCGCAGCGGTTCTGACGTGCAAATCGATCGTCAAATTTGGGCATAGGGGCGAAAGACTAATCGAACA??GACTTTCAAATATCTGCAGAAATCGTTGAAAATAATCAGGATTTCAATGTCCAAATGGCGGTTAAAGCTAGTGTTATCACCAATGGCCTGAAGTATTCGCTTGCTACGGGCAATTGGGGTGACCAAAAAAAGGCTGCGTCCGCCAAAGCAGGCGTGTCGCAAGTGCTCAATCGATACACTTATGCGTCGACACTATCACATCTTCGACGCACCAATACGCCTGTAGGTCGTGACGGCAAACTGGCTAAGCCGCGTCAATTACACAATACTCACTGGGGTTTGGTGTGCCCTGCTGAAACTCCTGAAGGTCAAGCTTGTGGTTTGGTCAAGAACTTGTCGTTGATGTGCTACGTGAGCGTCGGTAGCGAAAGCACACCCATTACCGACTTCATGAGCCAGCGAAACATGGAACTACTTGAAGAGTACGACCCAATCGTCAACCCTACCGCTACGAAGGTCTTTGTCAATGGTGTATGGGTGGGTGTTCACTCACAGCCATCGCAACTTGTATCTGTTGTGCAAGAGCTCCGACGAAATGGCACTCTATCATACGAAATGAGTCTTATTCGCGACATTCGAGACCGTGAATTCAAGATTTTCACCGACGCAGGAAGGGTTATGAGGCCACTGTTCGTCGTGGAAACTGACTATAGGAAACCCAATCGAGGCAACCTGGTGCTCAACAAGAGCCATATCCAGAAACTTAATGAGGATAAAGAGATTGACACATCAGGGTACAATGACGAGGATGCGCAGAATATGATTTTCGGCTGGAGAGGCCTAATTCACAGCGGTGTGGTTGAATATCTGGATGCCGAAGAGGAAGAGACTGCGATGATCATCATGACGCCAGAAGATCTAGAAGAGCATCGAGATTTGATGCAAGGTCTGCCGCAAGCACA------CACTATAGACCAGCACAAACGTATCAAACCCAAACCAAACCCCTCGGTGAAGACTTACACGCATTGTGAGATTCATCCGAGTATGATTCTTGGTATTTGCGCTAGCATC??????????????????????????????????????????????????????????????????????????????????????????????????????????????????????????????????????????????????????????????????????????????????????????????????????????????????????????????????????????????????????????????????????????????????????????????????????????????????????????????????????????????????????????????????????????????????????????????????????????????????????????????????????????????????????????????????????????????????????????????????????????????????????????????????????????????????????????????????????????????????????????????????????????????????????????????????????????????????????????????????????????????????????????????????????????????????????????????????????????????????????????????????????????????????????????????????????????????????????????????????????????????????????????????????????????????????????????????????????????????????????????????????????????????????????????????????????????????????????????????????????????????????????????????????????????????????CGCTATTCTCATCATTGCTGCTGGTACTGGTGAGTTCGAGGCTGGTATCTCCAAGGATGGCCAGACTCGTGAGCACGCTCTCCTCGCCTACACTCTCGGTGTCAAGCAACTTATCGTTGCCATCAACAAGATGGACACCACCAAGTGGAGTGAGGACCGCTTCAACGAAATCATCAAGGAGACCTCCAACTTCATCAAGAAGGTCGGCTACAACCCCAAGACCGTTCCTTTCGTCCCCATCTCCGGCTTCAACGGTGACAACATGATCGAGCCCTCCAGCAACGCCCCATGGTACAAGGGCTGGGAAAAGGAGACCAAGACCAAGTCCACTGGCAAGACTCTCCTTGAAGCCATCGACTCCATCGACCCCCCCTCCCGTCCATCCGACAAGCCCCTCCGTCTCCCTCTCCAGGATGTGTACAAGATTGGCGGTATTGGCACGGTCCCTGTCGGTCGTGTCGAGACCGGTGTCATCAAGGCCGGTATGGTCGTCACCTTCGCTCCCGCCAACGTCACCACTGAGGTCAAGTCCGTCGAGATGCACCACGAGCAGCTCAGTGAGGGTGTTCCCGGTGACAACGTCGGCTTCAATGTCAAGAACGTCTCCGTCAAGGAGATCCGTCGTGGCAACGTTGCTGGTGACTCTAAGAACGACCCCCCCAAGGGTGCCGAGTCCTTCAACGCTCAGGTCATCGTCCTCAACCACCCTGGTCAGGTTGGTGCTGGTTACGCTCCTGTCCTGGATTGCCACACTGCCCACATTGCCTGCAAGTTCTCTGAGCTCTTGGAGAAGATCGACCGCCGAACTGGCAAGTCTGTCGAAAGCTCTCCCAAGTTCATCAAGTCTGGTGATGCCGCTATCGTCAAGATGATTCCGTCCAAGCCCATGTGTGTTGAGGCCTCAC
Hyphodiscosia_jaipurensis_MFLU_23_0472 ????????????????GGCGAGTGAAGCGGCAACAGCTCAAATTTGAAATCTGGCTCCTTTGGGGTCCGAATTGTAATTTGTAGAGGATGTTTCGGCATCGGCGCTGCCCAAAGTTCCTTGGAACGGGACGTCATAGAGGGTGAGAGCCCCGTGTCTAGGCGGATGTCTTTGCCATGTGAAACTCCTTCGACGAGTCGAGTTGTTTGGGAATGCAGCTCAAAACGGGAGGTAAATTTCTTCCAAAGCTAAATACCGGCTGGAGACCGATAGTGCACAAGTAGAGTGATCGAAAGATGAAAAGCACTTTGGAAAGAGAGTCAAACAGCGCGTGAAATTGTTGAAAGGGAAGCGCTTGCGGCCAGACTTGACCGCCGTTGCTCGGTGGGGCTCCTGCCCCGCTTACTCTTCGGCGGCCAGGCCAGCATCGGCTCGGGCGGTTGGATAAAGGCCGCGGGAATGTGGCTCTCTTCGGGGAGTGTTATAGCCCGCGGTGCCATGCAACCCGCCTGGGTCGAGGTCTGCGCATCTGCTAGGATGCTGGCGTAATGGCTGTAAGCGGCCCGTCTTGAAACACGGACCAAGGAGTCTAACATTCGTGCGAGTGTTCGGGTGTAAAACCCGCACGCGCAATGAAAGTGAACGTAGGTGGGAGCCCTC-AGGGTGCACCATCGACCGATCTTAATGTCTTCGGATGGATTTGAGTATGAGCATGAATGTTGGGACCCGAAAGATGGTGAACTATGCCTAAGCAGGGCGAAGCCAGAGGAAACTCTGGTGGAGGCTCGCAGCGGTTCTGACGTGCAAATCGATCGTCAAATTT???????????????????????????????????????????????????????????????????????????????????????????????????????????????????????????????????????????????????????????????????????????????????????????????????????????????????????????????????????????????????????????????????????????????????????????????????????????????????????????????????????????????????????????????????????????????????????????????????????????????????????????????????????????????????????????????????????????????????????????????????????????????????????????????????????????????????????????????????????????????????????????????????????????????????????????????????????????????????????????????????????????????????????????????????????????????????????????????????????????????????????????????????????????????????????????????????????????????????????????????????????????????????????????????????????????????????????????????????????????????????????????????????????????????????????????????????????????????????????????????????????????????????????????????????????????????????????????????????????????????????????????????????????TTAAATCAGTTATCGTTTATTTGATAGTACCTTACTACTTGGATACCCGTGGTAATTCTAGAGCTAATACATGCTTAAAACCCCGACTTCGGAAGGGGTGTGTTTATTAGATAAAAAACCAACGCCTTTCGGGGCTGCTTGGTGATTCATGATAACCAAACGAATCGCATGGCCTTGCGCCGGCGATGGTTCATTCAAATTTCTGCCCTATCAACTTTCGATGGTAGGATCTGGGCCTACCATGGTATCAACGGGTAACGGGGAATTAGGGTTCGATTCCGGAGAGGGAGCCTGAGAAACGGCTACCACATCCAAGGAAGGCAGCAGGCGCGCAAATTACCCAATCCCGACACGGGGAGGTAGTGACAATAAATACTGATACGGGGCTCTTTCGGGTCTTGTAATTGGAATGAGTACAATTCAAATCCCTTAACGAGGAACAATTGGAGGGCAAGTCTGGTGCCAGCAGCCGCGGTAATTCCAGCTCCAATAGCGTATATTAAAGTTGTTGCAGTTAAAAAGCTCGTAGTTGAACCTTGGGCCAGGCTGGCCGGTCCGCCTAACCGCGTGTACTGGTCCGGCCGGGCCCTTTCCTCTGGGGAACCGCATGCCCTTCACTGGGCGTGTCGGGGAACCAGGACTTTTACTTTGAAAAAATTAGAGTGTTCAAAGCAGGCCTTTGCTCGGATACATTAGCATGGAATAATAGAATAGGACGTGCGGTCCTATTTTGTTGGTTTCTAGAACCGCCGTAATGATTAATAGGGACAGTCGGGGGCATCAGTATTCAGACGCGAGAGGTGAAATTCTTAGACCGTCTGAAGACTAACTACTGCGAAAGCATTTGCCAAGGATGTTTTCATTAATCAGTGAACGAAAGTTGGGGGATCGAAGACGATCAGATACCGTCGTAGTCTCAACCGTAAACTATGCCGACTAGGGATCGGGCGACGTTCCAATTATGACTCGCCC????????????????????????????????????????????????????????????????????????????????????????????????????????????????????????????????????????????????????????????????????????????????????????????????????????????????????????????????????????????????????????????????????????????????????????????????????????????????????????????????????????????????????????????????????????????????????????????????????????????????????????????????????????????????????????????????????????????????????????????????????????????????????????????????????????????????????????????????????????????????????????????????????????????????????????????????????????????????????????????????????????????????????????????????????????????????????????????????????????????????????????????????????????????????????????????????????????????????????????????????????????????????????????????????????????????????????????????????????????????????????????????????????????????????????????????????
Hyphodiscosia_jaipurensis_MFLUCC_23_0302 ????????????????GGCGAGTGAAGCGGCAACAGCTCAAATTTGAAATCTGGCTCCTTTGGGGTCCGAATTGTAATTTGTAGAGGATGTTTCGGCATCGGCGCTGCCCAAAGTTCCTTGGAACGGGACGTCATAGAGGGTGAGAGCCCCGTGTCTAGGCGGATGTCTTTGCCATGTGAAACTCCTTCGACGAGTCGAGTTGTTTGGGAATGCAGCTCAAAACGGGAGGTAAATTTCTTCCAAAGCTAAATACCGGCTGGAGACCGATAGTGCACAAGTAGAGTGATCGAAAGATGAAAAGCACTTTGGAAAGAGAGTCAAACAGCGCGTGAAATTGTTGAAAGGGAAGCGCTTGCGGCCAGACTTGACCGCCGTTGCTCGGTGGGGCTCCTGCCCCGCTTACTCTTCGGCGGCCAGGCCAGCATCGGCTCGGGCGGTTGGATAAAGGCCGCGGGAATGTGGCTCTCTTCGGGGAGTGTTATAGCCCGCGGTGCCATGCAACCCGCCTGGGTCGAGGTCTGCGCATCTGCTAGGATGCTGGCGTAATGGCTGTAAGCGGCCCGTCTTGAAACACGGACCAAGGAGTCTAACATTCGTGCGAGTGTTCGGGTGTAAAACCCGCACGCGCAATGAAAGTGAACGTAGGTGGGAGCCCTC-AGGGTGCACCATCGACCGATCTTAATGTCTTCGGATGGATTTGAGTATGAGCATGAATGTTGGGACCCGAAAGATGGTGAACTATGCCTAAGCAGGGCGAAGCCAGAGGAAACTCTGGTGGAGGCTCGCAGCGGTTCTGACGTGCAAATCGATCGTCAAATTTGGGTATAGGGG???????????????????????????????????????????????????????????????????????????????????????????????????????????????????????????????????????????????????????????????????????????????????????????????????????????????????????????????????????????????????????????????????????????????????????????????????????????????????????????????????????????????????????????????????????????????????????????????????????????????????????????????????????????????????????????????????????????????????????????????????????????????????????????????????????????????????????????????????????????????????????????????????????????????????????????????????????????????????????????????????????????????????????????????????????????????????????????????????????????????????????????????????????????????????????????????????????????????????????????????????????????????????????????????????????????????????????????????????????????????????????????????????????????????????????????????????????????????????????????????????????????????????????????????????????????????????????????????????????????????????????????????????????ATCGTTTATTTGATAGTACCTTACTACTTGGATACCCGTGGTAATTCTAGAGCTAATACATGCTTAAAACCCCGACTTCGGAAGGGGTGTGTTTATTAGATAAAAAACCAACGCCTTTCGGGGCTGCTTGGTGATTCATGATAACCAAACGAATCGCATGGCCTTGCGCCGGCGATGGTTCATTCAAATTTCTGCCCTATCAACTTTCGATGGTAGGATCTGGGCCTACCATGGTATCAACGGGTAACGGGGAATTAGGGTTCGATTCCGGAGAGGGAGCCTGAGAAACGGCTACCACATCCAAGGAAGGCAGCAGGCGCGCAAATTACCCAATCCCGACACGGGGAGGTAGTGACAATAAATACTGATACGGGGCTCTTTCGGGTCTTGTAATTGGAATGAGTACAATTCAAATCCCTTAACGAGGAACAATTGGAGGGCAAGTCTGGTGCCAGCAGCCGCGGTAATTCCAGCTCCAATAGCGTATATTAAAGTTGTTGCAGTTAAAAAGCTCGTAGTTGAACCTTGGGCCAGGCTGGCCGGTCCGCCTAACCGCGTGTACTGGTCCGGCCGGGCCCTTTCCTCTGGGGAACCGCATGCCCTTCACTGGGCGTGTCGGGGAACCAGGACTTTTACTTTGAAAAAATTAGAGTGTTCAAAGCAGGCCTTTGCTCGGATACATTAGCATGGAATAATAGAATAGGACGTGCGGTCCTATTTTGTTGGTTTCTAGAACCGCCGTAATGATTAATAGGGACAGTCGGGGGCATCAGTATTCAGACGCGAGAGGTGAAATTCTTAGACCGTCTGAAGACTAACTACTGCGAAAGCATTTGCCAAGGATGTTTTCATTAATCAGTGAACGAAAGTTGGGGGATCGAAGACGATCAGATACCGTCGTAGTCTCAACCGTAAACTATGCCGACTAGGGATCGGGCGACGTTCCAATTATGACTCGCCCGGC?????????????????????????????????????????????????????????????????????????????????????????????????????????????????????????????????????????????????????????????????????????????????????????????????????????????????????????????????????????????????????????????????????????????????????????????????????????????????????????????????????????????????????????????????????????????????????????????????????????????????????????????????????????????????????????????????????????????????????????????????????????????????????????????????????????????????????????????????????????????????????????????????????????????????????????????????????????????????????????????????????????????????????????????????????????????????????????????????????????????????????????????????????????????????????????????????????????????????????????????????????????????????????????????????????????????????????????????????????????????????????????????????????????????????????????????
Hypsostroma_caimitalense_GKM1165 ??????????????????CGAGTGAAGCGGCAACAGCTCAAATTTGAAATCTGGCTCCTCTAGAGTCCGAGTTGTAATTTGTAGAGGGTGCTTTGGCGAAGGCTGCGGCCTAAGTTCCTTGGAACAGGACGTCACAGAGGGTGAGAACCCCGTACGTGGCTGCCAGCCTGAGCCGTGTAAAGCCCCTTCGACGAGTCGAGTTGTTTGGGAATGCAGCTCTAAATGGGAGGTAAATTTCTTCTAAAGCTAAATATTGGCCAGAGACCGATAGCGCACAAGTAGAGTGATCGAAAGATGAAAAGCACTTTGGAAAGAGAGTCAAAAAGCACGTGAAATTGTTGAAAGGGAAGCGCTTGCAGCCAGACTTG-CGTTAAGTGTATGCTTGGGCTT----CCCCTGCTTTATCTTAATCGCAGGCCAGCATCAGTTCGGGCGGCTGGATAAAGGCCTTGGGAATGTAGCTCTCTCCGGGGAGTGTTATAGCCCTCGGTGTCATGCAGCCAGCCTGGACTGAGGTTCGCGCATCTGCTAGGATGCTGGCGTAATGGCTGTAAGCGGCCCGTCTTGAAACACGGACCAAGGAGTCTAACATCTATGCGAGTGTTTGGGTGTCAAGCCCGGACGCGTAATGAAAGTGAACGGAGGTGGGAACCCGT-AGGGTGCACCATCGACCGATCCTGATGTCTTCGGATGGATTTGAGTAAGAGCATAGCTGTTGGGACCCGAAAGATGGTGAACTATGCCTGAATAGGGTGAAGCCAGAGGAAACTCTGGTGGAGGCTCGCAGCGGTTCTGACGTGCAAATCGATCGTCAAATTTGGGCATAGGGGCGAAAGACTAATCGAACTAT????????????????????????????????????????????????????????????????????????????????????????????????????????????????????????????????????????????????????????????????????????????????????????????????????????????????????????????????????????????????????????????????????????????????????????????????????????????????????????????????????????????????????????????????????????????????????????????????????????????????????????????????????????????????????????????????????????????????????????????????????????????????????????????????????????????????????????????????????????????????????????????????????????????????????????????????????????????????????????????????????????????????????????????????????????????????????????????????????????????????????????????????????????????????????????????????????????????????????????????????????????????????????????????????????????????????????????????????????????????????????????????????????????????????????????????????????????????????????????????????????????????????????????????????????????????????????????????????????????????????????????????????????????????????????????????????????????????????????????????????????????????????????????????????????????????????????????????????????????????????????????????????????????????????????????????????????????????????????????????????????????????????????????????????????????????????????????????????????????????????????????????????????????????????????????????????????????????????????????????????????????????????????????????????????????????????????????????????????????????????????????????????????????????????????????????????????????????????????????????????????????????????????????????????????????????????????????????????????????????????????????????????????????????????????????????????????????????????????????????????????????????????????????????????????????????????????????????????????????????????????????????????????????????????????????????????????????????????????????????????????????????????????????????????????????????????????????????????????????????????????????????????????????????????????????????????????????????????????????????????????????????????????????????????????????????????????????????????????????????????????????????????????????????????????????????????????????????????????????????????????????????????????????????????????????????????????????????????????????????????????????????????????????????????????????????????????????????????????????????????????????????????????????????????????????????????????????????????????????????????????????????????????????????????????????????????????????????????????????????????????????????????????????????????????????????????????????????????????????????????????????????????????????????????????????????????????????????????????????????????????????????????????????????????????????????????????????????????????????????????????????????????????????????????????????????????????????????????????????????????????????????????????????????????????????????????????
Hypsostroma_saxicola_SMH_5005 GGATTGCCCTAGTAACGGCGAGTGAAGCGGCAACAGCTCAAATTTGAAATCTGGCCCGTC-AGGGTCCGAGTTGTAATTTGCAGAGGGTGCTTTGGCTCAGGCTATGGCCTAAGTTCTTTGGAACAGGACGTCACAGAGGGTGAGAACCCCGTACGTGGCTGCTAGCCTGGGTCGTGTAAAGCCCCTTCGACGAGTCGAGTTGTTTGGGAATGCAGCTCTAAATGGGAGGTAAATTTCTTCTAAAGCTAAATATTGGCCAGAGACCGATAGCGCACAAGTAGAGTGATCGAAAGATGAAAAGCACTTTGGAAAGAGAGTCAAAAAGCACGTGAAATTGTTGAAAGGGAAGCGCTTGCAGCCAGACCTG-GGGAGGGTGTATACGAGGGCTCTT--CCCTCGCTTCCGCC-GTCTCCAGGCCAGCATCAGTCTTCGCGGCTGGATAAAGGCCTTGGGAATGTAGCTCTCTCCGGGGAGTGTTATAGCCCTCGGTGTCATGCAGCCAGCGAAGACTGAGGACCGCGCA-CTGCTAGGATGCTGGCGTAATGGCTGTAAGCGGCCCGTCTTGAAACACGGACCAAGGAGTCTAACATCTATGCGAGTGTTTGGGTGTCAAGCCCGGACGCGTAATGAAAGTGAACGGAGGTGGGAACCCTT-AGGGTGCACCATCGACCGATCCTGATGTCTTCGGATGGATTTGAGTAAGAGCATAGCTGTTGGGACCCGAAAGATGGTGAACTATGCCTGAATAGGGTGAAGCCAGAGGAAACTCTGGTGGAGGCTCGCAGCGGTTCTGACGTGCAAATCGATCGTCAAATTTGGGCATAGGGGCGAAAGACTAATCGAACTAT????????????????????????????????????????????????????????????????????????????????????????????????????????????????????????????????????????????????????????????????????????????????????????????????????????????????????????????????????????????????????????????????????????????????????????????????????????????????????????????????????????????????????????????????????????????????????????????????????????????????????????????????????????????????????????????????????????????????????????????????????????????????????????????????????????????????????????????????????????????????????????????????????????????????????????????????????????????????????????????????????????????????????????????????????????????????????????????????????????????????????????????????????????????????????????????????????????????????????????????????????????????????????????????????????????????????????????????????????????????????????????????????????????????????????????????????????????????????????????????????????????????????????????????????????????????????????????????????????????????????????????????????????????????????????????????????????????????????????????????????????????????????????????????????????????????????????????????????????????????????????????????????????????????????????????????????????????????????????????????????????????????????????????????????????????????????????????????????????????????????????????????????????????????????????????????????????????????????????????????????????????????????????????????????????????????????????????????????????????????????????????????????????????????????????????????????????????????????????????????????????????????????????????????????????????????????????????????????????????????????????????????????????????????????????????????????????????????????????????????????????????????????????????????????????????????????????????????????????????????????????????????????????????????????????????????????????????????????????????????????????????????????????????????????????????????????????????????????????????????????????????????????????????????????????????????????????????????????????????????????????????????????????????????????????????????????????????????????????????????????????????????????????????????????????????????????????????????????????????????????????????????????????????????????????????????????????????????????????????????????????????????????????????????????????????????????????????????????????????????????????????????????????????????????????????????????????????????????????????????????????????????????????????????????????????????????????????????????????????????????????????????????????????????????????????????????????????????????????????????????????????????????????????????????????????????????????????????????????????????????????????????????????????????????????????????????????????????????????????????????????????????????????????????????????????????????????????????????????????????????????????????????????????????????????????????????????
Hysterium_angustatum_CBS_123334 GGATTGCCTCAGTAACGGCGAGTGAAGCGGCAACAGCTCAAATTTGAAATCTGGCCTTCTCGGGGTCCGAGTTGTAATTTGTAGAGGATGCTTCGGTGTTGGCCCCGGCCTAAGTTCCTTGGAACAGGACGTCGCAGAGGGTGAGAATCCCGTACGCGGCCGGTGTCCCTCGCCATGTGAAGCTCCTTCGACGAGTCGAGTTGTTTGGGAATGCAGCTCTAAATGGGAGGTAAATTTCTTCTAAAGCTAAATACCGGCCAGAGACCGATAGCGCACAAGTAGAGTGATCGAAAGATGAAAAGCACTTTGGAAAGAGAGTCAAAAAGTACGTGAAATTGTTGAAAGGGAAGCGCTTGCAACCAGACCTGCCCGCGGTCGCTCATCCAGGCTCCTGCCTGGTGCACTCTTCCGTGGTCAGGCCAGCATCGGTTCGGGCGGTCGGACAAAGACGGTGGGAATGTGGCTCCTCTCGGGGAGTGTTATAGCCCGCCGTGCAATGCGGCCAGTCCGGACCGAGGTCCGCGCTTCGGCTAGGATGCTGGCGTAATGGTTGTAAGCGGCCCGTCTTGAAACACGGACCAAGGAGTCTAACATCTGTGCGAGTGTTTGGGTGTCAAGCCCGGACGCGTAATGAAAGTGAACGGAGGCGGGAACCCT--AGGGTGCACCGTCGACCGATCCTGATGTCTTCGGATGGATTTGAGTAAGAGCATAGCTGTTGGGACCCGAAAGATGGTGAACTATGCCTGAATAGGGTGAAGCCAGAGGAAACTCTGGTGGAGGCTCGCAGCGGTTCTGACGTGCAAATCGATCGTCAAATTTGGGCATAGGGGCGAAAGACTAATCGAACTATGATTTACAAGTACCTCCAAAAGTTGTGGAAAATGGTCAAGACTTTAACGTTCAGATGGCTGTCAAAGCCAGTCTTATTACGAACGGTTTGAAGTATTCTTTAGCTACTGGTAATTGGGGCGACCAGAAGAAAGCAGCGTCTTCCAAGGCAGGTGTATCACAGGTGCTTAATCGTTACACCTATGCCTCCACATTATCACATCTTCGGCGGACAAATACTCCCGTCGGTCGTGATGGTAAACTTGCGAAACCTCGTCAGTTGCACAATACTCATTGGGGTCTCGTGTGTCCTGCAGAGACTCCAGAAGGGCAGGCTTGCGGTCTGGTCAAAAACCTTTCATTGATGTGCTACGTGAGCGTCGGCAGCGAAAGCACTCCAATTACCGACTTCATGAGCCAGAGGAATATGGAGCTTCTGGAAGAATACGACCCGGTGGTAAACCCCACGGCCACAAAGGTGTTTGTGAATGGCGTCTGGGTAGGAGTCCACTCTCAACCAGCCCAGCTGGTGTCCGTCGTCCAGGAGCTTCGGAGAAATGGCACCCTTTCGTACGAAATGAGTCTCATTCGANNNNNNNNNNNNNNNNNNNNNNNNNNNNNNNNNNNNNNNNNNNNNNNNNNNNNNNNNNNNNNNNTTATCGAGCCCGACTATAGGAAACCCAATCGTGGANGCCTTGTTCTAAACNAGAGCCATATACAGACACTTATGGATGNTNAAGAAATCGATACNCAAGGAATGANCGACGAAGATGCCGCTGCCTCCAAGTTTGGCTGGAAGGGCTTGATCCACAGTGGCGTTGTCGAGTATCTTGATGCTGAAGAAGAAGAANCCGCGATGATTATCATGACTCCAGAGGACCTTGAGGATCACCACCGAGTCGCCCAAGGAACTCCA------------------------------------------------------------------------------TACGAAGTC????????????????????????????????????ACTGCGAATGGCTCATTAAATCAGTTATCGTTTATTTGATAGTACCTTACTACTTGGATAACCGTGGTAATTCTAGAGCTAATACATGCTAAAAACCCCGACTTCGGGAGGGGTGTATTTATTAGATAAAAAACCAATGCCCTTCGGGGCTCCTTGGTGATTCATGATAACTTAACGGATCGCATGGCCTTGCGCCGGCGACGGTTCATTCAAATTTCTGCCCTATCAACTTTCGATTGTAGGGTATTGGCCTACAATGGTTTCAACGGGTAACGGGGAGTTAGGGCTCGACTCCGGAGAGGGAGCCTGAGAAACGGCTACCACATCCAAGGAAGGCAGCAGGCGCGCAAATTACCCAATCCCGACACGGGGAGGTAGTGACAATAAATACTGATACAGGGCTCTTTTGGGTCTTGTAATTGGAATGAGTACAATTTAAATACCTTAACGAGGAACAATTGGAGGGCAAGTCTGGTGCCAGCAGCCGCGGTAATTCCAGCTCCAATAGCGTATATTAAAGTTGTTGCAGTTAAAAAGCTCGTAGTTGAACCTTGGGCCTGGCTGGCCGGTCCGCCTCACCGCGTGCACTGGTCCGGCCGGGCCTTTCCTTCTGGAGAGCCGCATGCCCTTCACTGGGTGTGTCGGGGAACCAGGACTTTTACTTTGAGAAAATTAGAGTGTTCAAAGCAGGCCTTTGCTCGAATACGTTAGCATGGAATAATAGAATAGGACGTGCGGTCCTATTTTGTTGGTTTCTAGGACCGCCGTAATGATTAATAGGGATAGTCGGGGGCATCAGTATTCAATTGTCAGAGGTGAAATTCTTGGATTTATTGAAGACTAACTACTGCGAAAGCATTTGCCAAGGATGTTTTCATTAATCAGTGAACGAAAGTTAGGGGATCGAAGACGATCAGATACCGTCGTAGTCTTAACCGTAAACTATGCCGACTAGGGATCGGGCGATGTTATTATTTTGACTCGCTCGGCACCTTACGAGAAATCAAAG????????????????????????????????????????????????????????????????????????????????????????????????????????????????????????????????????????????????????????????????????????AAATCATCAAGGAGACCTCCAACTTCATTAAGAAGGTCGGATACAACCCCAAGACTGTTCCTTTCGTCCCCATTTCTGGTTTCAACGGAGACAACATGATCGATGCCTCCCCCAACTGCCCGTGGTACAAGGGCTGGGAGAAGGAGACTAAGACCAAGTCCACCGGTAAGACTCTCCTTGAGGCCATCGACGCCATCGACCCTCCTTCTCGTCCATCCGACAAGCCTCTCCGTCTTCCTCTTCAGGATGTGTACAAGATTGGCGGTATTGGCACGGTTCCTGTCGGTCGTGTTGAGACTGGTGTCATCAAGGCCGGTATGGTCGTCACCTTCGCTCCTGCTGGTGTCACCACCGAAGTCAAGTCCGTTGAAATGCACCACGAACAGCTCACCGAGGGTCTTCCCGGCGACAACGTCGGCTTCAACGTCAAGAACGTTTCCGTCAAGGAAATCCGTCGTGGTAACGTGGCTGGTGACTCCAAGAACGATCCCCCCAAAGGCGCCGAATCCTTCAACGCCCAGGTCATCGTTCTCAACCACCCTGGTCAAGTTGGTGCTGGTTATGCTCCAGTTTTGGACTGCCACACTGCCCACATTGCTTGCAAGTTCTCTGAGCTCCTCGAGAAGATCGATCGCCGAACTGGC??????????????????????????????????????????????????????????????????????????????????????????????
Hysterobrevium_smilacis_CBS_114601 GGATTGCCCTAGTAACGGCGAGTGAAGCGGCAACAGCTCAAATTTGAAATCTGGCCTTTC--AGGTCCGAGTTGTAATTTGTAGAGGATGCTTCGGCGTTGGACCCGACCTAAGTTCCTTGGAACAGGACGTCACAGAGGGTGAGAATCCCGTACGTGGCCGGTGTCCCTCGCCATGTGAAGCTCCTTCGACGAGTCGAGTTGTTTGGGAATGCAGCTCTAAATGGGAGGTAAATTTCTTCTAAAGCTAAATACTGGCCAGAGACCGATAGCGCACAAGTAGAGTGATCGAAAGATGAAAAGCACTTTGGAAAGAGAGTTAAAAAGTACGTGAAATTGTTGAAAGGGAAGCGCTTGCAACCAGACCTGCCCGCGGTCGCTCATCCAGGCTTCTGCCTGGTGCACTCTTCCGCGGTCAGGCCAGCATCGGTTTGGGCGGTCGGACAAAGGCGGCGGGAATGTGGCTCCCCTCGGGGAGTGTTATAGCCCGTCGTGCAATGCGGCCAGTCCGGACCGAGGTCCGCGCTTCGGCTAGGATGCTGGCGTAATGGTTGTAAGCGGCCCGTCTTGAAACACGGACCAAGGAGTCTAACATCTGTGCGAGTGTTTGGGTGTCAAGCCCGGACGCGTAATGAAAGTGAACGGAGGCGGGAACCTTC--GGGTGCACCGTCGACCGATCCTGATGTCTTCGGATGGATTTGAGTAAGAGCATAGCTGTTGGGACCCGAAAGATGGTGAACTATGCCTGAATAGGGTGAAGCCAGAGGAAACTCTGGTGGAGGCTCGCAGCGGTTCTGACGTGCAAATCGATCGTCAAATTTGGGCATAGGGGCGAAAGACTAATCGAACTATGATGTTCAAGTATCTTCAGAAATCGTAGAGAACAACCAGGAGTTCAATTTGCAGCTGGCCATCAAAGCAAGTCTTGTCACGAATGGTTTGAAATATTCACTGGCCACAGGAAATTGGGGTGATCAGAAGAAGGCCGCTTCATCCAAGGCTGGTGTCTCACAGGTCCTTAATCGTTACACTTATGCCTCCACCTTATCACATCTCCGCCGAACGAACACCCCAGTGGGCCGTGACGGCAAACTCGCCAAACCTCGTCAATTGCACAACACCCATTGGGGTCTCGTATGCCCTGCCGAAACACCCGAAGGACAAGCATGCGGTTTGGTCAAGAACCTGTCATTGATGTGCTACGTCAGCGTTGGTAGTGAGAGCACTCCAATCACCGATTTCATGACTCAGAGGAACATGGAACTCTTGGAAGAATACGATCCTGTGGTGAATCCGACTGCTACTAAGGTCTTCGTAAACGGCGTCTGGGTCGGAGTTCACTCACAACCAGCACAACTGGTATCCGTCGTCCAAGAGTTACGCAGGAATGGAACACTATCATACGAAATGAGTCTCATTCGAGACATTCGTGACCGAGAATTCAAGATCTTCACGGATGCAGGACGAGTTATGAGACCGCTTTTCGTGATCGAGACCGACTATCGGAAGCCTAATCGTGGCTGCCTTGTACTCAACAAGTCACACATACAAAAGCTCCTAGACGACAAGGAAATTGATACTTCAGGAATGAGCGACGAGGAATCCGCAGCGGTCAAGTTTGGCTGGAAAGGCTTGATCCACAGCGGTGTCGTGGAGTATCTCGATGCCGAGGAAGAAGAGGGGGCAATGATCATCATGACTCCGGAGGATCTGGAAGACCACCACCGCGTCAGTCAAGGAGCTCCAGTCGAGTTTGGGGTCGATCCTGATCCGCACAAACGTATCAAACCAAAACCAAACCCAACCGTTAAGACATACACACACTGCGAGATTCATCCAAGCATGATCTTAGGTATTTGCGCCAGCATTACTGCGAATGGCTCATTAAATCAGTTATCGTTTATTTGATAGTACCTTACTACTTGGATAACCGTGGTAATTCTAGAGCTAATACATGCTAAAAACCCCAACTTCGGGAGGGGTGTATTTATTAGATAAAAAACCAACGCCCTTCGGGGCTCCTTGGTGATTCATAATAACTTAACGGATCGCATGGCCTTGCGCCGGCGACGGTTCATTCAAATTTCTGCCCTATCAACTTTCGATTGTAGGGTATTGGCCTACAATGGTTTCAACGGGTAACGGGGAATTAGGGTTCGATTCCGGAGAGGGAGCCTGAGAGACGGCTACCACATCCAAGGAAGGCAGCAGGCGCGCAAATTACCCAATCCCGACACGGGGAGGTAGTGACAATAAATACTGATACAGGGCTCTTTTGGGTCTTGTAATTGGAATGAGTACAATTTAAACCCCTTAACGAGGAACAATTGGAGGGCAAGTCTGGTGCCAGCAGCCGCGGTAATTCCAGCTCCAATAGCGTATATTAAAGTTGTTGCAGTTAAAAAGCTCGTAGTTGAACCTTGGGCCTGGCTGGCCGGTCCGCCTCACCGCGTGCACTGGTCCGGCCGGGCCTTTCCTTCTGGAGAGCCGCATGCCCTTCACTGGGTGTGTCGGGGAACCAGGACTTTTACTTTGAAAAAATTAGAGTGTTCAAAGCAGGCCTTTGCTCGAATACGTTAGCATGGAATAATAGAATAGGACGTGCGGTCCTATTTTGTTGGTTTCTAGGACCGCCGTAATGATTAATAGGGATAGTCGGGGGCATCAGTATTCAATTGTCAGAGGTGAAATTCTTGGATTTATTGAAGACTAACTACTGCGAAAGCATTTGCCAAGGATGTTTTCATTAATCAGTGAACGAAAGTTAGGGGATCGAAGACGATCAGATACCGTCGTAGTCTTAACCGTAAACTATGCCGACTAGGGATCGGGCGATGTTATTATTTTGACTCGCTCGGCACCTTACGAGAAATCAAAG?????ATTCTCATCATTGCCGCCGGTACTGGTGAGTTCGAGGCTGGTATCTCCAAGGATGGCCAGACTCGAGAGCACGCCCTCCTCGCCTACACTCTCGGTGTTAGGCAAATCATCGTTGCCATCAACAAGATGGACACCACCAAGTGGTCTGAGGATCGTTTCCACGAAATCGTCAAGGAGACCTCCAACTTCATCAAGAAGGTCGGATACAACCCCAAGACCGTTCCTTTCGTCCCTATCTCTGGCTTCAACGGTGACAACATGATTGAGCCATCCCCCAACTGCCCCTGGTACAAGGGTTGGGAGAAGGAGACCAAGACCAAGTCCACCGGCAAGACTCTCCTCGAGGCTATCGACGCCATCGATCCCCCATCCCGTCCCTCAGACAAGCCTCTCCGTCTTCCTCTCCAGGATGTGTACAAGATCGGTGGTATTGGCACGGTCCCTGTCGGCCGTGTTGAGACCGGTGTCATCAAGTCTGGCATGGTCGTCACCTTCGCCCCCGCTGGTGTCACCACTGAAGTTAAGTCCGTTGAAATGCACCACGAACAGCTCGTTGAGGGTCTTCCCGGTGACAACGTCGGCTTCAACGTCAAGAACGTCTCCGTCAAGGAAATCCGCCGTGGTAATGTCGCTGGTGACTCCAAGAACGACCCCCCCAAAGGTGCCGAATCCTTCAACGCCCAGGTCATCGTCCTCAACCACCCCGGTCAAATCGGTGCCGGTTACGCACCAGTCTTGGATTGCCACACCGCCCACATTGCTTGCAAATTCTCTGAGCTCCTTGAAAAGATCGACCGACGAACTGGCAAGTCTATTGAGAACAGCCCCAAGTTCGTCAAGTCTGGTGATGCCGCTATCGTAAAGATGCTTCCCTCCAAGCCTATGTGCGTTGAGGCATCAC
Latorua_caligans_CBS_576_65 GGATTGCCCTAGTAACGGCGAGTGAAGCGGCAACAGCTCAAATTTGAAATCTGGCTCTCTCAGGGTCCGAGTTGTAATTTGCAGAGGGTGCTTTGGCTTTGGTTGCGGTCTAAGTTCCTTGGAACAGGACATCACAGAGGGTGAGAATCCCGTATGTGGTCGCATTCCATCGCCGTGTAAAGCCCCTTCGACGAGTCGAGTTGTTTGGGAATGCAGCTCTAAATGGGAGGTAAATTTCTTCTAAAGCTAAATACCGGCCAGAGACCGATAGCGCACAAGTAGAGTGATCGAAAGATGAAAAGCACTTTGGAAAGAGAGTCAAACAGCACGTGAAATTGTTGAAAGGGAAGCGCTTGCAGCCAGACTTGCCCGTCGTTGCTCATCCAGGCTCTTGCCTGGAGCACTCGATGGCGGGCAGGCCAGCATCAGTTTGGGCGGCCGGATAAAGACCTCTGTCACGTACCTTCCTCCGGGAAGGCCTTATAGGGGAGGTGCAACACGGCCAGTCCGGACTGAGGTTCGCGCATCTGCTAGGATGCTGGCGTAATGGCTGTAAGCGGCCCGTCTTGAAACACGGACCAAGGAGTCTAACATCTATGCGAGTGTTTGGGTGTCAAGCCCGGGCGCGCAATGAAAGTGAACGGAGGTGGGAACCCTTCGGGGTGCACCATCGACCGATCCTGATGTCTTCGGATGGATTTGAGTAAGAGCATAGCTGTTGGGACCCGAAAGATGGCGAACTATGCTTGAATCGGGTGAAGCCAGAGGAACCTCTGGTGCAGGCTCGCAGCGGTTCTGACGTGCAAATCGATCGTCAAATTTGGGCATAGGGGCGAAAGACTAATCGAACTAT????????????????????????????????????????????????????????????????????????????????????????????????????????????????????????????????????????????????????????????????????????????????????????????????????????????????????????????????????????????????????????????????????????????????????????????????????????????????????????????????????????????????????????????????????????????????????????????????????????????????????????????????????????????????????????????????????????????????????????????????????????????????????????????????????????????????????????????????????????????????????????????????????????????????????????????????????????????????????????????????????????????????????????????????????????????????????????????????????????????????????????????????????????????????????????????????????????????????????????????????????????????????????????????????????????????????????????????????????????????????????????????????????????????????????????????????????????????????????????????????????????????????????????????????????????????????????????????????????????????????????????????????????????????????????????????????????????????????????????????????????????????????????????????????????????????????????????????????????????????????????????????????????????????????????????????????????????????????????????????????????????????????????????????????????????????????????????????????????????????????????????????????????????????????????????????????????????????????????????????????????????????????????????????????????????????????????????????????????????????????????????????????????????????????????????????????????????????????????????????????????????????????????????????????????????????????????????????????????????????????????????????????????????????????????????????????????????????????????????????????????????????????????????????????????????????????????????????????????????????????????????????????????????????????????????????????????????????????????????????????????????????????????????????????????????????????????????????????????????????????????????????????????????????????????????????????????????????????????????????????????????????????????????????????????????????????????????????????????????????????????????????????????????????????????????????????????????????????????????????????????????????????????????????????????????????????????????????????????????????????????????????????????????????????????????????????????????????????????????????????????????????????????????????????????????????????????????????????????????????????????????????????????????????????????????????????????????????????????????????????????????????????????????????????????????????????????????????????????????????????????????????????????????????????????????????????????????????????????????????????????????????????????????????????????????????????????????????????????????????????????????????????????????????????????????????????????????????????????????????????????????????????????????????????????????????????????
Latorua_grootfonteinensis_CBS_369_72 ??????????????ACGGCGAGTGAAGCGGCAACAGCTCAAATTTGAAATCTGGCTCTCTTAGGGTCCGAGTTGTAATTTGCAGAGGGTGCTTTGGCTTTGGTTGCGGTCTATGTTCCTTGGAACAGGACATCACAGAGGGTGAGAATCCCGTATGTGGTCGCATTCCATCGCCGTGTAAAGCCCCTTCGACGAGTCGAGTTGTTTGGGAATGCAGCTCTAAATGGGAGGTAAATTTCTTCTAAAGCTAAATACCGGCCAGAGACCGATAGCGCACAAGTAGAGTGATCGAAAGATGAAAAGCACTTTGGAAAGAGAGTCAAACAGCACGTGAAATTGTTGAAAGGGAAGCGCTTGCAGCCAGACTTGCCCGTCGTTGCTCATCCAGGCTCTTGCCTGGAGCACTCGATGGCGGGCAGGCCAGCATCAGTTTGGGCGGCCGGATAAAGACCTCTGTCACGTACCTTCCTTCGGGAAGGCCTTATAGGGGAGGTGCAACACGGCCAGTCCGGACTGAGGTTCGCGCATCTGCTAGGATGCTGGCGTAATGGCTGTAAGCGGCCCGTCTTGAAACACGGACCAAGGAGTCTAACATCTATGCGAGTGTTTGGGTGTCAAGCCCGGGCGCGCAATGAAAGTGAACGGAGGTGGGAACCCTTCGGGGTGCACCATCGACCGATCCTGATGTCTTCGGATGGATTTGAGTAAGAGCATAGCTGTTGGGACCCGAAAGATGGTGAACTATGCTTGAATAGGGTGAAGCCAGAGGAAACTCTGGTGGAGGCTCGCAGCGGTTCTGACGTGCAAATCGATCGTCAAATTTGGGCATA????????????????????????????????????????????????????????????????????????????????????????????????????????????????????????????????????????????????????????????????????????????????????????????????????????????????????????????????????????????????????????????????????????????????????????????????????????????????????????????????????????????????????????????????????????????????????????????????????????????????????????????????????????????????????????????????????????????????????????????????????????????????????????????????????????????????????????????????????????????????????????????????????????????????????????????????????????????????????????????????????????????????????????????????????????????????????????????????????????????????????????????????????????????????????????????????????????????????????????????????????????????????????????????????????????????????????????????????????????????????????????????????????????????????????????????????????????????????????????????????????????????????????????????????????????????????????????????????????????????????????????????????????????????????????????????????????????????????????????????????????????????????????????????????????????????????????????????????????????????????????????????????????????????????????????????????????????????????????????????????????????????????????????????????????????????????????????????????????????????????????????????????????????????????????????????????????????????????????????????????????????????????????????????????????????????????????????????????????????????????????????????????????????????????????????????????????????????????????????????????????????????????????????????????????????????????????????????????????????????????????????????????????????????????????????????????????????????????????????????????????????????????????????????????????????????????????????????????????????????????????????????????????????????????????????????????????????????????????????????????????????????????????????????????????????????????????????????????????????????????????????????????????????????????????????????????????????????????????????????????????????????????????????????????????????????????????????????????????????????????????????????????????????????????????????????????????????????????????????????????????????????????????????????????????????????????????????????????????????????????????????????????????????????????????????????????????????????????????????????????????????????????????????????????????????????????????????????????????????????????????????????????????????????????????????????????????????????????????????????????????????????????????????????????????????????????????????????????????????????????????????????????????????????????????????????????????????????????????????????????????????????????????????????????????????????????????????????????????????????????????????????????????????????????????????????????????????????????????????????????????????????????????????????????????????????????????????????????????????????
Lecanactis_abietina_Ertz_5068_BR ??????CCCCAGTAACGGCGAGTGAAGCGGCAACAGCTCAAATTTGAAATCTGACCTCCACGGGGTCCGAGTTGTAATTTGCAGAGGATGCTTCGGCGTCGGCCCCGGGCCAAGTCCCCTGGAACGGGGCGTCCTAGAGGGTGAGAACCCCGTACCCGCCCGGTGCCCTTCGCCTCGTGAAGCTCCTTCGACGAGTCGAGTTGTTTGGGAATGCAGCTCCAAGCGGGAGGTAAATTTCTTCTAAAGCTAAATACCGGCCAGAGACCGATAGCGCACAAGTAGAGTGATCGAAAGATGAAAAGCACTTTGGAAAGAGAGTTAAAAAGCACGTGAAATTGTTGAAAGGGAAGCTCTTGCCGCCAGACTTG-CCACGGTCGCTCAGCCGCCC-CCCGGGCGGTGTACTCTTCCGTCGGCAGGCCAGCGTCGGTTCGGGCGGTCGGATAAAGGCCCCGGGAATGTAGCATCCTCCGGGGTGTGTTATAGCCCGGGGCGTAATACGGCCAGCCCGGTCCGAGGGATGCGTT---GCGAGGACGCTGGCGTAATGGCTGCAAGCGACCCGTCTTGAAACACGGACCAAGGAGTCTAACATCTGTGCGAGTGTTTGGGCGTCAAACCCATGCGCGTAATGAAAGTGAACGGAGGTGGGAACCCCTCGGGGCGCACCATCGACCGATCCTGATGTCTTCGGATGGATTTGAGTAAGAGCATAGCTGTTGGGACCCGAAAGATGGTGAACTATTCCCGGATAGGGTGAAGCCAGAGGAAACTCTGGTGGAGGCTCGCAGCGGTTCTGACGTGCAAATCGATCGTCAAATCTAGGAATAGGGGCGAAAGACTAATCGAACCAT??????????????????????????????????????????????????GGACGTTGCCGTTAAGACAAACGTTATAACGAATGGCCTGAGATACTCGTTGGCCACAGGCAATTGGGGTGATCAAAAGAAGGCCATGCAAACCAAAGCAGGCGTATCTCAAGTCCTTAATCGTTACACGTTTGCATCCACATTATCACACTTGCGCCGAACCAATACACCCATAGGTCGTGACGGTAAAATTGCAAAGCCGCGACAGCTGCACAACACGCACTGGGGCCTCGTATGTCCGTCAGAGACACCCGAAGGTCAAGCGTGCGGCTTGGTCAAAAACCTTTCCCTCATGTGCATTGTCAGTGTGGGAAAGGCGGGCGAACCGATTAGTGATTTCTTATTCGGTAAAGATCTGGAGCCTGTCGAGGACTATGAGCCGCAACGAGCACCGAATGCAACAAAAGTCTTTCTTAACGGCGTCTGGCTCGGCACACACCGAAATCCTCGGATTCTCGAGGAGGCTGTTTTACAAACCAGGCGAAATGCCGTCATCGATCCCGAAGTGACCATTGTAAGAGATATTCGAGAACGAGAGTTCAAAATTTTCACAGATGCAGGACGTGTCATGCGACCTCTGTTGGTCGTCGACAACGACCCTCGAAGCCCGAAGAATGGCCAGCTGGTCCTGGACTTTAGTCATATGGAGAAATTAGCAAACGATGATGACGCAAAAGACCCTGACATCCCTGAAAACGAGAAGAAGAAATTATGTTATGGCTTCACTGGTCTCGTCAAGGAGGGCGTGATTGACTTTCTTGATGCGGAAGAAGAGGAAAGTGCCATGATTGTCATGAACGTATCACACCTCCCAGGAGCTCAGGATCCGAGGCGCGAAACAGTACA-------------------------------CGCATTGAAATGAAG???????????????????????????????????????????????????????????????????????????????????????????????????????????????????????????????CTTGGATA-CCGTGGT-ATTCTAGAGCTAATACATGCCAAAAACCCCGACTTCGGAAGGGGTGTATTTATTAGATAAAAAGCCAACGCCCTTCGGGGCTCCCTGGTGATTCATGATAACTTCACGAACCGCATGGCCTTGCGCCGGCGGTGGTTCATTCAAATTTCTGCCCTATCAACTTTCGATTGTTGGGTATTGGCCAACAATGGTTACGACGGGTGACGGAGAATTAGGGTTCGATTCCGGAGAGGGAGCCTGAGAAACGGCTACCACATCCAAGGAAGGCAGCAGGCGCGCAAATTACCCAATCCCGACGCGGGGAGGTAGTGACAATAAATACTGATACAGGGCTCTTTTGGGTCTTGTAATTGGAATGAGTACAATTTAAATACCTTAACGAGGAACAATTGGAGGGCAAGTCTGGTGCCAGCAGCCGCGGTAATTCCAGCTCCAATAGCGTATATTAAAGTTGTTGCAGTTAAAAAGCTCGTAGTTGAACCTTGGCCCTGGCTGGCCGGTCCGCCTCACCGCGTGTACTGGTTCGGCCGGGGCTTTCCTCCTGGGGATCCGCATGGTCTTTACTGGTCGTGCCGGGGAACCAGGGCTTTTACTTTGAAAAAATTAGAGTGTTCAAAGCAGGCATCCGCTCGAATACATTAGCATGGAATAATGGAATAGGACGTGTGGTTCTATTTCGTTGGTTTCTAGAACCACCGTAATGATTGATAGGGATAGTCGGGGGCATCAGTATTCGATTGTCAGAGGTGAAATTCTTGGATTTATCGAAGACTAACTACTGCGAAAGCATTTGCCAAGGATGTTTTCATTAATCAG-GAACGAAAGTTAGGGGATCGAAGACGATCAGATACCGTCGTAGTCTTAACCATAAACTATGCCGACTAGGGATCGGGCGATGTTTCTTTCATGACTCGCTCGGCACCTTGCGAGAAATCAAAG??????????????????????????????????????????????????????????????????????????????????????????????????????????????????????????????????????????????????????????????????????????????????????????????????????????????????????????????????????????????????????????????????????????????????????????????????????????????????????????????????????????????????????????????????????????????????????????????????????????????????????????????????????????????????????????????????????????????????????????????????????????????????????????????????????????????????????????????????????????????????????????????????????????????????????????????????????????????????????????????????????????????????????????????????????????????????????????????????????????????????????????????????????????????????????????????????????????????????????????????????????????????????????????????????????????????????????????????????????????????????????????????????????????
Lentimurispora_urniformis_MFLUCC_18_0497 GGATTGCCCTAGTAACGGCGAGTGAAGCGGCAACAGCTCAAATTTGAAATCTGGCTCCTTTGGAGTCCGAGTTGTAATTTGTAGAGGGCGCTTTGGCTTTGGCTGCGGTCTAAGTTCCTTGGAACAGGACGTCACAGAGGGTGAGAATCCCGTACGTGGTCGCTTGCCATTGCCGTGTAAAGCCCCTTCGACGAGTCGAGTTGTTTGGGAATGCAGCTCTAAATGGGAGGTAAATTTCTTCTAAAGCTAAATATTGGCCAGAGACCGATAGCGCACAAGTAGAGTGATCGAAAGATGAAAAGCACTTTGGAAAGAGAGTCAAAAAGCACGTGAAATTGTTGAAAGGGAAGCGCTTGCAGCTAGACTTGCCTTCAGTTGCTCACCCGGGCTCTTGCCCGGGGCACTCTTCTGTTGGCAGGCCAGCATCAGTCCGGACGGTATGACAAAGGCGTGGTAAACGTACCTCTCTTCGGGGAGGACTTATAGGCTACGCGGCATACTACCAGCCCGGACTGAGGACCGCGCATCTGCGAGGATGCTGGCGTAATGGCTGTAAGCGGCCCGTCTTGAAACACGGACCAAGGAGTCTAACATCTATGCGAGTGTTTGGGTGTCAAGCCCGGGCGCGTAATGAAAGTGAACGGAGGTGGGAACCCTTT-GGGTGCACCATCGACCGATCCTGATGTCTTCGGATGGATTTGAGTAAGAGCATAGCTGTTGGGACCCGAAAGATGGTGAACTATGCCTGAATAGGGTGAAGCCAGAGGAAACTCTGGTGGAGGCTCGCAGCGGTTCTGACGTGCAAATCGATCGTCAAATTTGGGCATAGGGGCGAAAGACTAATCGAACTAT?????????????????????????????????????????????????????????????????????????????????????????????????????????????????????????????????????????????????????????????????????????????????????????????????????????????????????????????????????????????????????????????????????????????????????????????????????????????????????????????????????????????????????????????????????????????????????????????????????????????????????????????????????????????????????????????????????????????????????????????????????????????????????????????????????????????????????????????????????????????????????????????????????????????????????????????????????????????????????????????????????????????????????????????????????????????????????????????????????????????????????????????????????????????????????????????????????????????????????????????????????????????????????????????????????????????????????????????????????????????????????????????????????????????????????????????????????????????????????????????????????????????????????????????????????????????????????????ACTGCGAATGGCTCATTAAATCAGTTATCGTTTATTTGATAGTACCTTACTACTTGGATAACCGTGGTAATTCTAGAGCTAATACATGCTAAAAACCCCGACTTCGGGAGGGGTGTATTTATTAGATAAAAAACCAATGCCCTTCGGGGCTCTTTGGTGATTCATGATAACTTAACGGATCGCATGGCCTTGCGCCGGCGACGGTTCATTCAAATTTCTGCCCTATCAACTTTCGATGGTAAGGTATTGGCTTACCATGGTTTCAACGGGTAACGGGGAATTAGGGTTCGATTCCGGAGAGGGAGCCTGAGAAACGGCTACCACATCCAAGGAAGGCAGCAGGCGCGCAAATTACCCAATCCCGACACGGGGAGGTAGTGACAATAAATACTGATACAGGGCTCTTTTGAGTCTTGTAATCGGAATGAGTACAATTTAAACCCCTTAACGAGGAACAATTGGAGGGCAAGTCTGGTGCCAGCAGCCGCGGTAATTCCAGCTCCAATAGCGTATATTAAAGTTGTTGCAGTTAAAAAGCTCGTAGTTGAACCTTGGGCCTGGCTGGCCGGTCCGCCTCACCGCGTGTACTGGTCCGGCCGGGCCTTTCCTTCTGGAGAACCCCATGCCCTTCACTGGGTGTGCGGGGGAACCAGGACTTTTACTTTGAAAAAATTAGAGTGTTCAAAGCAGGCCTTTGCTCGAATACGTTAGCATGGAATAATAGAATAGGACGTGCGGTCCTATTTTGTTGGTTTCTAGGACCGCCGTAATGATTAATAGGGACAGTCGGGGGCATCAGTATTCAATTGTCAGAGGTGAAATTCTTGGATTTATTGAAGACTAACTACTGCGAAAGCATTTGCCAAGGATGTTTTCATTAATCAGTGAACGAAAGTTAGGGGATCGAAGACGATCAGATACCGTCGTAGTCTTAACCGTAAACTATGCCGACTAGGGATCGGGGGATGATTCTATCTTGTCTCCCTCGGCACCTTACGAGAAATCAAAGGCGCTATTCTCATTATCGCTGCCGGTACTGGTGAGTTCGAGGCTGGTATCTCCAAGGATGGTCAGACCCGTGAGCACGCTCTTCTCGCCTACACCCTTGGTGTGAAGCAGCTCATCGTCGCTATCAACAAGATGGACACAACCAAGTGGTCTGAGGAGCGCTTCAACGAAATCATCAAGGAGACGTCCTCTTTCATCAAGAAGGTCGGCTACAACCCCAAGCACGTCCCCTTCGTCCCCATCTCCGGCTTCAACGGCGACAACATGATCGAGGTCTCCACCAACTGCCCCTGGTACAAGGGTTGGGAGAAGGAGATCAAGGTCAAGGCCAGTGGCAAGACCCTCCTCGAGGCTATCGACGCTATCGAGGCTCCTACCCGTCCTTCCGACAAGCCCCTTCGTCTGCCCCTCCAGGATGTGTACAAGATTGGCGGTATTGGCACGGTCCCCGTCGGTCGTGTCGAGACCGGTGTCATTAAGGCTGGTATGGTCGTCACTTTCGCCCCTGCTGGTGTGACCACTGAAGTCAAGTCCGTTGAAATGCACCACGAGCAGCTTCCTGAAGGTGTTCCCGGTGACAACGTCGGCTTCAACGTCAAGAACGTCTCGGTCAAGGAGATTCGTCGTGGCAACGTTGCTGGTGACTCCAAGAACGACCCCCCCAAGGGTGCCGAGTCATTCAACGCCCAGGTCATCGTCCTTAACCACCCTGGCCAGGTTGGTGCTGGTTACGCTCCTGTGTTGGATTGCCACACTGCCCACATTGCCTGCAAGTTCTCCGAGCTCTTGGAGAAGATCGATCGTCGTACTGGCAAGTCTGTTGAGAACTCTCCCAAGTTCATCAAGTCTGGTGATGCCGCCATCGTCAAGATGATTCCTTCCAAGCCCATGTGCGTTGAGGCCTCAC
Lentithecium_pseudoclioninum_HHUF_29055 ??ATTGCCCTAGTAACGGCGAGTGAAGCGGCAACAGCTCAAATTTGAAATCTGGCCTCCTTGTGGTCCGAGTTGTAATTTGCAGAGGGTGCTTTGGCGTCGGCAGCGGTCTAAGTCCCTTGGAACAGGACATCACAGAGGGTGAGAATCCCGTACGTGGTCGCCTGCCTTCGCCGTGTAAAGCCCCTTCGACGAGTCGAGTTGTTTGGGAATGCAGCTCTAAATGGGAGGTAAATTTCTTCTAAAGCTAAATACTGGCCAGAGACCGATAGCGCACAAGTAGAGTGATCGAAAGATGAAAAGCACTTTGGAAAGAGAGTCAAACAGCACGTGAAATTGTTGAAAGGGAAGCGCTTGCCGCCAGACTTGCCCGTAGTTGCTCATCGGAACTTTTGCTCCGAGCACTCTTCTGCGGGCAGGCCAGCATCAGTTTGGGCGACCGGATAAAGGCCTCTGTCATGTATCTTCCTTCGGGATGACCTTATAGGGGAGGCGTAATGCGGCCAGCCCGGACTGAGGTCCGCGCATCTGCTAGGATGCTGGCGTAATGGCTGTAAGCGGCCCGTCTTGAAACACGGACCAAGGAGTCTAACATCTATGCGAGTGTTTGGGTGTCAAGCCCGGGCGCGTAATGAAAGTGAACGGAGGTGGGAACCCTCTGGGGTGCACCATCGACCGATCCTGATGTCTTCGGATGGATTTGAGTAAGAGCATAGCTGTTGGGACCCGAAAGATGGTGAACTATGCTTGAATAGGGTGAAGCCAGAGGAAACTCTGGTGGAGGCTCGCAGCGGTTCTGACGTGCAAATCGATCGTCAAATTTGGGCATAGGGGCGAAAGACTAATCGAACTAT?????????????????????????????????????????????????????????????????????????????????????????????????????????????????????????????????????????????????????????????????????????????????????????????????????????????????????????????????????????????????????????????????????????????????????????????????????????????????????????????????????????????????????????????????????????????????????????????????????????????????????????????????????????????????????????????????????????????????????????????????????????????????????????????????????????????????????????????????????????????????????????????????????????????????????????????????????????????????????????????????????????????????????????????????????????????????????????????????????????????????????????????????????????????????????????????????????????????????????????????????????????????????????????????????????????????????????????????????????????????????????????????????????????????????????????????????????????????????????????????????????????????????????????????????????????????????????????ACTGCGAATGGCTCATTAAATCAGTTATCGTTTATTTGATAGTACCTTACTACTTGGATAACCGTGGTAATTCTAGAGCTAATACATGCTGAAAACCCCGACTTCGGAAGGGGTGTATTTATTAGATAAAAAACCAATGCCCTCCGGGGCTCCTTGGTGATTCATAATAACTTCTCAGATCGCATGGCCTTGCGCCGGCGACGGTTCATTCAAATTTCTGCCCTATCAACTTTCGATGGTAAGGTATTGGCTTACCATGGTTTCAACGGGTAACGGGGAATTAGGGTTCGATTCCGGAGAGGGAGCCTGAGAAACGGCTACCACATCCAAGGAAGGCAGCAGGCGCGCAAATTACCCAATCCCGACACGGGGAGGTAGTGACAATAAATACTGATACAGGGCTCTTTTGGGTCTTGTAATTGGAATGAGTACAATTTAAACCTCTTAACGAGGAACAATTGGAGGGCAAGTCTGGTGCCAGCAGCCGCGGTAATTCCAGCTCCAATAGCGTATATTAAAGTTGTTGCAGTTAAAAAGCTCGTAGTTGAACCTTTGGCCTGGCTGGCAGGTCCGCCTCACCGCGTGCACTTGTCCGGCCGGGCCTTCTCTTCTGGAGAACCGCATGCCCTTCACTGGGTGTGTTGGGG-ACCAGGACTTTTACTTTGAAAAAATTAGAGTGTTCAAAGCAGGCCTTTGCTCGAATACGTTAGCATGGAATAATAGAATAGGACGTGCGGTCCTATTTTGTTGGTTTCTAGGACCGCCGTAATGATTAATAGGGACAGTCGGGGGCATCAGTATTCAATTGTCAGAGGTGAAATTCTTGGATTTATTGAAGACTAACTACTGCGAAAGCATTTGCCAAGGATGTTTTCATTAATCAGTGAACGAAAGTTAGGGGATCGAAGACGATCAGATACCGTCGTAGTCTTAACCATAAACTATGCCGACTAGGGATCGGGCGGTGTTATTATTTTGACTCGCTCGGCACCTTACGAGAAATCAAAGGCGCCATCCTCATCATTGCCGCTGGTACTGGTGAGTTCGAGGCCGGTATCTCCAAGGATGGTCAGACTCGTGAGCACGCTCTCCTCGCCTACACCCTGGGTGTGAAGCAGCTCATCGTCGCCATCAACAAGATGGACACTACCAAGTGGTCTGAGTCCCGTTTCCAGGAGATCATCAAGGAGACCTCCAACTTCATCAAGAAGGTCGGCTACAACCCCAAGCACGTCCCCTTCGTCCCCATCTCAGGCTTCAACGGCGACAACATGATCGAGCCCTCCTCCAACTGCCCCTGGTACAAGGGCTGGGAGAAGGAGACCAAGACCAAGTCCACTGGCAAGACCCTCCTCGAGGCCATTGATGCCATCGACCCCCCCTCCCGTCCCTCCGACAAGCCCCTCCGCCTGCCCCTCCAGGATGTGTACAAGATCGGCGGTATTGGCACGGTTCCCGTCGGTCGTGTCGAGACTGGTATCATCAAGGCCGGTATGGTCGTCACCTTCGCCCCCGCTGGTGTGACCACTGAAGTCAAGTCCGTCGAGATGCATCACGAGCAGCTTGTTGAGGGTGTTCCGGGTGACAACGTCGGCTTCAACGTCAAGAACGTCTCCGTTAAGGAGATCCGTCGTGGCAACGTTGCTGGTGACTCCAAGCAGGACCCCCCGAAGGGTGCTGAGTCCTTCAACGCCCAGGTCATCGTCCTCAACCACCCCGGTCAGGTCGGTGCCGGTTACGCTCCCGTCCTCGATTGCCACACCGCCCACATTGCTTGCAAGTTCTCCGAGCTCCTCGAGAAGATCGACCGCCGTACCGGCAAGTCGGTCGAGAACAGCCCCAAGTTCATCAAGTCTGGTGACGCCGCTATCGTCAAGATGATTCCCTCTAAGCCTATGTGCGTTGAGGCTTCAC
Leptodiscella_africana_CBS_400_65 GGATTGCCTTAGTAACGGCGAGTGAAGCGGCAACAGCTCAAATTTGAAATCTGGTACTTTCAGTGCCCGAATTGTAATTTGTAGAGGATGTTTCGGCGTCGGCGCCACCTGAAGTTCCTTGGAACGGGACGTCAAAGAGGGTGAGAGCCCCGTGTATGGGTGGGTGACTTCGCCATGTGAAACTCCTTCGACGAGTCGAGTTGTTTGGGAATGCAGCTCAAAATGGGAGGTAAATTTCTTCCAAAGCTAAATACCGGCCAGAGACCGATAGTGCACAAGTAGAGTGATCGAAAGATGAAAAGCACTTTGGAAAGAGAGTTAAACAGCGCGTGAAATTGTTGAAAGGGAAGCGCTTGCGGTCAGACTTGGTCGCCGTTGCTCGGCGGGGCCTGTGCCCCGTTTGCTCTTCGGCGATCAGGCCAGCATCAACTCGAGCGGCAGGATAAAGGCTGCGGGAATGTGGCTCTTC----GGAGTGTTATAGCCCGTGGTGTAATGCTGCCAGCTTGGGTTGAGGTCTGCGCATCTGCTAGGATGCTGGCGTAATGGCCCCAAGCGGCCCGTCTTGAAACACGGACCAAGGAGTCTAACATTCGTGCGAGTGTTCGGGCGT-AAACCCGTACGCGTAATGAAAGTGAACGTTGGTGGGAACTTTT----GTGCACCATCGACCGATCCGGATGTCTTCGGATGGATTTGAGTATGAGCACGTATGTTGGGACCCGAAAGATGGTGAACTATGCCTAAGCAGGGCGAAGCCAGAGGAAACTCTGGTGGAGGCTCGCAGCGGTTCTGACGTGCAAATCGATCGTCAAATTTGGGTATAGGGGCGAAAGACTAATCGAACCAT??????????????????????????????????????????????????????????????????????????????????????????????????????????????????????????????????????????????????????????????????????????????????????????TCTACTCTATCACATTTGCGACGGACCAATACACCCATTGGTCGCGACGGCAAACTTGCCAAGCCTCGTCAACTGCACAACACCCATTGGGGCCTTGTCTGCCCGGCTGAGACCCCCGAAGGACAAGCCTGTGGACTGGTGAAGAATCTCTCTTTGATGTGTTATGTGAGTGTTGGCAGCGAGTCTGCCCCTCTCATTGAATACTTGGGTGCTCGCGGTATGGAATTACTTGAAGAATATGATCCATCGCTCTCTCCAAATGCCACTAAGGTTTTTGTCAATGGTGTTTGGGTAGGTGTGAGTCGAGATGCTTCGTCTCTCTACAGGAACGTACGAGAACTGCGAGTCCTTGGTACGCTCAGTCATGAGATCTCCTTAGTTCGAGACGTCCGTGAGCGAGAATTCAAAATCTTCACGGACGCAGGACGAGTATGTCGACCGCTCTTCGTTATCAACGACAATCCAGCTAGCGCAGATCGAGGCAAGCTTGTCATTAAAAAGGAGCATATTGGAAAGCTTTTAGACGACAAGGAGGTTGACACAGCTGGCATGAACGACGAGCAGCGAATGGAGGTACTATTTGGTTGGCATGGCTTGCTTAAAGCGGGCGCAGTGGAGTACCTGGACGCTGACGAGGAAGAAACTGCCATGATGATCATGACTCCGGAAGATTTGGATGAGCACATCCGTATGAGAACCGGTGGAGCTGATTATCAAGACAACGATGAGGATCCCCACAGACGTGTCAAGAGCAAACCCAACCCAACGGTGAAATCTTTCACCCACTGCGAAATTCACCCCAGCATGCTGCTCGGTATCTGCGCAAGTATC?????????????????????????????????????????????????????????????????????????????????????????????????????????????????????????????????????????????????????????????????????????????????????????????????????????????????????????????????????????????????????????????????????????????????????????????????????????????????????????????????????????????????????????????????????????????????????????????????????????????????????????????????????????????????????????????????????????????????????????????????????????????????????????????????????????????????????????????????????????????????????????????????????????????????????????????????????????????????????????????????????????????????????????????????????????????????????????????????????????????????????????????????????????????????????????????????????????????????????????????????????????????????????????????????????????????????????????????????????????????????????????????????????????????????????????????????????????????????????????????????????????????????????????????????????????????????????????????????????????????????????TCGAGACCGGTATCTCCAAGGATGGCCAGACTCGTGAGCACGCTCTTCTCGCCTACACCCTCGGTGTCAAGCAGCTCATCGTTGCCATCAACAAGATGGACACCGCTGGTTGGGATGAGGGCCGTTTCAACGAAATCATCAAGGAGACCTCCAACTTCATCAAGAAGGTCGGCTACAACCCCAAGACCGTTCCTTTCGTCCCCATCTCCGGCTTCAACGGTGACAACATGATCGAGCCCTCTCCCAACTGCCCCTGGTACAAGGGCTGGGAGAAGGAGACCAAGTCCAAGTCCACCGGCAAGACCCTCCTTGAGGCCATCGATGCCATCGACCCCCCATCCCGCCCCGTCGACAAGCCCCTCCGCCTTCCCCTTCAGGATGTGTACAAGATCGGTGGTATCGGAACTGTTCCAGTCGGTCGTGTCGAGACCGGTAACATCAAGGCCGGTATGGTCGTCACCTTCGCCCCCGCTGGTGTCACCACTGAAGTCAAGTCCGTCGAGATGCACCACGAGCAGCTTGTCGAGGGTCTCCCCGGTGACAACGTCGGCTTCAACGTCAAGAACGTCTCCGTCAAGGAGATCCGTCGTGGCAACGTCGCTGGTGACTCCAAGAACGACCCTCCCAAGGGTGCCGAGTCCTTCAACGCCCAGGTCATCGTCCTCAACCACCCCGGCCAGGTCGGTGCTGGATACGCTCCAGTCTTGGATTGCCACACTGCCCACATTGCCTGCAAGTTCTCTGAGCTCCTCGAGAAGATCGATCGTCGTACCGGCAAGGCCATTGAGGCCAACCCCAAGTTCGTCAAGTCTGGTGATGCCGCCATCGTCAAGATGATTCCCT???????????????????????????
Leptodiscella_sexualis_MFLU_19_2783 GGATTGCCTTAGTAACGGCGAGTGAAGCGGCAACAGCTCAAATTTGAAATCTGGTACTTTTAGTGCCCGAGTTGTAATTTGTAGAGGATGTTTCGGCGTCGGCGCCACCTGAAGTTCCTTGGAACGGGACGTCAAAGAGGGTGAGAGCCCCGTGTATGGGTGGGTGACTTCGCCATGTGAAACTCCTTCGACGAGTCGAGTTGTTTGGGAATGCAGCTCAAAACGGGAGGTAAATTTCTTCCAAAGCTAAATACCGGCCAGAGACCGATAGTGCACAAGTAGAGTGATCGAAAGATGAAAAGCACTTTGGAAAGAGAGTTAAACAGCGCGTGAAATTGTTGAAAGGGAAGCGCTTGCGGTCAGACTTGGCCGCCGTTGCTCGGCGGGGCCTGTGCCCCGTTTGCTCTTCGGCGATCAGGCCAGCATCAACTCGAGCGGCTGGATAAAGGCTGCGGGAATGTGGCTCTTC----GGAGTGTTATAGCCCGTGGTGTAATGCTGCCAGTTTGGGTTGAGGTCTGCGCATCTGCTAGGATGCTGGCGTAATGGCCCCAAGCGGCCCGTCTTGAAACACGGACCAAGGAGTCTAACATTCGTGCGAGTGTTCGGGCGT-AAACCCGTACGCGTAATGAAAGTGAACGTTGGTGGGAACTTTT----GTGCACCATCGACCGATCCGGATGTCTTCGGATGGATTTGAGTATGAGCACGTATGTTGGGACCCGAAAGATGGTGAACTATGCCTAAGCAGGGCGAAGCCAGAGGAAACTCTGGTGGAGGCTCGCAGCGGTTCTGACGTGCAAATCGATCGTCAAATTTGGGTATAGGGGCGAAAGACTAATCGAACCAT????????????????????????????????????????????????????????????????????????????????????????????????????????????????????????????????????????????????????????????????????????????????????????????????????????????????????????????????????????????????????????????????????????????????????????????????????????????????????????????????????????????????????????????????????????????????????????????????????????????????????????????????????????????????????????????????????????????????????????????????????????????????????????????????????????????????????????????????????????????????????????????????????????????????????????????????????????????????????????????????????????????????????????????????????????????????????????????????????????????????????????????????????????????????????????????????????????????????????????????????????????????????????????????????????????????????????????????????????????????????????????????????????????????????????????????????????????????????????????????????????????????????????????????????????????????????????????????????????????????????????????????????????????????????????????????????????????????????????????????????????????????????????????????????????????????????????????????????????????????????????????????????????????????????????????????????????????????????????????????????????????????????????????????????????????????????????????????????????????????????????????????????????????????????????????????????????????????????????????????????????????????????????????????????????????????????????????????????????????????????????????????????????????????????????????????????????????????????????????????????????????????????????????????????????????????????????????????????????????????????????????????????????????????????????????????????????????????????????????????????????????????????????????????????????????????????????????????????????????????????????????????????????????????????????????????????????????????????????????????????????????????????????????????????????????????????????????????????????????????????????????????????????????????????????????????????????????????????????????????????????????????????????????????????????????????????????????????????????????????????????????????????????????????????????????????????????????????????????????????????????????????????????????????????????????????????????????????????????????????????????????????????????????????????????????????????????????????????????????????????????????????????????????????????????????????????????????????????????????????????????????????????????????????????????????????????????????????????????????????????????????????????????????????????????????????????????????????????????????????????????????????????????????????????????????????????????????????????????????????????????????????????????????????????????????????????????????????????????????????????????????????????????????????????????????????????????????????????????????????????????????????????????????????????????????????????????
Leptosphaeria_cichorium_MFLUCC_14_1063 ?????????????????????????????????????????????????????????????????????????????????????????????????????????????????????????????????????ACAGAGGGTGAGAATCCCGTACGTGGTCGCTAGCCTTCGCCGTGTAAAGCCTCTTCGACGAGTCGAGTTGTTTGGGAATGCAGCTCTAAATGGGAGGTAAATTTCTTCTAAAGCTAAATACTGGCCAGAGACCGATAGCGCACAAGTAGAGTGATCGAAAGATGAAAAGCACTTTGGAAAGAGAGTCAAATAGCACGTGAAATTGTTAAAAGGGAAGCGCTTGCAGCCAGACTTGCCCGTAGTTGCTCATCCAGGCTTTTGCCTGGTGCACTCTTCTATGGGCAGGCCAGCATCAGTTTGGGCGGCTGGATAAAGGTCTCGATCACGTACCTCCTTTCGGGGAGGCCTTATAGGGGAGACGACATACAGCCAGCCTGGACTGAGGTCCGCGCATTCGCTAGGATGCTGGCGTAATGGCTGTAAGCGGCCCGTCTTGAAACACGGACCAAGGAGTCTAACATCTATGCGAGTGTTTGGGTGTCAAGCCCGAACGCGCAATGAAAGTGAACGGAGGTGGGAACCCTTAAGGGTGCACCATCGACCGATCCTGATGTCTTCGGAAGGATTTGAGTAAGAGCATAGCTGTTGGGACCCGAAAGATGGTGAACTATGCTTGAATAGGGTGAAGCCAGAGGAAACTCTGGTGGAGGCTCGCAGCGGTTCTGACGTGCAAATCGATCGTCAAATTT????????????????????????????????????????????????????????????????????????????????????????????????????????????????????????????????????????????????????????????????????????????????????????????????????????????????????????????????????????????????????????????????????????????????????????????????????????????????????????????????????????????????????????????????????????????????????????????????????????????????????????????????????????????????????????????????????????????????????????????????????????????????????????????????????????????????????????????????????????????????????????????????????????????????????????????????????????????????????????????????????????????????????????????????????????????????????????????????????????????????????????????????????????????????????????????????????????????????????????????????????????????????????????????????????????????????????????????????????????????????????????????????????????????????????????????????????????????????????????????????????????????????????????????????????????????????????????????????????????????????????????????????????????????????????????????????????????????????????????????????????????????????????????????????????????????????????????????????????????????????????????????????????????????????????????????????????????????????????????????????????????????????????????????????????????????????????????????????????????????????????????????????????????????????????????????????????????????????????????????????????????????????????????????????????????????????????????????????????????????????????GCCAGCAGCCGCGGTAATTCCAGCTCCAATAGCGTATATTAAAGTTGTTGCAGTTAAAAAGCTCGTAGTTGAAACTTGGGTCTGGCTGGCGGGTCCGCCTCACCGCGTGTACTTGTCCGGCCGGGCC-TTCCTTCTGGAGAACCTCATGCCCTTTACTGGGCGTGTTGGGG-ACCAGGACTTTTACTTTGAAAAAATTAGAGTGTTCAAAGCAGGCCTTTGCTCGAATACGTTAGCATGGAATAATAGAATAGGACGTGCGGTCCTATTTTGTTGGTTTCTAGGACCGCCGTAATGATTAATAGGGACAGTCGGGGGCATCAGTATTCAATTGTCAGAGGTGAAATTCTTGGATTTATTGAAGACTAACTACTGCGAAAGCATTTGCCAAGGATGTTTTCATTAATCAGTGAACGAAAGTTAGGGGATCGAAGACGATCAGATACCGTCGTAGTCTTAACCGTAAACTATGCCGACTAGGGATCGGGCGATGTTCTTTTTCTGACTCGCTC????????????????????????????????????????????????????????????????????????????????????????????????????????????????????????????????????????????????????????????????????????????????????????????????????????????????????????????????????????????????????????????????????????????????????????????????????????????????????????????????????????????????????????????????????????????????????????????????????????????????????????????????????????????????????????????????????????????????????????????????????????????????????????????????????????????????????????????????????????????????????????????????????????????????????????????????????????????????????????????????????????????????????????????????????????????????????????????????????????????????????????????????????????????????????????????????????????????????????????????????????????????????????????????????????????????????????????????????????????????????????????????????????????????????????????????????
Leptoxyphium_fumago_CBS_123_26 ??????????AGTAACGGCGAGTGAAGCGGCAAAAGCTCAGATTTGAAATCTGGCGTCTTCGGCGTCCGAGTTGTAATCTGTAGAGGATGCCTTGGG--TGGCACCGGTCTAAGTCCCCTGGAACGGGGTGTCACAGAGGGTGAGAATCCCGTATGTGACCGGGAAGGCGCCCTATACATGGCTCCTTCGACGAGTCGAGTTGTTTGGGAATGCAGCTCTAAATGGGAGGTAAATTCCTTCTAAAGCTAAATACCGGCCAGAGACCGATAGCGCACAAGTAGAGTGATCGAAAGATGAAAAGCACTTTGGAAAGAGAGTTAAAAAGCACGTGAAATTGTTGAAAGGGAAGCGCTTGCAACCAGACTTGTTGGCGGT-GTTCCGCCGGTCTTCTGACCGGTCTACTCACC-GTCTGCAGGCCAGCATCATCTGGGGCCGCTGGATAAAAGCGGAGGGAATGTGGCTCCTC--CGGGAGTGTTATAGCCCTCTGTGTAATACAGCGAGTCCCGGGTGAGGTCCGCGCTTCGGCTAGGATGCTGGCGTAATGGTCGTAAGCGGCCCGTCTTGAAACACGGACCAAGGAGTCTAACATCTATGCGAGTGTTCGGGTGTCAAACCCCTACGCGTAATGAAAGTGAACGGAGGTGGGACCTTTT--AGGTGCACCATCGACCGATCCTGATGTCTTCGGATGGATTTGAGTAAGAGCATAGCTGTTGGGACCCGAAAGATGGTGAACTATGCCTGGATAGGGTGAAGCCAGAGGAAACTCTGGTGGAGGCTCGCAGCGGTTCTGACGTGCAAATCGATCGTCAAATTTGGGTATAGGGGCGAAAGACTAATCGAACCATGACGCAGCAATATCTCGTGAGAGAATTGAGAGCGGTAGGGATTTCAACGTCAACTTGGCTTGCAAAAGCAACATCATTACTTCTGGTCTCCGCTACAGCTTGGCTACAGGAAACTGGGGTGATCAGAAAAAAGCAATGTCTACAAGGGCAGGTGTCAGTCAGGTGTTGAATCGCTTCACATACGCCTCAACGTTGTCACATTTACGGCGTACAAATACTCCCATTGGTCGAGATGGTAAGATTGCCAAACCTAGACAGTTGCACAACACGCACTGGGGATTGGTCTGCCCAGCTGAAACACCTGAGGGTCAAGCCTGCGGTTTGGTCAAGAACTTGGCTCTGATGTGTTACGTAAGCGTTGGAACACCAGGAACTCCCCTCGTGGAATTCATGCAACAAAGAGACATGGAGTTGTTGGAAGAGTACGATCCTGTCACCAATCCGAATGCTACCAAAGTCTTCGTCAACGGCGTCTGGGTTGGCGTTCACAAAAACCCGACACAGTTGATCGAGACGCTGCGCGAAATTCGACGAAGAGGAACTGTCAGTTTTGAAATCACGATCATTCGTGACGTTCGTGAGAGGGAGATCAAGGTCTTCACCGATGCTGGCAGAGTTTGTCGACCTCTCTTTGTTGTTGATAACAACCCACGATCTGAACACAAGGGCCAACTGGCTCTCAGACGTGAGCATGTTGAAAGGCTTCAGGATGATCGCGAGGTTGACACGACATTCCTCTCGGAAGAAGAACGCGATGAAAGAATCTTTGGATGGAAAGGCTTGGTCAAGGAAGGTGTCGTTGAGTATTTGGACGCCGAAGAAGAGGAGCAAGCCATGATCACAATGTCACCAGACGATCTTGATGAGCATACCAAACTGATGCAAGGCAATGT---GATTCATGAAGGCATCGAAGATCCGCATCGCCGTATCAAGGCAAAACCAAGTTCTGCCGTGAGCATGTATACCCATTGTGAGGTTCATCCGGCTATGATCTTGGGCGTCTGCGCATCGATCACTGCGAATGGCTCATTAAATCAGTTATCGTTTATTTGATAGTACCTTACTACATGGATAACCGTGGTAATTCTAGAGCTAATACATGCTAAAAACCCCGACTCACGAAGGGGTGTATTTATTAGATAAAAAACCAATGCCCTTT-GGGCTTCATGGTGAATCATAATAACTTAACGAATCGCATGGCCTTGCGCCGGCGATGGTTCATTCAAATTTCTGCCCTATCAACTTTCGATGGTAGGATAGTGGCCTACCATGGTATCAACGGGTAACGGGGAATTAGGGTTCTATTCCGGAGAGGGAGCCTGAGAAACGGCTACCACATCCAAGGAAGGCAGCAGGCGCGCAAATTACCCAATCCCGACACGGGGAGGTAGTGACAATAAATACTGATACAGGGCTCTTTTGGGTCTTGTAATTGGAATGAGTACAATTTAAATACCTTAACGAGGAACAATTGGAGGGCAAGTCTGGTGCCAGCAGCCGCGGTAATTCCAGCTCCAATAGCGTATATTAAAGTTGTTGCAGTTAAAAAGCTCGTAGTTGAACCTTGGGCCTGGCTGGCCGGTCCGCCTCACCGCGTGTACTGGTCCGGCCGGGCCTTTCCTTCTGGGGAACCGCATGCCCTTCACTGGGCGTGTGTGGGAACCAGGACTTTTACTTTGAAAAAATTAGAGTGTTCAAAGCAGGCCTTTGCTCGAATACATTAGCATGGAATAATAGAATAGGACGTGTGGTTCTATTTTGTTGGTTTCTAGGACCGCCGTAATGATTAATAGGGATAGTCGGGGGCATCCGTATTCAATTGTCAGAGGTGAAATTCTTGGATTTATTGAAGACGAACTACTGCGAAAGCATTTGCCAAGGATGTTTTCATTAATCAGTGAACGAAAGTTAGGGGATCGAAGACGATCAGATACCGTCGTAGTCTTAACCATAAACTATGCCGACTAGGGATCGGGGGGTGTTATCATTTTGACCTCCTCGGCACCTTACGAGAAATCAAAGGCGCTATCCTCATCATTGCCGCCGGTACCGGTGAGTTCGAGGCTGGTATCTCCAAGGATGGCCAGACCCGTGAGCACGCCCTGCTCGCCTTCACCCTCGGTGTGAAGCAGCTCATCGTTGCCATCAACAAGATGGACACCACCAAGTGGTCTGAGGACCGTTACAACGAGATCATCAAGGAGACCTCCACCTTCATCAAGAAGGTCGGTTTCAACCCAAAGCACGTCCCATTCGTGCCAATCTCCGGTTTCAACGGTGACAACATGATCGAGCCATCCACCAACTGCCCATGGTACAAGGGTTGGGAGAAGGAGACCAAGGCCAAGGCCACTGGCAAGACCCTCCTCGAGGCCATCGATGCCATCGACCCACCTCAGCGTCCAAGTGACAAGCCTCTCCGTCTTCCTCTCCAGGATGTGTACAAGATTGGTGGTATTGGCACGGTTCCTGTCGGTCGTGTCGAGACCGGTGTCATCAAGGCCGGTATGGTCGTCACCTTCGCCCCAGCTGGTGTCACCACTGAAGTCAAGTCCGTCGAGATGCACCACGAGCAGCTCGCCGAGGGTCTCCCCGGTGACAACGTCGGCTTCAACGTCAAGAACGTCTCCGTCAAGGAGATCCGTCGTGGCAACGTCGCCGGTGACTCCAAGCAGGACCCACCAAAGGGCTGTGACAGCTTCAACGCCCAGGTTATCGTCCTTAACCACCCTGGTCAGATTGGCGCTGGTTACGCTCCAGTCCTCGACTGCCACACTGCTCACATTGCTTGCAAGTTCTCTGAGCTCCTCGAGAAGATTGACCGCCGTACCGGCAAGTCCATTGAGGCCAGCCCCAAGTTCGTCAAGTCTGGTGACGCCGCCATTGTCAAGATGATTCCATCCAAGCCAATGTGCGTTGAGGCTTCAC
Libertasomyces_myopori_CPC_27354 ???TTGCCCTAGTAACGGCGAGTGAAGCGGCAACAGCTCAAATTTGAAATCTGGCTCTTTCAGGGTCCGAGTTGTAATTTGCAGAGGGCGCTTTGGCGTTGGCAGCGGTCCAAGTTCCTTGGAACAGGACGTCACAGAGGGTGAGAATCCCGTACGTGGTCGCTGGCCGACGCCGTGTAAAGCCCCTTCGACGAGTCGAGTTGTTTGGGAATGCAGCTCTAAATGGGAGGTAAATTTCTTCTAAAGCTAAATACTGGCCAGAGACCGATAGCGCACAAGTAGAGTGATCGAAAGATGAAAAGCACTTTGGAAAGAGAGTCAAAAAGCACGTGAAATTGTTGAAAGGGAAGCGCATGCAGCCAGACTTGCCTGTAGTTGCTCATCCGGGCTCTTGCCCGGTGCACTCTTCTGCGGGCAGGCCAGCATCAGTTTGGGCGGTTGGATAAAGGTCTCTGTCATGTACTTCCTCTCGGGGAAGCCTTATAGGGGAGACGACATGCAACCAGCCTGGACTGAGGTCCGCGCATTTGCTAGGATGCTGGCGTAAGGGCTGTATGCGGCCCGTCTTGAAACACGGACCAAGGAGTCTAACATCTATGCGAGTGTTTGGGTGTCAAGCCCGAGCGCGGAATGAAAGTAAACGGAGGTAGGAACCCTTCGGGGTGCACTATCGACCGATCCTGATGTCTTCGGATGGATTTGAGTAAGAGCATGGCTGTTGGGACCCGAAAGATGGTGAACTATGCTTGAATAGGGTGAAGCCAGAGGAAACTCTGGTGGAGGCTCGCAGCGGTTCTGACGTGCAAAT?????????????????????????????????????????????????????????????????????????????????????????????????????????????????????????????????????????????????????????????????????????????????????????????????????????????????????????????????????????????????????????????????????????????????????????????????????????????????????????????????????????????????????????????????????????????????????????????????????????????????????????????????????????????????????????????????????????????????????????????????????????????????????????????????????????????????????????????????????????????????????????????????????????????????????????????????????????????????????????????????????????????????????????????????????????????????????????????????????????????????????????????????????????????????????????????????????????????????????????????????????????????????????????????????????????????????????????????????????????????????????????????????????????????????????????????????????????????????????????????????????????????????????????????????????????????????????????????????????????????????????????????????????????????????????????????????????????????????????????????????????????????????????????????????????????????????????????????????????????????????????????????????????????????????????????????????????????????????????????????????????????????????????????????????????????????????????????????????????????????????????????????????????????????????????????????????????????????????????????????????????????????????????????????????????????????????????????????????????????????????????????????????????????????????????????????????????????????????????????????????????????????????????????????????????????????????????????????????????????????????????????????????????????????????????????????????????????????????????????????????????????????????????????????????????????????????????????????????????????????????????????????????????????????????????????????????????????????????????????????????????????????????????????????????????????????????????????????????????????????????????????????????????????????????????????????????????????????????????????????????????????????????????????????????????????????????????????????????????????????????????????????????????????????????????????????????????????????????????????????????????????????????????????????????????????????????????????????????????????????????????????????????????????????????????????????????????????????????????????????????????????????????????????????????????????????????????????????????????????????????????????????????????????????????????????????????????????????????????????????????????????????????????????????????????????????????????????????????????????????????????????????????????????????????????????????????????????????????????????????????????????????????????????????????????????????????????????????????????????????????????????????????????????????????????????????????????????????????????????????????????????????????????????????????????????????????????????????????????????????????????????????????
Ligninsphaeria_jonesii_GZCC_15_0080 GGATTGCCTCAGTAACGGCGAGTGAAGCGGCAACAGCTCAAATTTGAAATCTGGCCCCCCGGGGGTCCGAGTTGTAATTTGTAGAGGGTGCTTTGGCGTCGGCCGCGGCCTAAGTTCCTTGGAACAGGACGTCACAGAGGGTGAGAACCCCGTACGTGGCCGATGGTCTTCGCCGTGTAAAGCCCCTTCGACGAGTCGAGTTGTTTGGGAATGCAGCTCTAAATGGGAGGTAAATTTCTTCTAAAGCTAAATACCGGCCAGAGACCGATAGCGCACAAGTAGAGTGATCGAAAGATGAAAAGCACTTTGGAAAGAGAGTCAAAAAGCACGTGAAATTGTTGAAAGGGAAGCGCTTGCGGCCAGACTTGTTTGCAGTTGCTCATCCGGGCGTCCGCCCGGTGCACTCTTCTGCAGGCAGGCCAGCATCAGTTCGGGCGGTCGGACAAAGGCCTCGGGAATGTGGCTCCCTCCGGGGAGTGTTATAGCCCGGGGCGCAATGCGGCCAGCTCGGACTGAGGTCCGCGCATCTGCTAGGATGCTGGCGTAATGGCCGCAAGCGGCCCGTCTTGAAACACGGACCAAGGAGTCTAACATCTATGCGAGTGTTTGGGTGTCAAGCCCGAGCGCGCAATGAAAGTGAACGGAGGTGGGAACCTTTCGGGGCGCACCATCGACCGATCCTGATGTCTTCGGATGGATTTGAGTAAGAGCATAGCTGTTGGGACCCGAAAGATGGTGAACTATGCCTGAATAGGGTGAAGCCAGAGGAAACTCTGGTGGAGGCTCGCAGCGGTTCTGACGTGCAAATCGATCGTCAAATTTGGGCATAGGGGCGAAAGACTAATCGAACTAT????????????????????????????????????????????????????????????????????????????????????????????????????????????????????????????????????????????????????????????????????????????????????????????????????????????????????????????????????????????????????????????????????????????????????????????????????????????????????????????????????????????????????????????????????????????????????????????????????????????????????????????????????????????????????????????????????????????????????????????????????????????????????????????????????????????????????????????????????????????????????????????????????????????????????????????????????????????????????????????????????????????????????????????????????????????????????????????????????????????????????????????????????????????????????????????????????????????????????????????????????????????????????????????????????????????????????????????????????????????????????????????????????????????????????????????????????????????????????????????????????????????????????????????????????????????????????????????????????????????????????????????????????????????????????????????????????????????????????????????????????????????????????????????????????????????????????????????????????????????????????????????????????????????????????????????????????????????????????????????????????????????????????????????????????????????????????????????????????????????????????????????????????????????????????????????????????????????????????????????????????????????????????????????????????????????????????????????????????????????????????????????????????????????????????????????????????????????????????????????????????????????????????????????????????????????????????????????????????????????????????????????????????????????????????????????????????????????????????????????????????????????????????????????????????????????????????????????????????????????????????????????????????????????????????????????????????????????????????????????????????????????????????????????????????????????????????????????????????????????????????????????????????????????????????????????????????????????????????????????????????????????????????????????????????????????????????????????????????????????????????????????????????????????????????????????????????????????????????????????????????????????????????????????????????????????????????????????????????????????????????????????????????????????????????????????????????????????????????????????????????????????????????????????????????????????????????????????????????????????????????????????????????????????????????????????????????????????????????????????????????????????????????????????????????????????????????????????????????????????????????????????????????????????????????????????????????????????????????????????????????????????????????????????????????????????????????????????????????????????????????????????????????????????????????????????????????????????????????????????????????????????????????????????????????????????????????
Ligninsphaeria_jonesii_MFLUCC_15_0641 ?????GCCTCAGTAACGGCGAGTGAAGCGGCAACAGCTCAAATTTGAAATCTGGCCCCCCGGGGGTCCGAGTTGTAATTTGTAGAGGGTGCTTTGGCGTCGGCCGCGGCCTAAGTTCCTTGGAACAGGACGTCACAGAGGGTGAGAACCCCGTACGTGGCCGATGGTCTTCGCCGTGTAAAGCCCCTTCGACGAGTCGAGTTGTTTGGGAATGCAGCTCTAAATGGGAGGTAAATTTCTTCTAAAGCTAAATACCGGCCAGAGACCGATAGCGCACAAGTAGAGTGATCGAAAGATGAAAAGCACTTTGGAAAGAGAGTCAAAAAGCACGTGAAATTGTTGAAAGGGAAGCGCTTGCGGCCAGACTTGTTTGCAGTTGCTCATCCGGGCGTCCGCCCGGTGCACTCTTCTGCAGGCAGGCCAGCATCAGTTCGGGCGGTCGGACAAAGGCCTCGGGAATGTGGCTCCCTCCGGGGAGTGTTATAGCCCGGGGCGCAATGCGGCCAGCTCGGACTGAGGTCCGCGCATCTGCTAGGATGCTGGCGTAATGGCCGCAAGCGGCCCGTCTTGAAACACGGACCAAGGAGTCTAACATCTATGCGAGTGTTTGGGTGTCAAGCCCGAGCGCGCAATGAAAGTGAACGGAGGTGGGAACCTTTCGGGGCGCACCATCGACCGATCCTGATGTCTTCGGATGGATTTGAGTAAGAGCATAGCTGTTGGGACCCGAAAGATGGTGAACTATGCCTGAATAGGGTGAAGCCAGAGGAAACTCTGGTGGAGGCTCGCAGCGGTTCTGACGTGCAAATCGATCGTCAAATTTGGGCATA????????????????????????????????????????????????????????????????????????????????????????????????????????????????????????????????????????????????????????????????????????????????????????????????????????????????????????????????????????????????????????????????????????????????????????????????????????????????????????????????????????????????????????????????????????????????????????????????????????????????????????????????????????????????????????????????????????????????????????????????????????????????????????????????????????????????????????????????????????????????????????????????????????????????????????????????????????????????????????????????????????????????????????????????????????????????????????????????????????????????????????????????????????????????????????????????????????????????????????????????????????????????????????????????????????????????????????????????????????????????????????????????????????????????????????????????????????????????????????????????????????????????????????????????????????????????????????????????????????????????????????????????????????????????????????????????????????????????????????????????????????????????????????????????????????????????????????????????????????????????????????????????????????????????????????????????????????????????????????????????????????????????????????????????????????????????????????????????????????????????????????????????????????????????????????????????????????????????????????????????????????????????????????????????????????????????????????????????????????????????????????????????????????????????????????????????????????????????????????????????????????????????????????????????????????????????????????????????????????????????????????????????????????????????????????????????????????????????????????????????????????????????????????????????????????????????????????????????????????????????????????????????????????????????????????????????????????????????????????????????????????????????????????????????????????????????????????????????????????????????????????????????????????????????????????????????????????????????????????????????????????????????????????????????????????????????????????????????????????????????????????????????????????????????????????????????????????????????????????????????????????????????????????????????????????????????????????????????????????????????????????????????????????????????????????????????????????????????????????????????????????????????????????????????????????????????????????????????????????????????????????????????????????????????????????????????????????????????????????????????????????????????????????????????????????????????????????????????????????????????????????????????????????????????????????????????????????????????????????????????????????????????????????????????????????????????????????????????????????????????????????????????????????????????????????????????????????????????????????????????????????????????????????????????????????????????????????????????????????????
Lignosphaeria_thailandica_MFLUCC_11_0376 AGATTGCCTCAGTAACGGCGAGTGAAGCGGCAACAGCTCAAATTTGAAATCTGGCCCCCTCGGAGCCCGAGTTGTAATTTGCAGAGGGTGCTTTGGCGTCGGCTGTGGCCTAAGTTCCTTGGAACAGGATGTCGTAGAGGGTGAGAATCCCGTACGCGGCCGCCAGCCTTTGCCGTGTAAAGCCCCTTCGAAGAGTCGAGTTGTTTGGGAATGCAGCTCTAAACAGGAGGTAAATTCCTTCCAAAGCTAAATACCGGCCAGAGACCGATAGCGCACAAGTAGAGTGATCGAAAGATGAAAAGCACTTTGGAAAGAGAGTCAAAAAGCACGTGAAATTGTTGAAAGGGAAGCGCTTGCAGCCAGACGCGCCTGCGGGGGTTCATCCGGGCTTCTGCCCGGTGCACTCCCCCGCGGGTGGGCCAGCGTCAGCTTGGGTGGCCGGACAAAAGCCTGCTAAACGTACCTCCCCC--GGGAGGACTTATAGGGTAGGTGGCATACGGCTAGCCCGGGCTGAGGACCGCGCTTCGGCGAGGATGCTGGCGTAATGGTGGCAAGCGGCCCGTCTTGAAACACGGACCAAGGAGTCTAACGTCTATGCGAGTGTTTGGGTGTCAAGCCCGATCGCGCAATGAAAGTGAACGGAGGTGAGATCCCTCACGGGTGCATCATCGACCGATCCTGAAGTCTTCGGATGGATTTGAGTAAGAGCGTAGCCGTTGGGACCCGAAAGAAGGTGAACTAAGCTTGAATAGGGTGAAGCCAGAGGAAACTCTGGTGGAGGCTCGCAGCGGTTCTGACGTGCAAATCGATCGTCAAATTTGGGCTTAGGGGCGAAAGACTAATCGACTTCT????????????????????????????????????????????????????????????????????????????????????????????????????????????????????????????????????????????????????????????????????????????????????????????????????????????????????????????????????????????????????????????????????????????????????????????????????????????????????????????????????????????????????????????????????????????????????????????????????????????????????????????????????????????????????????????????????????????????????????????????????????????????????????????????????????????????????????????????????????????????????????????????????????????????????????????????????????????????????????????????????????????????????????????????????????????????????????????????????????????????????????????????????????????????????????????????????????????????????????????????????????????????????????????????????????????????????????????????????????????????????????????????????????????????????????????????????????????????????????????????????????????????????????????????????????????????????????????????????????????????????????????????????????????????????????????????????????????????????????????????????????????????????????????????????????????????????????????????????????????????????????????????????????????????????????????????????????????????????????????????????????????????????????????????????????????????????????????????????????????????????????????????????????????????????????????????????????????????????????????????????????????????????????????????????????????????????????????????????????????????????????????????????????????????????????????????????????????????????????????????????????????????????????????????????????????????????????????????????????????????????????????????????????????????????????????????????????????????????????????????????????????????????????????????????????????????????????????????????????????????????????????????????????????????????????????????????????????????????????????????????????????????????????????????????????????????????????????????????????????????????????????????????????????????????????????????????????????????????????????????????????????????????????????????????????????????????????????????????????????????????????????????????????????????????????????????????????????????????????????????????????????????????????????????????????????????????????????????????????????????????????????????????????????????????????????????????????????????????????????????????????????????????????????????????????????????????????????????????????????????????????????????????????????????????????????????????????????????????????????????????????????????????????????????????????????????????????????????????????????????????????????????????????????????????????????????????????????????????????????????????????????????????????????????????????????????????????????????????????????????????????????????????????????????????????????????????????????????????????????????????????????????????????????????????????????????????
Lindgomyces_cigarosporus_G619 ???????????????????????????????????????????????????????????????????????????????????????????????????????????????????????TGGAACAGGACGTCACAGAGGGTGAGAATCCCGTACGTGGCCGCTGGCCTTCGCCATGTAAAGCCCCTTCGACGAGTCGAGTTGTTTGGGAATGCAGCTCTAAATGGGAGGTAAATTTCTTCTAAAGCTAAATATTGGCCAGAGACCGATAGCGCACAAGTAGAGTGATCGAAAGATGAAAAGCACTTTGGAAAGAGAGTCAAAAAGCACGTGAAATTGTTGAAAGGGAAGCGCTTGCAGCCAGACTTGCTCGTAGTTGCTCAACTAGGCTTCTGCCTGGTGCACTCTTCTGCGAGCAGGCCAGCATCAGTTCAGGCGGTCGGATAAAGGTCTTGGGAATGTGGCTCTCTTCGGGGAGTGTTATAGCCCAGGGCGCAATGCGACCAGCCTGGACTGAGGTCCGCGCATCTGCTAGGATGCTGGCGTAATGGCTGTAAGCGGCCCGTCTTGAAACACGGACCAAGGAGTCTAACATCTATGCGAGTGTTTGGGTGTCAAGCCCGAGCGCGCAATGAAAGTGAACGGAGGTGGGAACCCGCAAGGGCGCACCATCGACCGATCCTGATGTCTTCGGATGGATTTGAGTAAGAGCATAGCTGTTGGGACCCGAAAGATGGTGAACTATGCCTGAATAGGGTGAAGCCAGAGGAAACTCTGGTGGAGGCTCGCAGCGGTTCTGACGTGCAAATCGATCGTCAAATTTGGGCATAGGGGCGAAAGACTAATCGAACTAT?????????????????????????????????????????????????????????????????????????????????????????????????????????????????????????????????????????????????????????????????????????????????????????????????????????????????????????????????????????????????????????????????????????????????????????????????????????????????????????????????????????????????????????????????????????????????????????????????????????????????????????????????????????????????????????????????????????????????????????????????????????????????????????????????????????????????????????????????????????????????????????????????????????????????????????????????????????????????????????????????????????????????????????????????????????????????????????????????????????????????????????????????????????????????????????????????????????????????????????????????????????????????????????????????????????????????????????????????????????????????????????????????????????????????????????????????????????????????????????????????????????????????????????????????????????????????????????ACTGCGAATGGCTCATTAAATCAGTTATCGTTTATTTGATAGTACCTTACTACTTGGATAACCGTGGTAATTCTAGAGCTAATACATGCTAAAAACCCCAACTTCGGAAGGGGTGTATTTATTAGATAAAAAACCAATGCCCTTCGGGGCTCTTTGGTGATTCATAATAACTTAACGGATCGCATGGCCTTGCGCCGGCGACGGTTCATTCAAATTTCTGCCCTATCAACTTTCGATGGTAAGGTATTGGCTTACCATGGTTTCAACGGGTAACGGGGAATTAGGGTTCGATTCCGGAGAGGGAGCCTGAGAAACGGCTACCACATCCAAGGAAGGCAGCAGGCGCGCAAATTACCCAATCCCGACACGGGGAGGTAGTGACAATAAATACTGATACAGGGCTCTTTTGGGTCTTGTAATTGGAATGAGTACAATTTAAACCCCTTAACGAGGAACAATTGGAGGGCAAGTCTGGTGCCAGCAGCCGCGGTAATTCCAGCTCCAATAGCGTATATTAAAGTTGTTGCAGTTAAAAAGCTCGTAGTTGAAACTTGGGCCTGGCTGACCGGTCCGCCTCACCGCGTGTACTGGTCCGGCCGGGCCTTTCCTTCTGGAGAGCCTCATGCCCTTCACTGGGTGTGTTGGGGAACCAGGACTTTTACTTTGAAAAAATTAGAGTGTTCAAAGCAGGCCTTTGCTCGAATACGTTAGCATGGAATAATAGAATAGGACGTGCGATCCTATTTTGTTGGTTTCTAGGACCGCCGTAATGATTAATAGGGATAGTCGGGGGCATCAGTATTCAATTGTCAGAGGTGAAATTCTTGGATTTATTGAAGACTAACTACTGCGAAAGCATTTGCCAAGGATGTTTTCATTAATCAGTGAACGAAAGTTAGGGGATCGAAGACGATCAGATACCGTCGTAGTCTTAACCGTAAACTATGCCGACTAGGGATCGGGCGATGTTATTATTTTGACTCGCTCGGCACCTTACGAGAAATCAAAG??????????????????????????????????????????????????????????????????????????????????????????????????????????????????????????????????????????????????????????????????????????????????????????????????????????????????????????????????????????????????????????????????????????????????????????????????????????????????????????????????????????????????????????????????????????????????????????????????????????????????????????????????????????????????????????????????????????????????????????????????????????????????????????????????????????????????????????????????????????????????????????????????????????????????????????????????????????????????????????????????????????????????????????????????????????????????????????????????????????????????????????????????????????????????????????????????????????????????????????????????????????????????????????????????????????????????????????????????????????????????????????????????????????
Lindgomyces_ingoldianus_ATCC_200398 ??????????????????????TGAAGCGGCAACAGCTCAAATTTGAAATCTGGCCCCTTCGGGGCCCGAGTTGTAATTTGTAGAGGGTGCTTTGGCGTTGGCCATGGTCTAAGTTCCTTGGAACAGGACGTCACAGAGGGTGAGAATCCCGTACGTGGCCGCTGGCCTTCGCCATGTAAAGCCCCTTCGACGAGTCGAGTTGTTTGGGAATGCAGCTCTAAATGGGAGGTAAATTTCTTCTAAAGCTAAATATTGGCCAGAGACCGATAGCGCACAAGTAGAGTGATCGAAAGATGAAAAGCACTTTGGAAAGAGAGTCAAAAAGCACGTGAAATTGTTGAAAGGGAAGCGCTTGCAGCCAGACTTGCTCGTAGTCGCTCATCTAGGCTTCTGCCTGGTGCACTCTTCTGCGGGCAGGCCAGCATCAGTTCAGGCGGTCGGATAAAGGTCTTGGGAATGTGGCTCTCTTCGGGGAGTGTTATAGCCCGTGGCGCAATGCGACCAGCCTGGACTGAGGTCCGCGCATCTGCTAGGATGCTGGCGTAATGGCTGTAAGCGGCCCGTCTTGAAACACGGACCAAGGAGTCTAACATCTATGCGAGTGTTTGGGTGTCAAGCCCGAGCGCGCAATGAAAGTGAACGGAGGTGGGAACCCGCAAGGGCGCACCATCGACCGATCCTGATGTCTTCGGATGGATTTGAGTAAGAGCATAGCTGTTGGGACCCGAAAGATGGTGAACTATGCCTGAATAGGGTGAAGCCAGAGGAAACTCTGGTGGAGGCTCGCAGCGGTTCTGACGTGCAAATCGATCGTCAAATTTGGGCATAGGGGCGAAAGACTAATCGAACTAT?????????????????????????????????????????????????????????????????????????????????????????????????????????????????????????????????????????????????????????????????????????????????????????????????????????????????????????????????????????????????????????????????????????????????????????????????????????????????????????????????????????????????????????????????????????????????????????????????????????????????????????????????????????????????????????????????????????????????????????????????????????????????????????????????????????????????????????????????????????????????????????????????????????????????????????????????????????????????????????????????????????????????????????????????????????????????????????????????????????????????????????????????????????????????????????????????????????????????????????????????????????????????????????????????????????????????????????????????????????????????????????????????????????????????????????????????????????????????????????????????????????????????????????????????????????????????????????????????????????TAAATCAGTTATCGTTTATTTGATAGTACCTTACTACTTGGATAACCGTGGTAATTCTAGAGCTAATACATGCTAAAAACCCCGACTTCGGGAGGGGTGTATTTATTAGATAAAAAACCAATGCCCTTCGGGGCTCTTTGGTGATTCATAATAACTTAACGGATCGCATGGCCTTGCGCCGGCGACGGTTCATTCAAATTTCTGCCCTATCAACTTTCGATGGTAAGGTATTGGCTTACCATGGTTTCAACGGGTAACGGGGAATTAGGGTTCGATTCCGGAGAGGGAGCCTGAGAAACGGCTACCACATCCAAGGAAGGCAGCAGGCGCGCAAATTACCCAATCCCGACACGGGGAGGTAGTGACAATAAATACTGATACAGGGCTCTTTTGGGTCTTGTAATTGGAATGAGTACAATTTAAACCCCTTAACGAGGAACAATTGGAGGGCAAGTCTGGTGCCAGCAGCCGCGGTAATTCCAGCTCCAATAGCGTATATTAAAGTTGTTGCAGTTAAAAAGCTCGTAGTTGAAACTTGGGCCTGGCTGGCCGGTCCGCCTCACCGCGTGTACTGGTCCGGCCGGGCCTTTCCTTCTGGAGAGCCTCATGTCCTTCACTGGGTGTGTTGGGGAACCAGGACTTTTACTTTGAAAAAATTAGAGTGTTCAAAGCAGGCCTTTGCTCGAATACGTTAGCATGGAATAATAGAATAGGACGTGCGATCCTATTTTGTTGGTTTCTAGGACCGCCGTAATGATTAATAGGGATAGTCGGGGGCATCAGTATTCAATTGTCAGAGGTGAAATTCTTGGATTTATTGAAGACTAACTACTGCGAAAGCATTTGCCAAGGATGTTTTCATTAATCAGTGAACGAAAGTTAGGGGATCGAAGACGATCAGATACCGTCGTAGTCTTAACCGTAAACTATGCCGACTAGGGATCG??????????????????????????????????????????????????????????????????????????????????????????????????????????????????????????????????????????????????????????????????????????????????????????????????????????????????????????????????????????????????????????????????????????????????????????????????????????????????????????????????????????????????????????????????????????????????????????????????????????????????????????????????????????????????????????????????????????????????????????????????????????????????????????????????????????????????????????????????????????????????????????????????????????????????????????????????????????????????????????????????????????????????????????????????????????????????????????????????????????????????????????????????????????????????????????????????????????????????????????????????????????????????????????????????????????????????????????????????????????????????????????????????????????????????????????????????????????????????????????
Longipedicellata_aptrootii_MFLU_10_0297 ???TTGCCCTAGTAACGGCGAGTGAAGCGGCAACAGCTCAAATTTGAAATCTGGCCCCCTCGGGGTCCGAGTTGTAATTTGCAGAGGGTGCTTTGGCTTTGGTTGCGGTCTAAGTTCCTTGGAACAGGACATCGCAGAGGGTGAGAATCCCGTACGTGATCGCGCACCATCGCCGTGTAAAGCCCCTTCGACGAGTCGAGTTGTTTGGGAATGCAGCTCTAAATGGGAGGTAAATTCCTTCTAAGGCTAAATACCGGCCAGAGACCGATAGCGCACAAGTAGAGTGATCGAAAGATGAAAAGCACTTTGGAAAGAGAGTCAAAAAGCACGTGAAATTGTTGAAAGGGAAGCGCTTGCAGCCAGACTTGCCCGCAGTTGCTCACCCAGGCTCCGGCCCGGGGCACTCTTCTGCGGGCAGGCCAGCATCAGCTCGGGCGGTCGGACAAAGGCCTCTGTCATGTATCTTCCTTCGGGATGACCTTATAGGGGAGGCGCAACACGGCCAGCCCGGGCTGAGGACCGCGCATCTGCTAGGATGCTGGCGTAATGGCCGCAAGCGGCCCGTCTTGAAACACGGACCAAGGAGTCTAACATCTGTGCGAGTGTTTGGGTGTCAAGCCCGGGCGCGCAATGAAAGTGAACGGAGGTGGGAACCCTCCGGGGCGCACCATCGACCGATCCTGATGTCTTCGGATGGATTTGAGTAAGAGCACGGCTGTTGGGACCCGAAAGATGGTGAACTATGCTTGAATAGGGTGAAGCCAGAGGAAACTCTGGTGGAGGCTCGCAGCGGTTCTGACGTGCAAATCGATCGTCAAATTTGGGCATA-GGGCGAAAGACTAATCGAGC????????????????????????????????????????????????????????????????????????????????????????????????????????????????????????????????????????????????????????????????????????????????????????????????????????????????????????????????????????????????????????GAAACCACGACAGCTTCACAACAGTCACTGGGGATTAGTGTGTCCGGCCGAAACCCCCGAAGGTCAAGCTTGCGGCCTAGTGAAGAACTTGTCTCTCATGTGCTACGTCAGTGTTGGGAGCGAAAGCGCACCAATTACCGATTACATGACGGGGAGAAACATGGAGCTTCTCGAGGAATACGACCCGATGATGAACCCTTCCGCCACCAAAGTGTTCGTGAATGGTGTCTGGGTGGGAACGCACAACAACCCACAGCAGCTGGTTTCGTCCGTCTTGGAGCTTCGACGGAACGGCACTCTTTCCTATGAAATGAGCTTGATTCGAGATATTCGGGATCGAGAATTCAAGATTTTCACTGACGCGGGCCGCGTTATGCGGCCTCTGTTTGTGGTTGAGAATGACCCCCGCAAGCCGAACAAGGGTAAATTGGTCTTCACCAATGAGCACTATGGCAAGCTACTTGACGACCTGAACGTGGACACGTCTGGAATGAATGACGAAGACACAATGGAGCGCAAGTACGGCTGGAGAGGTCTGCTCCACGACGGCTGTGTCGAATACATGGATGCAGAGGAGGAAGAAACCGCGATGATTGTCATGTCGCCGGGAGACCTTGATGAATGGCGCGATCTGAAGCAAGGCAACACAGCGGAAGAAAAGGACAAGAGCAAGCGTCTTGCGCCCATCAAGCCGAAGCCGAACCCCACCGTCGCCGCCTATACCCACTGCGAAATTCACCCGGCTATGATTCTAGGCATCTGCGCCAGTATC??TGCGAATGGCTCATTAAATCAGTTATCGTTTATTTGATGGTACCTTACTACTTGGATAACCGTGGTAATTCTAGAGCTAATACATGCTGAAAACCCCGACTTCGGGAGGGGTGTATTTATTAGATAAAAAACCAACGCCCTTCGGGGCTCCTTGGTGATTCATGATAACTTCTCAGATCGCATGGCCTTGCGCCGGCGACGGTTCATTCAAATTTCTGCCCTATCAACTTTCGATGGTAAGGTATTGGCTTACCATGGTTTCAACGGGTAACGGGGAATTAGGGTTCGATTCCGGAGAGTGAGCCTGAAAGACAGCTCACACATCCAAGGAAGGCAGCAGGCGCGCAAATTACCCAATCCCGACACGGGGAGGTAGTGACAATAAATACTGATACAGGGCTCTTTTGGGTCTTGTAATTGGAATGAGTACAATTTAAACCTCTTAACGAGGAACAATTGGAGGGCAAGTCTGGTGCCAGCAGCCGCGGTAATTCCAGCTCCAATAGCGTATATTAAAGTTGTTGCAGTTAAAAAGCTCGTAGTTGAACCTTTGGCCTGGCTGGCAGGTCCGCCTCACCGCGTGCACTTGTCCGGCCGGGCCTTCTCTTCTGGAGAACCGCATGCCCTTCACTGGGTGTGCTGGGG-ACCAGGACTTTTACTTTGAAAAAATTAGAGTGTTCAAAGCAGGCCTTTGCTCGAATACGTTAGCATGGAATAATAGAATAGGACGTGCGGTCCTATTTTGTTGGTTTCTAGGACCGCCGTAATGATTAATAGGGACAGTCGGGGGCATCAGTATTCAATTGTCAGAGGTGAAATTCTTGGATTTATTGAAGACTAACTACTGCGAAAGCATTTGCCAAGGATGTTTTCATTAATCAGTGAACGAAAGTTAGGGGATCGAAGACGATCAGATACCGTCGTAGTCTTAACCATAAACTATGCCGACTAGGGATCGGGCGGTGTTTTTATTTT??????????????????????????????????CCATTCTCATCAT--GCGCTGGTACTGGTGAG-TCGAGGCCGGTATCTCCAAAGAT-GCCAGAC-CGTGAGCACGCTCTCCTCGCATACACCCTTGGTGTGCGACAGATCAT-GTCGCCATCAACAAGATGGACACCACCAAGTGGTCTGAGGACCGTTACAAGGAAATCGTCAAGGAGACCTCCAACTTCATCAAGAAGGTCGGCTACAACCCCAAGCACGTTCCCTTCGTCCCCATCTCCGGCTTCAACGGCGACAACATGATTGAGCCGTCCTCCAACTGCCCCTGGTACAAGGGCTGGGAGAAGGAGACCAAGGCCAAGGTCACTGGCAAGACCCTCCTTGAGGCCATTGACAGCATCGACCCCCCGACCCGTCCCTCCGACAAGCCCCTCCGCCTGCCCCTCCAGGATGTGTACAAGATCGGCGGTATTGGCACTGTCCCGGTCGGCCGTGTCGAGACTGGTGTCATCAAGCCCGGCATGGTCGTCACCTTTGCCCCCGCTGGTGTGACCACTGAAGTCAAGTCCGTCGAGATGCACCACGAGCAGCTTCAGCAGGGTGTTCCCGGCGACAACGTCGGCTTCAACGTCAAGAACGTCTCTGTCAAGGAAATCCGACGTGGCAACGTTGCCGGTGACTCCAAGAACGACCCCCCCAAGGGCGCCGACTCCTTCAACGCTCAGGTCATCGTCCTCAACCACCCTGGTCAGGTCGGTGCTGGTTACGCTCCGGTCCTTGACTGCCACACTGCCCACATTGCCTGCAAGTTCTCTGAGCTCCTCGAGAAGATCGACCGCCGAACTGGCAAGTCTGTTGAGAGCAGCCCCAAGTTCATCAAGTCTGGTGATGCCGCTATCGTCAAGATGATTCCCTCCAAGCCTATGTGCGTTGAGGCCTCAC
Longipedicellata_aquatica_MFLUCC_15_0630 GGATTGCCCTAGTAACGGCGAGTGAAGCGGCAACAGCTCAAATTTGAAATCTGGCTCCCTCGGGGTCCGAGTTGTAATTTGCAGAGGGTGCTTTGGCTTTGGTTGCGGTCTAAGTTCCTTGGAACAGGACATCGCAGAGGGTGAGAATCCCGTACGTGATCGCGCACCATCGCTGTGTAAAGCCCCTTCGACGAGTCGAGTTGTTTGGGAATGCAGCTCTAAATGGGAGGTAAATTCCTTCTAAGGCTAAATACCGGCCAGAGACCGATAGCGCACAAGTAGAGTGATCGAAAGATGAAAAGCACTTTGGAAAGAGAGTCAAAAAGCACGTGAAATTGTTGAAAGGGAAGCGCTTGCAGCCAGACTTGCCCGCAGTTGCTCACCCAGGCTCCGGCCCGGGGCACTCTTCTGCGGGCAGGCCAGCATCAGCTCGGGCGGTCGGACAAAGGCCTCTGTCATGTATCATCCTTCGGGATGACCTTATAGGGGAGGCGCAACACGGCCAGCCCGGGCTGAGGACCGCGCATCTGCTAGGATGCTGGCGTAATGGCCGCAAGCGGCCCGTCTTGAAACACGGACCAAGGAGTCTAACATCTGTGCGAGTGTTTGGGTGTCAAGCCCGGGCGCGCAATGAAAGTGAACGGAGGTGGGAACCCTCCGGGGCGCACCATCGACCGATCCTGATGTCTTCGGATGGATTTGAGTAAGAGCACGGCTGTTGGGACCCGAAAGATGGTGAACTATGCTTGAATAGGGTGAAGCCAGAGGAAACTCTGGTGGAGGCTCGCAGCGGTTCTGACGTGCAAATCGATCGTCAAATTTGGGCATAGGGGCGAAAGACTAATCGAACTAT???????????????????????CGTGGAGAACAACAATGAGTTCAATGTACAGATGGCCATCAAGAATAGCATCATTACCAACGGCCTGAAGTACTCTTTGGCCACCGGCAACTGGGGCGACCAGAAGAAGGCTGCGTCTGCGAAGGCGGGCGTGTCCCAGGTGCTCAACCGATACACCTATGCCTCCACACTGTCCCATCTTCGACGAACTAATACTCCCGTCGGCCGAGACGGTAAGCTGGCGAAACCACGGCAGCTTCACAACAGTCACTGGGGACTGGTGTGTCCGGCTGAAACCCCTGAAGGACAAGCTTGTGGCCTGGTGAAGAACCTGTCTCTCATGTGCTACGTCAGTGTCGGAAGCGAAAGCGCGCCAATTACGGATTACATGACGGGGAGAAACATGGAGCTTCTCGAGGAATATGACCCGATGATGAACCCCACCGCCACCAAGGTGTTCGTGAATGGTGTCTGGGTGGGAACGCACAACAACCCACAGCAGCTTGTTTCATCCGTCTTGGAGCTTCGTAGGAACGGCACTCTCTCCTACGAAATGAGCTTGATCCGAGACATTCGGGATCGAGAATTCAAGATTTTTACCGACGCTGGCCGTGTTATGCGACCCCTGTTCGTGGTCGAGAATGATCCCCGCAAGCCGAACAAGGGTAAATTGGTCTTCACCAATGAGCACTATGGCAAGTTACTTGACGACCTGAACGTGGACACGTCTGGAATGAATGACGAAGACACAATGGAGCGCAAGTATGGCTGGAGAGGTCTGCTCCACGACGGCTGTGTCGAATACATGGATGCAGAGGAGGAAGAAACTGCAATGATTGTCATGTCGCCAGGAGATCTTGACGAATGGCGCGATCTGAAGCAAGGCAACACTGCGGAAGAAAAGGACAAGAGCAAGCGTCTTGCGCCCATCAAGCCAAAGCCAAATCCCACCGTTGCCGCCTATACCCACTGCGAAATTCACCCCGCTATGATCCTAGGCATCTGCGCCAGTATC?CTGCGAATGGCTCATTAAATCAGTTATCGTTTATTTGATGGTACCTTACTACTTGGATAACCGTGGTAATTCTAGAGCTAATACATGCTGAAAACCCCGACTTCGGGAGGGGTGTATTTATTAGATAAAAAACCAACGCCCTTCGGGGCTCCTTGGTGATTCATGATAACTTCTCAGATCGCATGGCCTTGCGCCGGCGACGGTTCATTCAAATTTCTGCCCTATCAACTTTCGATGGTAAGGTATTGGCTTACCATGGTTTCAACGGGTAACGGGGAATTAGGGTTCGATTCCGGAGAGTGAGCCTGAAAGACAGCTCACACATCCAAGGAAGGCAGCAGGCGCGCAAATTACCCAATCCCGACACGGGGAGGTAGTGACAATAAATACTGATACAGGGCTCTTTTGGGTCTTGTAATTGGAATGAGTACAATTTAAACCTCTTAACGAGGAACAATTGGAGGGCAAGTCTGGTGCCAGCAGCCGCGGTAATTCCAGCTCCAATAGCGTATATTAAAGTTGTTGCAGTTAAAAAGCTCGTAGTTGAACCTTTGGCCTGGCTGGCAGGTCCGCCTCACCGCGTGCACTTGTCCGGCCGGGCCTTCTCTTCTGGAGAACCGCATGCCCTTCACTGGGTGTGCTGGGG-ACCAGGACTTTTACTTTGAAAAAATTAGAGTGTTCAAAGCAGGCCTTTGCTCGAATACGTTAGCATGGAATAATAGAATAGGACGTGCGGTCCTATTTTGTTGGTTTCTAGGACCGCCGTAATGATTAATAGGGACAGTCGGGGGCATCAGTATTCAATTGTCAGAGGTGAAATTCTTGGATTTATTGAAGACTAACTACTGCGAAAGCATTTGCCAAGGATGTTTTCATTAATCAGTGAACGAAAGTTAGGGGATCGAAGACGATCAGATACCGTCGTAGTCTTAACCATAAACTATGCCGACTAGGGATCGGGCGGTGTTTTTATTTTGACCCGCTCGGCACCTTACGAGAAATCAAAG??????TTCTCATCATTGCCGCTGGTACTGGTGAGTTCGAAGCCGGTATCTCCAAGGATGGACAGACCCGTGAGCACGCTCTCCTCGCCTACACCCTTGGTGTGCGACAGATTATCGTCGCCATCAACAAGATGGACACCACCAAGTGGTCTGAGGACCGTTACAAGGAAATCGTCAAGGAGACCTCCAACTTCATCAAGAAGGTCGGCTACAACCCCAAGCACGTTCCCTTCGTCCCTATCTCCGGCTTCAACGGCGACAACATGATTGAGCCGTCCTCCAACTGCCCTTGGTACAAGGGCTGGGAGAAGGAGACCAAGGCCAAGGTCACTGGCAAGACCCTCCTTGAGGCCATTGACAGCATCGACCCCCCGACCCGTCCGTCCGACAAGCCCCTCCGCCTGCCCCTCCAGGATGTGTACAAGATTGGCGGTATTGGCACTGTCCCGGTCGGCCGTGTCGAGACTGGTGTCATCAAGCCCGGCATGGTCGTCACCTTCGCCCCCGCTGGTGTGACCACTGAAGTCAAGTCCGTCGAGATGCACCACGAGCAGCTTCAGCAGGGTGTTCCCGGCGACAACGTTGGCTTCAACGTCAAGAACGTCTCCGTTAAGGAGATCCGTCGTGGCAACGTTGCCGGTGACTCCAAGAACGACCCCCCCAAGGGCGCCGACTCCTTCAACGCTCAGGTCATCGTCCTCAACCACCCTGGTCAGGTCGGTGCTGGTTACGCCCCGGTCCTTGACTGCCACACTGCCCACATTGCCTGCAAGTTCTCTGAGCTCCTCGAGAAGATCGACCGCCGAACTGGCAAGTCTGTTGAGAGCAGCCCTAAGTTCATCAAGTCTGGTGATGCCGCTATCGTCAAGATGATTCCCTCCAAGCCTATGTGCGTTGAGGC?????
Lophiostoma_macrostomum_KT508 ??????????????ACGGCGAGTGAAGCGGCAACAGCTCAAATTTGAAATCTGGCTCCTTCGGGGTCCGAGTTGTAATTTGTAGAGGGTGCTTTGGCGTTGGTTGTGGTCTAAGTTCCTTGGAACAGGACGTCACAGAGGGTGAGAATCCCGTACGTGGCCGCCAGCCTCCGCCGTGTAAAGCCCCTTCGATGAGTCGAGTTGTTTGGGAATGCAGCTCTAAATGGGAGGTAAATTTCTTCTAAAGCTAAATATTTGCCAGAGACCGATAGCGCACAAGTAGAGTGATCGAAAGATGAAAAGCACTTTGGAAAGAGAGTCAAAAAGCACGTGAAATTGTTGAAAGGGAAGCGCTTGCAGCTAGACGTGCCTTGGGTTGATCAGCCGGGCTTTTGCCCGGTGCACTCTTCCCTTGGCAGGCCAGCATCAGTTTGGGCGGCTGGATAAAGGTCTGTTAAACGTGACTTCCTTCGGGGAGAGCTTATAGGGCAGACGACATGCAGCCAGCCTGAACTGAGGTCCGCGCATCTGCTAGGATGCTGGCATAATAGCTGTAAGCGGCCCGTCTTGAAACACGGACCAAGGAGTCTAACATCTATGCGAGTGTTTGGGTGTCAAGCCCGAGCGCGTAATGAAAGTAAACGGAGGTGGGAACCTTTT-AGGTGCACCATCGACCGATCCTGATGTCTTCGGATGGATTTGAGTAAGAGCATAGCTGTTGGGACCCGAAAGATGGTGAACTATGCCTGAATAGGGTGAAGCCAGAGGAAACTCTGGTGGAGGCTCGCAGCGGTTCTGACGTGCAAATCGATCGTCAAATTTGGGCATAGGGGCGAAAGACTAATCGAACTATGACTTATAAATATTTGCAAAAGTTGTGGAGAGCAACAGCGAGTTCAACGTCCAAATGGCTGTGAAGGGCAGCGTCATCACAAACGGCCTGAAATACTCGCTCGCTACTGGCAACTGGGGCGACCAGAAGAAGGCTGCGTCGGCCAAGGCAGGCGTTTCTCAGGTGCTTAACCGATATACCTACGCATCTACCTTGTCTCACTTGCGGCGAACGAACACTCCCGTTGGCCGTGATGGTAAGCTGGCAAAACCACGACAACTGCACAATACTCACTGGGGCTTGGTGTGTCCCGCTGAGACCCCGGAAGGCCAAGCATGCGGTTTGGTAAAGAACCTTTCACTCATGTGCTACGTCAGTGTCGGTAGCGAGAGCACGCCCATCACTGATTTCATGAGTCAACGGAACATGGAGCTTCTTGAAGAGTACGATCCCGTCGTCAATCCCACGGCCACCAAAGTATTTGTCAATGGTGTCTGGGTGGGCGTGCATTCGCAACCATCCCAACTAGTCTCCGTCGTGCAGGAGCTGCGGAGAAACGGAACTCTATCTTACGAAATGAGTTTGATCCGCGACATTCGAGATCGAGAATTCAAGATCTTTACAGACGCAGGCCGAGTGATGCGACCGCTTTTCGTCGTGGAGACGGACTTCCAGAAACCAAATCGCGGGAGTCTCGTTCTAAATAAGTCTCATATACAGAGGCTCCTCAACGACAAGACAATCGATGTGGCTGGGTTAAACGACGAAGATACAGCAGCGACTAGGTTCGGATGGAGAGGCCTCATCCATAGTGGCACGGTTGAGTATCTTGATGCTGAGGAGGAGGAAACAGCCATGATTATCATGACGCCCGAGGATTTGGAAGAGCACCGGGACCTCATGCAAGGTATTCCTGCGCCGGACGGTGTCAGCCAGGAAAAACACAAACGGATCAAGCCAAAACCGAACCCATCAGTAAGAACCTACACTCACTGTGAGATTCATCCTAGTATGATCCTCGGC???????????????????????????????TAAATCAGTTATCGTTTATTTGATAGTACCTTACTACTTGGATAACCGTGGTAATTCTAGAGCTAATACATGCTGAAAACCCTGACTTCGGAAAGGGTGTATTTATTAGATAAAAAACCAATGCCC-TTTGGGCTCTTTGGTGATTCATGATAACTTAACGGATCGCATGGCCTTGCGCCGGCGACGGTTCATTCAAATTTCTGCCCTATCAACTTTCGATGGTAAGGTATTGGCTTACCATGGTTTCAACGGGTAACGGGGAATTAGGGTTCGATTCCGGAGAGGGAGCCTGAGAAACGGCTACCACATCCAAGGAAGGCAGCAGGCGCGCAAATTACCCAATCCCGACACGGGGAGGTAGTGACAATAAATACTGATACAGGGCTCTTTTGGGTCTTGTAATCGGAATGAGTACAATTTAAACCTCTTAACGAGGAACAATTGGAGGGCAAGTCTGGTGCCAGCAGCCGCGGTAATTCCAGCTCCAATAGCGTATATTAAAGTTGTTGCAGTTAAAAAGCTCGTAGTTGAATCTTGGGCCTGGCTGGCCGGTCCGCCTCACCGCGTGTACTGGTCTGGCCGGGCCTTTCCTTCTGGAGAACCTCATGCCCTTCAGTGGGTGTGTTGGGGAACCAGGACTTTTACTTTGAAAAAATTAGAGTGTTCAAAGCAGGCCTTTGCTCGAATACGTTAGCATGGAATAATAGAATAGGACGTGCGGTCCTATTTTGTTGGTTTCTAGGACCGCCGTAATGATTAATAGGGATAGTCGGGGGCATCAGTATTCAATTGTCAGAGGTGAAATTCTTGGATTTATTGAAGACTAACTACTGCGAAAGCATTTGCCAAGGATGTTTTCATTAATCAGTGAACGAAAGTTAGGGGATCGAAGACGATCAGATACCGTCGTAGTCTTAACCGTAAACTATGCCGACTAGGGATCGGGCGATGTTTCTATCTTGACTCGCTCGGCAC?????????????????GCGCTATTCTCATCATCGCTGCCGGTACTGGTGAGTTCGAGGCTGGTATCTCCAAGGATGGTCAGACTCGCGAGCACGCTCTCCTTGCCTACACTCTCGGTGTCAAGCAGCTCATCGTTGCCATCAACAAGATGGACACCACCAAGTGGAGCGAGGACCGTTACCAGGAAATCATCAAGGAGACGTCCAACTTCATCAAGAAGGTCGGCTTCAACCCCAAGCACGTCCCCTTCGTCCCCATCTCCGGTTTCAACGGTGACAACATGATCGACGTCTCTACCAACTGCCCCTGGTACAAGGGCTGGGAGAAGGAGATCAAGACCAAGGTCACCGGCAAGACCCTCCTTGAGGCCATCGATGCCATCGAGCAACCCAAGCGTCCCACCGACAAGCCCCTCCGTCTGCCCCTTCAGGATGTGTACAAGATTGGCGGTATTGGCACTGTTCCTGTCGGTCGTGTCGAGACCGGTATCATCAAGTCCGGTATGATCGTCACCTTCGCCCCGGCCGGTGTCACTACCGAAGTCAAGTCCGTCGAGATGCACCACGAGCAGCTTGTCGAGGGTACCCCCGGTGACAACGTCGGCTTCAACGTCAAGAACGTCTCCGTCAAGGAGATCCGTCGTGGCAATGTCGCCGGTGACTCCAAGAACGACCCCCCCAAGGGCTGCGACTCCTTCAACGCCCAGGTCATCGTCCTCAACCACCCCGGCCAGGTCGGCGCTGGCTACGCCCCTGTCTTGGATTGCCACACTGCCCACATTGCCTGCAAGTTCTCCGAGCTCATCAACAAGATCGATCGACGAACTGGCAAGTCTGTTGAAGACAACCCCAAGTTCATCAAGTCTGGTGATGCCGCTATCGTCAAGATGGTTCCTTCCAAGCCCATGTGCGTTGAGGCCTCAC
Lophiotrema_fallopiae_MAFF_245612 ??ATTGCCCTAGTAACGGCGAGTGAAGCGGCAAGAGCTCAAATTTGAAATCTGGTCCTCTCAGGGCCCGAGTTGTAATTTGTAGAGGGCGCTTTGGCGTTGGCCCCGGCCTAAGTTCCTTGGAACAGGACGTCACAGAGGGTGAGAACCCCGTACGTGGCCGCCGGCCTCCGCCGTGTAAAGCCCCTTCGACGAGTCGAGTTGTTTGGGAATGCAGCTCTAAATGGGAGGTAAATTTCTTCTAAAGCTAAATACTGGCCAGAGACCGATAGCGCACAAGTAGAGTGATCGAAAGATGAAAAGCACTTTGGAAAGAGAGTCAAAAAGCACGTGAAATTGTTGAAAGGGAAGCGCTTGCAGCCAGACTTGCCCGCAGTTGCTCATCCGAACCCTGGTTCGGTGCACTCTTCTGCGGGCAGGCCAGCATCAGTCCGGGCGGTCGGATAAAGGTCTCGGGAATGTAGCTCCCCTCGGGGAGTGTTATAGCCCGGGGCGCCATGCGACCAGCCTGGACTGAGGTCCGCGCATTCGCTAGGATGCTGGCGTAATGGCTGTAAGCGGCCCGTCTTGAAACACGGACCAAGGAGTCTAACATCTATGCGAGTGTTTGGGTGTCAAGCCCGGGCGCGCAATGAAAGTGAACGGAGGTGGGAACCCCTCGGGGCGCACCATCGACCGATCCTGATGTCTTCGGATGGATTTGAGTAAGAGCATAGCTGTTGGGACCCGAAAGATGGTGAACTATGCCTGAATAGGGTGAAGCCAGAGGAAACTCTGGTGGAGGCTCGCAGCGGTTCTGACGTGCAAATCGATCGTCAAATTTGGGCATAGGGGCGAAAGACTAATCGAACTATGATATTCAAATATCTGCAGAAGTCGTCGAGAACAACCAAGACTTCAACGTCCAGATGGCAGTCAAAGCTAGCATCATCACAAATGGTCTCAAGTATTCGCTTGCTACGGGCAACTGGGGCGACCAGAAAAAGGCTGCGTCCGCCAAAGCAGGTGTGTCCCAGGTGCTTAACCGCTACACTTATGCTTCGACCTTGTCGCATCTACGACGAACGAATACCCCCGTGGGTCGCGACGGCAAGTTGGCAAAACCACGTCAGCTGCATAACACCCACTGGGGCCTGGTCTGCCCTGCCGAAACGCCCGAAGGACAAGCTTGTGGTTTGGTTAAGAACTTGTCGTTGATGTGCTACGTGAGCGTTGGTAGCGAGAGCACACCCATCACGGATTTCATGACTCAACGCAACATGGAGCTTCTGGAGGAATACGATCCGGTCCTCAATCCTACTGCCACAAAGGTCTTCGTCAACGGCGTGTGGGTGGGTACCCATACACAGCCTTCGCAGCTCGTATCCGTAGTGCAAGAGCTCCGGCGAAATGGCACCCTGTCCTACGAGATGAGTCTCATCCGCGACATTCGAGACAGAGAATTTAAGATCTTTACAGACGCGGGACGAGTCATGAGACCACTCTTTGTTGTCGAGACAGATTTCAAGAACCCCCTTCGAGGCAGCCTAGTTCTCAACAAGACTCATCTCCAGAGAATCGTGGCAGATAAAGAAATTGATACTTCCAACATGAATGACGAGGACATGCAAGAAGCCACATATGGCTGGAGGGGCTTAATTCATTCTGGCGTTGTCGAATATCTCGATGCTGAAGAGGAGGAAACTGCCATGATCATCATGTCACCAGAGGATCTCGAGGAGCACCGAGACATGATGCAGGGCATGGCGCCAACCGC------CACCACAGACGAGCATCAACGTCTCAAGTCCAAACCGAATTCGTCGGTGAAGACCTACACCCATTGCGAAATTCATCCCAGCATGATTCTGGGCATATGTGCCAGCA??ACTGCGAATGGCTCATTAAATCAGTTATCGTTTATTTGATAGTACCTTACTACTTGGATAACCGTGGTAATTCTAGAGCTAATACATGCTAAAAACCCCAACTTCGGGAGGGGTGTATTTATTAGATAAAAAACCAATGCCCTTCGGGGCTCTTTGGTGATTCATGATAACTTAACGGATCGCATGGCCTTGCGCCGGCGACGGTTCATTCAAATTTCTGCCCTATCAACTTTCGATGGTAAGGTATTGGCTTACCATGGTTTCAACGGGTAACGGGGAATTAGGGTTCGATTCCGGAGAGGGAGCCTGAGAAACGGCTACCACATCCAAGGAAGGCAGCAGGCGCGCAAATTACCCAATCCCGACTCGGGGAGGTAGTGACAATAAATACTGATACAGGGCTCTTTTGGGTCTTGTAATCGGAATGAGTACAATTTAAACCCCTTAACGAGGAACAATTGGAGGGCAAGTCTGGTGCCAGCAGCCGCGGTAATTCCAGCTCCAATAGCGTATATTAAAGTTGTTGCAGTTAAAAAGCTCGTAGTTGAACCTTGGGCCTGGCTGGCCGGTCCGCCTCACCGCGTGTACTGGTCCGGCCGGGCCTTTCCTTCTGGAGAGCCGCATGCCCTTCACTGGGTGTGTCGGGGAACCAGGACTTTTACTTTGAAAAAATTAGAGTGTTCAAAGCAGGCCTTTGCTCGAATACGTTAGCATGGAATAATAGAATAGGACGTGCGGTCCTATTTTGTTGGTTTCTAGGACCGCCGTAATGATTAATAGGGATAGTCGGGGGCATCAGTATTCAATTGTCAGAGGTGAAATTCTTGGATTTATTGAAGACTAACTACTGCGAAAGCATTTGCCAAGGATGTTTTCATTAATCAGTGAACGAAAGTTAGGGGATCGAAGACGATCAGATACCGTCGTAGTCTTAACCGTAAACTATGCCGACTAGGGATCGGGCGATGTTTCTATCTTGACTCGCTCGGCACCTTACGAGAAATCATAAGCGCTATCCTCATCATCGCTGCCGGCACTGGTGAGTTCGAGGCTGGTATCTCCAAGGACGGCCAGACTCGTGAGCACGCTCTGCTCGCCTACACTCTTGGTGTCAAGCAGCTCATCGTTGCCATCAACAAGATGGACACCACCAAGTGGAGCGAGGACCGATTCATGGAGATCATCAAGGAGACGTCCAACTTCATCAAGAAGGTCGGCTACAACCCCAAGACCGTTCCTTTCGTCCCCATCTCCGGCTTCAACGGTGACAACATGATCGATGTCTCCTCCAACTGCCCCTGGTACAAGGGCTGGGAGAAGGAGACCAAGACCAAGACCACCGGCAAGACCCTCCTCGAGGCCATCGATGCCATCGACCAGCCGTCCCGTCCCTCCGACAAGCCCCTCCGTCTTCCCCTCCAGGACGTGTACAAGATTGGCGGTATTGGCACGGTTCCCGTCGGTCGTGTCGAGACTGGTGTCATCAAGGCCGGCATGGTCGTCACCTTCGCTCCCTCCAACGTCACCACTGAAGTCAAGTCCGTCGAGATGCACCACGAGCAGCTCGTCGATGGTGGACCCGGTGACAACGTCGGCTTCAACGTCAAGAACGTCTCCGTCAAGGAGATCCGTCGTGGCAACGTCGCTGGTGACTCCAAGAACGACCCGCCCAAGGCTGCTGAGTCCTTCAACGCCCAGGTCATCGTCCTTAACCACCCTGGTCAGGTTGGTGCTGGTTACGCTCCTGTCTTGGATTGCCACACTGCCCACATCGCCTGCAAGTTCGCCGAGCTTCTCGAGAAGATCGATCGCCGAACTGGAAAGTCTACCGAGTCGAGCCCCAAGTTCATCAAGTCTGGTGACGCCGCCATCGTCAAGATGGTTCCGTCCAAGCCCATGTGCGTTGAGGCATCAC
Lophiotrema_nucula_CBS_627_86 GGATTGCCCTAGTAACGGCGAGTGAAGCGGCAAGAGCTCAAATTTGAAATCTGGCCCTCTCAGGGCCCGAGTTGTAATTTGTAGAGGGCGCTTTGGCGTCGGCCCCGGCCTAAGTTCCTTGGAACAGGACGTCACAGAGGGTGAGAACCCCGTACGTGGCCGCCGGCCTTCGCCGTGTAAAGCCCCTTCGACGAGTCGAGTTGTTTGGGAATGCAGCTCTAAATGGGAGGTAAATTTCTTCTAAAGCTAAATACTGGCCAGAGACCGATAGCGCACAAGTAGAGTGATCGAAAGATGAAAAGCACTTTGGAAAGAGAGTCAAAAAGCACGTGAAATTGTTGAAAGGGAAGCGCTTGCAGCCAGACTTGCCTGTAGTTGCTCATCCGAGCTCTCGCTCGGTGCACTCTTCTATAGGCAGGCCAGCATCAGTCCGGGCGGTCGGATAAAGGCCTCGGGAATGTAGCTCCCCTCGGGGAGTGTTATAGCCCGGGGTGCCATGCGACCAGCCTGGACTGAGGTCCGCGCATCTGCTAGGATGCTGGCGTAATGGCTGTAAGCGGCCCGTCTTGAAACACGGACCAAGGAGTCTAACATCTATGCGAGTGTTTGGGTGTCAAGCCCGGGCGCGCAATGAAAGTGAACGGAGGTGGGAACCCCTCGGGGCGCACCATCGACCGATCCTGATGTCTTCGGATGGATTTGAGTAAGAGCATAGCTGTTGGGACCCGAAAGATGGTGAACTATGCCTGAATAGGGTGAAGCCAGAGGAAACTCTGGTGGAGGCTCGCAGCGGTTCTGACGTGCAAATCGATCGTCAAATTTGGGCATAGGGGCGAAAGACTAATC???????GATCTTCAAATATCTGCAGAAGTCGTTGAGAACAACCAGGACTTCAACGTCCAGATGGCCGTTAAAGCTAGCGTCATCACCAATGGCCTCAAGTATTCGCTCGCTACGGGTAATTGGGGCGACCAGAAAAAGGCTGCATCCGCCAAAGCAGGTGTGTCACAGGTGCTCAACCGCTACACTTATGCTTCGACCCTGTCGCATCTACGGCGGACGAATACTCCCGTAGGTCGCGACGGCAAGCTGGCCAAACCACGTCAGCTGCATAATACCCATTGGGGCCTGGTCTGTCCTGCCGAAACGCCCGAAGGACAAGCATGCGGCTTGGTCAAGAATTTGTCCCTGATGTGCTATGTGAGCGTCGGAAGCGAGAGCACACCGATTACGGATTTCATGACTCAGCGCAACATGGATCTTTTGGAAGAGTACGATCCGATTGTTAATCCTGCTGCCACAAAGGTCTTCGTCAACGGCGTTTGGGTAGGTGTCCATTCGCGGCCTTCGCAGCTTGTTTCTGTAGTGCAAGAGCTCCGGCGGAACGGCACACTGTCCTACGAAATGAGTCTTATTCGCGACATTCGAGACAGAGAGTTCAAGATCTTCACAGACGCAGGACGAGTCATGAGACCACTCTTTGTTGTCGAGACAGACTTCAAAAACCCCGATCGGGGCAATCTAGTTCTCAACAAGACTCATATTCAGAGACTCGCGGCAGATAAAGAGATCGATACCTCGAATATGAATGATGAGGATACCCAAGAAGCCACATATGGCTGGAGGGGCTTAATTCATTCCGGCGTTGTCGAATACCTCGACGCTGAAGAGGAGGAAACTGCCATGATCATCATGTCACCAGAGGACCTTGAGGAGCATCGAGACATGCTGCAAGGCGTGGCGCCACCCGT------CACCGTAGATCAACATTCTCGTATCAAGCCCAAACCGAATTCTTCGGTGAATACATACACCCATTGCGAAATCCATCCC??????????????????????????????ACTGCGAATGGCTCATTAAATCAGTTATCGTTTATTTGATAGTACCTTACTACTTGGATAACCGTGGTAATTCTAGAGCTAATACATGCTAAAAACCCCGACTTCGGGAGGGGTGTATTTATTAGATAAAAAACCAATGCCCTTCGGGGCTCTTTGGTGATTCATGATAACTTAACGGATCGCATGGCCTTGCGCCGGCGACGGTTCATTCAAATTTCTGCCCTATCAACTTTCGATGGTAAGGTATTGGCTTACCATGGTTTCAACGGGTAACGGGGAATTAGGGTTCGATTCCGGAGAGGGAGCCTGAGAAACGGCTACCACATCCAAGGAAGGCAGCAGGCGCGCAAATTACCCAATCCCGACTCGGGGAGGTAGTGACAATAAATACTGATACAGGGCTCTTTTGGGTCTTGTAATCGGAATGAGTACAATTTAAACCCCTTAACGAGGAACAATTGGAGGGCAAGTCTGGTGCCAGCAACCGCGGTAATTCCAGCTCCAATAGCGTATATTAAAGTTGTTGCAGTTAAAAAGCTCGTAGTTGAACCTTGGGCCTGGCTGGCCGGTCCGCCTCACCGCGTGTACTGGTCCGGCCGGGCCTTTCCTTCTGGAGAGCCGCATGCCCTTCACTGGGTGTGCCGGGGAACCAGGACTTTTACTTTGAAAAAATTAGAGTGTTCAAAGCAGGCCTTTGCTCGAATACGTTAGCATGGAATAATAGAATAGGACGTGCGGTCCTATTTTGTTGGTTTCTAGGACCGCCGTAATGATTAATAGGGATAGTCGGGGGCATCAGTATTCAATTGTCAGAGGTGAAATTCTTGGATTTATTGAAGACTAACTACTGCGAAAGCATTTGCCAAGGATGTTTTCATTAATCAGTGAACGAAAGTTAGGGGATCGAAGACGATCAGATACCGTCGTAGTCTTAACCGTAAACTATGCCGACTAGGGATCGGGCGATGTTTCTATCTTGACTCGCTCGGCACCTTACGAGAAATCA??????????????????????????????????????????????????????????????????????????????ACGCTCTGCTCGCCTACACTCTCGGTGTCAAGCAGCTTATCGTTGCCATCAACAAGATGGATA-CACGAAGTGGAGCGAAGACCGCTACAACGAGATCATCAAGGAGACCTCCAACTTCATCAAGAAGGTCGGCTACAACCCCAAGACCGTTCCTTTCGTCCCCATCTCCGGCTTCAACGGTGACAACATGATTGACGTTTCCTCCAACTGCCCCTGGTACAAGGGCTGGGAGAAGGAGACCAAGACCAAGACCTCCGGCAAGACCCTCCTTGAGGCCATCGACGCCATCGACCAGCCGTCCCGTCCTTCCGACAAGCCCCTCCGTCTTCCCCTTCAGGATGTGTACAAGATCGGCGGTATTGGCACGGTTCCTGTCGGCCGTGTCGAGACTGGTGTTATCAAGTCCGGCATGGTCGTTACCTTTGCTCCCTCCAACGTCACCACCGAAGTCAAGTCCGTCGAGATGCATCACGAGCAGCTTGTTGAGGGTGTCCCAGGTGACAACGTCGGCTTCAACGTCAAGAACGTCTCCGTTAAGGAGATCCGTCGTGGCAACGTCGCCGGTGACTCCAAGAACGACCCGCCCAAGGCCGCCGAGTCCTTCAACGCCCAGGTTATCGTCCTCAACCACCCTGGCCAGGTCGGTGCTGGTTACGCTCCAGTCTTGGATTGCCACACTGCCCATATCGCCTGCAAGTTCGCCGAGCTCCTCGAGAAGATCGATCGCCGAACTGGCAAGTCTGTTGAGTCTGCGCCCAAGTTCATCAAGTCTGGTGATGCCGCTATCGTCAAGA????????????????????????????????????
Macrodiplodiopsis_desmazieri_CBS_140062 ?????????????????????????AGCGGCAATAGCTCAAATTTGAAATCTGGCTCTCTTGGGGTCCGAGTTGTAATTTGCAGAGGGTGCTTTGGCGTTGACGGCGGTCTAAGTTCCTTGGAACAGGACATCGCAGAGGGTGAGAATCCCGTTTGTGGTCGCCAGTCTTCACCGTGTAAAGCCCCTTCGACGAGTCGAGTTGTTTGGGAATGCAGCTCTAAATGGGAGGTAAATTTCTTCTAAAGCTAAATACCGGCCAGAGACCGATAGCGCACAAGTAGAGTGATCGAAAGATGAAAAGCACTTTGGAAAGAGAGTCAAATAGCACGTGAAATTGTTGAAAGGGAAGCGCTTGCAGCCAGACTTGCCTGTAGTTGCTCATCCGGGCTCTTGCCCGGAGCACTCTTCTGCAGGCAGGCCAGCATCAGTTTGGGCGGCTGGATAAAGACCTCTGTCATGTATCTTCCTTCGGGATGACCTTATAGGGGAGGTGTAATGCAGTCAGCCTGGACTGAGGTCCGCGCATTTGCTAGGATGCTGGCGTAATGGCTGTAAGCGGCCCGTCTTGAAACACGGACCAAGGAGTCTAACATCTATGCGAGTGTTTGGGTGTCAAGCCCGGGCGCGCAATGAAAGTGAACGGAGGTGGGAACCCTCTGGGGTGCACCATCGACCGATCCTGATGTCTTCGGATGGATTTGAGTAAGAGCATAGCTGTTGGGACCCGAAAGATGGTGAACTATGCTTGAATAGGGTGAAGCCAGAGGAAACTCTGGTGGAGGCTCGC?????????????????????????????????????????????????????????????????????????????????????????????????????????????????????????????????????????????????????????????????????????????????????????????????????????????????????????????????????????????????????????????????????????????????????????????????????????????????????????????????????????????????????????????????????????????????????????????????????????????????????????????????????????????????????????????????????????????????????????????????????????????????????????????????????????????????????????????????????????????????????????????????????????????????????????????????????????????????????????????????????????????????????????????????????????????????????????????????????????????????????????????????????????????????????????????????????????????????????????????????????????????????????????????????????????????????????????????????????????????????????????????????????????????????????????????????????????????????????????????????????????????????????????????????????????????????????????????????????????????????????????????????????????????????????????????????????????????????????????????????????????????????????????????????????????????????????????????????????????????????????????????????????????????????????????????????????????????????????????????????????????????????????????????????????????????????????????????????????????????????????????????????????????????????????????????????????????????????????????????????????????????????????????????????????????????????????????????????????????????????????????????????????????????????????????????????????????????????????????????????????????????????????????????????????????????????????????????????????????????????????????????????????????????????????????????????????????????????????????????????????????????????????????????????????????????????????????????????????????????????????????????????????????????????????????????????????????????????????????????????????????????????????????????????????????????????????????????????????????????????????????????????????????????????????????????????????????????????????????????????????????????????????????????????????????????????????????????????????????????????????????????????????????????????????????????????????????????????????????????????????????????????????????????????????????????????????????????????????????????????????????????????????????????????????????????????????????????????????????????????????????????????????????????????????????????????????????????????????????????????????????????????????????????????????????????????????????????????????????????????????????????????????????????????????????????????????????????????????????????????????????????????????????????????????????????????????????????????????????????????????????????????????????????????????????????????????????????????????????????????????????????????????????????????????????????????????????????????????????????????????????????????????????????????????????????????????????????????????????????????????????????????????????????????????
Macrodiplodiopsis_desmazieri_CBS_222_37 ???????????????CGGCGAGTGAAGCGGCAATAGCTCAAATTTGAAATCTGGCTCTCTTGGGGTCCGAGTTGTAATTTGCAGAGGGTGCTTTGGCGTTGACGGCGGTCTAAGTTCCTTGGAACAGGACATCGCAGAGGGTGAGAATCCCGTTTGTGGTCGCCAGTCTTCACCGTGTAAAGCCCCTTCGACGAGTCGAGTTGTTTGGGAATGCAGCTCTAAATGGGAGGTAAATTTCTTCTAAAGCTAAATACCGGCCAGAGACCGATAGCGCACAAGTAGAGTGATCGAAAGATGAAAAGCACTTTGGAAAGAGAGTCAAATAGCACGTGAAATTGTTGAAAGGGAAGCGCTTGCAGCCAGACTTGCCTGTAGTTGCTCATCCGGACTTTTGCCCGGAGCACTCTTCTGCAGGCAGGCCAGCATCAGTTTGGGCGGCTGGATAAAGACCTCTGTCATGTATCTTCCTTCGGGATGACCTTATAGGGGAGGTGTAATGCAGTCAGCCTGGACTGAGGTCCGCGCATTCGCTAGGATGCTGGCGTAATGGCTGTAAGCGGCCCGTCTTGAAACACGGACCAAGGAGTCTAACATCTATGCGAGTGTTTGGGTGTCAAGCCCGAGCGCGCAATGAAAGTGAACGGAGGTGGGAACCCTCTGGGGTGCACCATCGACCGATCCTGATGTCTTCGGATGGATTTGAGTAAGAGCATAGCTGTTGGGACCCGAAAGATGGTGAACTATGCTTGAATAGGGTGAAGCCAGAGGAAACTCTGGTGGAGGCTCGCAGCGGTTCTGACGTGCAAATCGATCGTCAAATTTGGGCATAGGGGCGAAAGACTAATCGAACTAT??????????????????????????????????????????????????????????????????????????????????????????????????????????????????????????????????????????????????????????????????????????????TACACCTATGCATCCACTCTGTCCCATTTGCGACGGACCAATACGCCTGTCGGCCGCGACGGTAAGCTGGCCAAACCGCGACAACTTCACAACAGTCACTGGGGCCTCGTGTGTCCCGCCGAGACGCCCGAAGGACAGGCGTGTGGGCTCGTCAAGAATCTTTCCCTGATGTGCTATGTCAGCGTCGGCAGCGAAAGTGCACCTATAATTGACTACATGACGGGGCGAAACATGGAGCTTTTGGAGGAGTTCGACCCCATGCAGAATCCGAATGCCACCAAAGTGTTTGTGAATGGTGTCTGGGTGGGGACGCACAACAACCCACAAAATCTCGTCTCATCGGTTCTGGAGCTCCGACGAAATGGCACGCTCTCCTACGAGATGAGTGTGATCAGGGACATCCGCGACCGAGAGTTCAAGCTCTTCACAGATGCTGGCCGTGTCATGCGCCCGCTTTTCGTAGTCGAAAACAACCCCCGCAAACCCAACAACGGCACACTGGTCTTCACCCAGGAGCATTACAACAAGCTGAAGGCCGATGAACACGTTGATACGGCTGGACTCAACGATGAAGACGCCATGGACAGGAAGTATGGCTGGAGGGGCCTTCTCCACGACGGCTGCGTGGAATACCTCGATGCAGAAGAGGAGGAATCCGCGATGATCGTCATGTCCCCGTCTGATCTGGACGAATGGCGCGAGGCT??????????????????????????????????????????????????????????????????????????????????????????????????????????????????????????????????????????ACTGCGAATGGCTCATTAAATCAGTTATCGTTTATTTGATAGTACCTTACTACTTGGATAACCGTGGTAATTCTAGAGCTAATACATGCTAAAAACCTCGACTTCGGGAGGGGTGTATTTATTAGATAAAAAACCAATGCCCTTCGGGGCTCTTTGGTGATTCATGATAACTTCTCAGATCGCATGGCCTTGCGCCGGCGACGGTTCATTCAAATTTCTGCCCTATCAACTTTCGATGGTAAGGTATTGGCTTACCATGGTTTCAACGGGTAACGGGGAATTAGGGTTCGATTCCGGAGAGGGAGCCTGAGAAACGGCTACCACATCCAAGGAAGGCAGCAGGCGCGCAAATTACCCAATCCCGACACGGGGAGGTAGTGACAATAAATACTGATACAGGGCTCTTTTGGGTCTTGTAATTGGAATGAGTACAATTTAAACCTCTTAACGAGGAACAATTGGAGGGCAAGTCTGGTGCCAGCAGCCGCGGTAATTCCAGCTCCAATAGCGTATATTAAAGTTGTTGCAGTTAAAAAGCTCGTAGTTGAACCTTTGGCCTGGCTGGCAGGTCCGCCTCACCGCGTGCACTTGTCCGGCCGGGCCTTCTCTTCTGGAGAACCGCATGCCCTTCACTGGGTGTGTTGGGG-ACCAGGACTTTTACTTTGAAAAAATTAGAGTGTTCAAAGCAGGCCTTTGCTCGAATACGTTAGCATGGAATAATAGAATAGGACGTGCGGTCCTATTTTGTTGGTTTCTAGGACCGCCGTAATGATTAATAGGGACAGTCGGGGGCATCAGTATTCAATTGTCAGAGGTGAAATTCTTGGATTTATTGAAGACTAACTACTGCGAAAGCATTTGCCAAGGATGTTTTCATTAATCAGTGAACGAAAGTTAGGGGATCGAAGACGATCAGATACCGTCGTAGTCTTAACCATAAACTATGCCGACTAGGGATCGGGCGGCGTTTCTATTTTGACCCGCTCGGCACCTTACGAGAAATCAAAG?????????????????????????????GGTGAGTTCGAGGCCGGTATCTCCAAGGATGGTCAGACTCGTGAGCACGCTCTTCTTGCCTACACCCTCGGTGTGAAGCAGCTCATCGTCGCCATCAACAAGATGGACACCACCAAGTGGTCCGAGGACCGTTACCAGGAGATCATCAAGGAGACCTCCAACTTCATCAAGAAGGTCGGCTACAACCCCAAGCACGTCCCCTTCGTCCCCATCTCCGGCTTCAACGGCGACAACATGATTGAGCCGTCCACCAACTGCCCCTGGTACAAGGGCTGGGAGAAGGAGACCAAGGCCAAGGCCACCGGCAAGACCCTCCTTGAGGCCATCGACAGCATCGACCCCCCGAGCCGTCCGTCTGACAAGCCCCTTCGTCTGCCGCTCCAGGATGTGTACAAGATCGGTGGTATTGGCACGGTCCCCGTCGGCCGTGTCGAGACCGGTACCATCAAGGCCGGTATGGTCGTCACCTTCGCTCCCGCTGGTGTGACCACTGAAGTCAAGTCCGTCGAGATGCACCACGAGCAGCTTGTCGAGGGTGTCCCGGGTGACAACGTCGGCTTCAACGTCAAGAACGTCTCCGTCAAGGAGATTCGTCGTGGCAACGTCGCTGGTGACTCCAAGAACGACCCGCCCAAGGGTGCCGAGTCCTTCAACGCCCAGGTCATTGTCCTGAACCACCCTGGCCAGGTCGGTGCTGGTTACGCCCCTGTCCTCGACTGCCACACTGCCCACATTGCCTGCAAGTTCGCCGAGCTCCTCGAGAAGATCGACCGCCGAACTGGCAAGTCCGTCGAGAACTCTCCCAAGTTCATCAAGTCTGGTGACGCCGCTATCGTCAAGATGATTCCGTCCAAGCCC???????????????????
Magnicamarosporium_iriomotense_HHUF_30125 ??ATTGCCCTAGTAACGGCGAGTGAAGCGGCAACAGCTCAAATTTGAAATCTGGCCCCT---GGGTCCGAGTTGTAATTTGCAGAGGGCGCTTTGGCGTCGGTAGCGGTCTAAGTTCCTTGGAACAGGACGTCGCAGAGGGTGAGAATCCCGTATGTGGTCGCCTACCTTCGCCGTGTAAAGCCCCTTCGACGAGTCGAGTTGTTTGGGAATGCAGCTCTAAATGGGAGGTAAATTTCTTCTAAAGCTAAATACCGGCCAGAGACCGATAGCGCACAAGTAGAGTGATCGAAAGATGAAAAGCACTTTGGAAAGAGAGTCAAATAGCACGTGAAATTGTTGAAAGGGAAGCGCTTGCAGTCAGACTTGCCCGCAGTTGCTCACCTTGGCTTTTGCCTGGGGCACTCTTCTGCGGGCAGGCCAGCATCAGTTTGGGCGACCGGATAAAGGCCTCTGTCATGTATCTTCCTTCGGGATGACCTTATAGGGGAGGTGTAATGCGGCCAGCCCGGACTGAGGTCCGCGCTTTTGCTAGGATGCTGGCGTAATGGCTGTAAGCGGCCCGTCTTGAAACACGGACCAAGGAGTCTAACATCTATGCGAGTGTTTGGGTGTCAAGCCCGGGCGCGCAATGAAAGTGAACGGAGGTGGGAACCCTT--GGGTGCACCATCGACCGATCCTGATGTCTTCGGATGGATTTGAGTAAGAGCATAGCTGTTGGGACCCGAAAGATGGTGAACTATGCTTGAATAGGGTGAAGCCAGAGGAAACTCTGGTGGAGGCTCGCAGCGGTTCTGACGTGCAAATCGATCGTCAAATTTGGGCATAGGGGCGAAAGACTAATCGAACTAT?????????????????????????????????????????????????????????????????????????????????????????????????????????????????????????????????????????????????????????????????????????????????????????????????????????????????????????????????????????????????????????????????????????????????????????????????????????????????????????????????????????????????????????????????????????????????????????????????????????????????????????????????????????????????????????????????????????????????????????????????????????????????????????????????????????????????????????????????????????????????????????????????????????????????????????????????????????????????????????????????????????????????????????????????????????????????????????????????????????????????????????????????????????????????????????????????????????????????????????????????????????????????????????????????????????????????????????????????????????????????????????????????????????????????????????????????????????????????????????????????????????????????????????????????????????????????????????ACTGCGAATGGCTCATTAAATCAGTTATCGTTTATTTGATAGTACCTTACTACTTGGATAACCGTGGTAATTCTAGAGCTAATACATGCTAAAAACCCCGACTTCGGGAGGGGTGTATTTATTAGATAAAAAACCAATGCCCTCCGGGGCTCTTTGGTGATTCATGATAACTTCTCAGATCGCATGGCCTTGCGCCGGCGACGGTTCATTCAAATTTCTGCCCTATCAACTTTCGATGGTAAGGTATTGGCTTACCATGGTTTCAACGGGTAACGGGGAATTAGGGTTCGATTCCGGAGAGGGAGCCTGAGAAACGGCTACCACATCCAAGGAAGGCAGCAGGCGCGCAAATTACCCAATCCCGACACGGGGAGGTAGTGACAATAAATACTGATACAGGGCTCTTTTGGGTCTTGTAATTGGAATGAGTACAATTTAAACCTCTTAACGAGGAACAATTGGAGGGCAAGTCTGGTGCCAGCAGCCGCGGTAATTCCAGCTCCAATAGCGTATATTAAAGTTGTTGCAGTTAAAAAGCTCGTAGTTGAACCTTTGGCCTGGCTCGCAGGTCCGCCTCACCGCGTGCACTTGACCGGCCGGGCCTTCTTTTCTGGAGAACCGCATGCCCTTCACTGGGTGTGTTGGGG-ACCAGGACTTTTACTTTGAAAAAATTAGAGTGTTCAAAGCAGGCCTTTGCTCGAATACGTTAGCATGGAATAATAGAATAGGACGTGCGGTCCTATTTTGTTGGTTTCTAGGACCGCCGTAATGATTAATAGGGACAGTCGGGGGCATCAGTATTCAATTGTCAGAGGTGAAATTCTTGGATTTATTGAAGACTAACTACTGCGAAAGCATTTGCCAAGGATGTTTTCATTAATCAGTGAACGAAAGTTAGGGGATCGAAGACGATCAGATACCGTCGTAGTCTTAACCATAAACTATGCCGACTAGGGATCGGGCGGTGTTTCTATTTTGACTCGCTCGGCACCTTACGAGAAATCAAAGGTGCCATTCTCATCATCGCCGCCGGTACCGGTGAGTTCGAAGCCGGTATCTCCAAGGATGGTCAGACCCGTGAGCACGCCCTGCTTGCCTACACCCTCGGTGTGAAGCAGCTCATTGTCGCCATCAACAAGATGGACACCACCAAGTGGTCCGAATCCCGTTTCCAGGAAATCATCAAGGAAACTTCCAACTTCATCAAGAAGGTTGGATACAACCCTAAGCACGTTCCCTTCGTGCCCATCTCTGGCTTCAACGGCGACAACATGATTGATGCCTCCACCAACTGCCCCTGGTACAAGGGCTGGGAGAAGGAGACCAAGGCCAAGGCCACCGGCAAGACCCTCCTTGAGGCTATCGACTCCATCGACCCCCCGACCCGTCCCTCCGACAAGCCTCTTCGTCTGCCCCTCCAGGATGTGTACAAGATCGGCGGTATTGGCACGGTTCCCGTCGGCCGTGTCGAGACTGGTACCATCAAGGCCGGTATGGTCGTCACCTTCGCCCCTGCTGGTGTGACCACTGAAGTCAAGTCCGTCGAGATGCACCACGAGCAGCTTTCCGAGGGTGTCCCTGGTGACAACGTCGGCTTCAACGTCAAGAACGTTTCCGTCAAGGAAATCCGTCGTGGTAACGTCGCTGGTGACTCCAAGAACGACCCGCCCAAGGGTGCCGAGTCCTTCAACGCCCAGGTCATCGTTCTCAACCACCCTGGTCAGGTTGGTGCCGGTTACGCTCCTGTGCTCGACTGCCACACTGCCCACATTGCCTGCAAGTTCTCTGAGCTCCTTGAGAAGATTGACCGCCGCACGGGCAAGTCTGTTGAGAACAGCCCCAAGTTCATCAAGTCTGGTGACGCAGCCATCGTGAAGATGATTCCGTCCAAGCCCATGTGTGTTGAGGCTTCAC
Massaria_anomia_CBS_591_78 ????TGCCCTAGTAACGGCGAGTGAAGCGGCAATAGCTCAAATTTGAAATCTGGCTCATTTGGGGTCCGAGTTGTAATTTGTAGAGGGT--CTTGGAGTTG-CCTTGGTCTAAGTTCTTTGGAACAGGACGTCATAGAGGGTGAGAACCCCGTACGTGGCCAATGGTCTTCGCCATGTGAAGCCCCTTCGACGAGTCGAG-TGTTTGGGAATGCAGCTCTAAATGGGAGGTATATTTCTTCTAAAGCTAAATACTGGCCAGAGACCGATAGCGCACAAGTAGAGTGATCGAAAGATGAAAAGCACTTTGGAAAGAGAGTTAAAAAGCACGTGAAATTGTTGAAAGGGAAGCGCTTGCAACCAGACTTGCCTGCAGTTGCTCATCTAGGCTTTTGCCTGGTGCACTCTTCTGTAGGCAGGCCAGTATCAGTTCGGGCGGTTGGATAAAGACGTTGGGAATGTAGCTCTCCTCGGAGAGTGTTATAGCCCAGCGTGTAATACAGCCAGCCTGGACTGAGGTCCGCGCTTCGGCTAGGATACTGGCGTAATGGTTGTAAGCGGCCCGTCTTGAAACACGGACCAAGGAGTCTAACATCTATGCGAGTGTTTGGGTGTCAAGCCCGGACGCGTAATGAAAGTGAACGGAGGTAGGAACCTTTTAAGGTGCACTATCGACCGATCCTGATGTCTTCGGATGGATTTGAGTAAGAGCATAGCTGTTGGGACCCGAAAGATGGTGAACTATGCCTGAATAGGGTGAAGTCAGAGGAAACTCTGATGGAGGCTCGCAGCGGTTCTGACGTGCAAATCGATCGTCAAATTTGGGCATAGGGGCGAAAGACTAATCGAACTATGACGTACAAATACCTTCAAAAGTCGTCGAGAACAACTCGGACTTCAACGTGCAAATGGCTGTAAAAGCCAGCATAATCACGAATGGTCTCAAGTATTCATTGGCGACTGGAAATTGGGGCGACCAGAAGAAAGCAGCATCCTCCAAAGCGGGTGTATCCCAGGTGCTTAATCGTTACACCTATGCCTCGACATTATCTCATCTCCGCCGGACAAATACCCCTGTCGGTCGTGACGGCAAACTTGCAAAACCCCGCCAGTTGCACAATACTCATTGGGGCCTGGTGTGCCCCGCAGAGACACCAGAAGGACAAGCTTGCGGCTTGGTCAAGAACCTGTCATTAATGTGCTACGTTAGCGTTGGATCCGAGAGTACACCTATCACCGACTTCATGAGCCAAAGGAACATGGAGCTTCTCGAAGAGTACGACCCGAGCCTGAATCCTTCGGCCACAAAGGTTTTCGTCAATGGCGTCTGGGTGGGAGTACACACACAGCCGGCACAACTTGTGAGCGTTGTGCAAGAACTCCGGCGCAACGGGACGCTTTCCTATGAGATGAGTCTTGTCCGGGACATTCGAGACCGCGAGTTCAAAATTTTCACCGATGCCGGACGTGTCATGAGACCCTTGTTCGTCGTTGACCAAAACAACACCAACCCAAACACTGGCGGTCTTGTTCTCAACAGGGCTCACATTGACAAGATCAAGCAGGACAAGGAAATTGACACGCAAGGCCTGAGCGATGAGGACGCCGCAGCTATGAAGTACGGTTGGAGGGGTCTCATCAACGACGGTGTCGTAGAATATCTCGATGCCGAAGAGGAAGAGTCTGCTATGATCGTCATGTCTCCCGAGGATTTAGAAGACCACCGCGCCCTAAAAGCGGGAGACAAGATAGAGCAAGAAGTGGGCGGCGATCCTCACAAGCGAATCAAACCACCGCCGAATCCCGCTGTCAAGGCATACACCCACTGTGAGATTCATCCAAGTATGCTTCTTGGAATCTGTGCCAGTATC??TGCGAATGGCTCATTAAATCAGTTATCGTTTATTTGATAGTACCT-ACTACTTGGA---ACGTGGTAATTCTAGAGCTAATACATGCTAAAAACCCCAATT--GGAAGGGGTGTATTTATTAGATAAAAAACCAATGCCCTTCGGGGCTCTTTGGTGATTCATAATAACTTAACGGAT---GCAGCCTTGCGC-GGCGACGGTTCATTCAAATTTCTGCCCTATCAACTTTCGATGGTAAGGTATTGGCTTACCATGGTTTCAACGGGTAACGGGGAATTAGGGTTCGACTCCGGAGAGGGAGCCTGAGAAACGGCTACCACATCCAAGGAAGGCAGCAGGCGCGCAAATTACCCAATCCCGACACGGGGAGGTAGTGACAATAAATACTGATACAGGGCTCTTTCGGGTCTTGTAATTGGAATGAGTACAATTTAAATCCCTTAACGAGGAACAATTGGAGGGCAAGTCTGGTGCCAGCAGCCGCGGTAATTCCAGCTCCAATAGCGTATATTAAAGTTGTTGCAGTTAAAAAGCTCGTAGTTGAACCTTGGGCCTGGCTGGCCGGTCCGCCTCACCGCGTGTACTGGTCCGGCCGGGCCTTTCTTTCTGGAGATCCCCATGCCCTTCACTGGGTGTGGTGGGGAACCAGGACTTTTACTGTGAAAAAATTAGAGTGTTCAAAGCAGGCCTTTGCTCGAATACATTAGCATGGAATAATAGAATAGGACGTGCGGTTCTATTTTGTTGGTTTCTAGGACCGCCGTAATGATTAATAGGGATAGTCGGGGGCATCAGTATTCAATTGTCAGAGGTGAAATTCTTGGATTTATTGAAGACTAACTACTGCGAAAGCATTTGCCAAGGATGTTTTCATTAATCAGTGAACGAAAGTTAGGGGATCGAAGACGATCAGATACCGTCGTAGTCTTAACCGTAAACTATGCCGACTAGGGATCGGGCGATGTTGCTATCATGACTCGCTCGGCACCTTACGAGAAATCAAAG??????????????????????????????????????????????????????????????????????????????????????????????????????????????????????????????????????????????????????????????????????????????????????????????????????????????????????????????????????????????????????????????????????????????????????????????????????????????????????????????????????????????????????????????????????????????????????????????????????????????????????????????????????????????????????????????????????????????????????????????????????????????????????????????????????????????????????????????????????????????????????????????????????????????????????????????????????????????????????????????????????????????????????????????????????????????????????????????????????????????????????????????????????????????????????????????????????????????????????????????????????????????????????????????????????????????????????????????????????????????????????????????????????????
[truncated: 497,088 more chars]
